# Supplementary material for: Association between transarterial chemoembolization refractoriness and prognosis in Chinese patients with hepatocellular carcinoma: a large retrospective cohort study
Source: Front Oncol. 2025 Jan 20;14:1483949. doi: 10.3389/fonc.2024.1483949 (PMC11788167; doi:10.3389/fonc.2024.1483949)
Supplement: Supplementary file 1 [file Table1.xlsx]

## Sheet: Derivation Cohort
ID_No	Gender	Age (years)	Time slice No.	Cummulated Time since first admission (months)	Death	Overall Survival Time (months)	Cause and type of Hepatitis	Treatment Response in last Time slice	CR/PR?	AFP (ng/ml)	Hgb (g/L)	PLT (10E9/L)	WBC(10E9/L)	AST (U/L)	LDH (U/L)	ALB (g/L)	TBLT(umol/L)	C-Reative Protein;CRP (mg/L)	PT (seconds)	PT Percentage (%)	hepatic encephalopathy？	PS score	Diameter of main tumor（mm）	Location of Lesions	No. of intrahepatic lesions	New lesions?	Portal Vein invation?	Branch of invaded portal vein	Invasion of hepatic veins	Invasion of Vena Canva or Atrium	Ascites	Distant Metastasis	Lymph node metastasis	Groups in survival Path system
Deri_Patient1	1	60	1	0	1	41.1	1			81.12	106	116	6.6	84	181	39	19	96.94	13.6	94	0	0	50	2	3	0	0	0	0	0	0	0	0	1000000000
Deri_Patient1	1	60	2	3	1	38.1	1	1	1	6	134	72	2.7	105.7	148.8	42.4	19.5	0.73	11.6	102.8	0	0	0	0	0	0	0	0	0	0	0	0	0	1100000000
Deri_Patient1	1	61	3	7.6	1	33.5	1	1	1	6	134	72	2.7	105.7	148.8	42.4	19.5	0.73	11.6	102.8	0	0	0	0	0	0	0	0	0	0	0	0	0	1110000000
Deri_Patient2	1	52	1	0	0	115.3	1			3212	139	94	8.3	339	227	39.9	48.2	2.78	13.2	101	0	0	40	3	3	0	0	0	0	0	0	0	0	1000000000
Deri_Patient2	1	52	2	2.8	0	112.5	1	1	1	53.4	130	143	6.2	109	201	42.2	18	6.96	12	100	0	0	0	0	0	0	0	0	0	0	0	0	0	1100000000
Deri_Patient2	1	53	3	6.6	0	108.7	1	1	1	5.74	150	131	6.5	41	196	46.1	11	1.93	11.2	101.1	0	0	0	0	0	0	0	0	0	0	0	0	0	1110000000
Deri_Patient2	1	53	4	11.7	0	103.5	1	1	1	10.51	150	131	6.5	24.7	211.8	47.9	8.8	1.93	11.2	101.1	0	0	0	0	0	0	0	0	0	0	0	0	0	1111000000
Deri_Patient2	1	54	5	15.9	0	99.4	1	1	1	5.41	150	131	6.5	63.6	231.9	49	6.9	1.93	11.2	101.1	0	0	0	0	0	0	0	0	0	0	0	0	0	1111100000
Deri_Patient2	1	54	6	18.9	0	96.4	1	1	1	4.91	150	131	6.5	60.2	259.3	44.1	9.7	1.93	11.2	101.1	0	0	0	0	0	0	0	0	0	0	0	0	0	1111110000
Deri_Patient2	1	54	7	21.9	0	93.4	1	1	1	4.91	150	131	6.5	60.2	259.3	44.1	9.7	1.93	11.2	101.1	0	0	0	0	0	0	0	0	0	0	0	0	0	1111111000
Deri_Patient2	1	54	8	22.6	0	92.7	1	1	1	4.91	150	131	6.5	60.2	259.3	44.1	9.7	1.93	11.2	101.1	0	0	0	0	0	0	0	0	0	0	0	0	0	1111111100
Deri_Patient2	1	54	9	25.6	0	89.7	1	1	1	3.39	150	131	6.5	44.9	202.2	46.7	13	1.93	11.2	101.1	0	0	0	0	0	0	0	0	0	0	0	0	0	1111111110
Deri_Patient3	1	65	1	0	1	68.3	1			4.01	137	176	9.9	165	187	42.3	30	36.3	13.6	91	0	0	65	1	3	0	0	0	0	0	0	0	0	1000000000
Deri_Patient3	1	65	2	1.6	1	66.7	1	1	1	3.84	151	108	6.4	46	136	42.7	24	12.3	12.3	84.2	0	0	0	0	0	0	0	0	0	0	0	0	0	1100000000
Deri_Patient3	1	65	3	5.6	1	62.7	1	1	1	10.8	169	142	6.8	68.8	141.5	46.4	17.2				0	0	0	0	0	0	0	0	0	0	0	0	0	1110000000
Deri_Patient3	1	65	4	9.2	1	59.2	1	1	1	10.27				120.1	163	46.9	15.6	1.29			0	0	0	0	0	0	0	0	0	0	0	0	0	1111000000
Deri_Patient3	1	66	5	11.4	1	56.9	1	3		28.94	166	117	8	148.7	161.8	43.4	21.6	2.44	13.2	62.8	0	0	18	2	4	1	0	0	0	0	0	0	0	1111200000
Deri_Patient3	1	66	6	12.2	1	53.9	1	1	1	39.2				79.8	161.6	39.7	19.8				0	0	0	0	0	0	0	0	0	0	0	0	0	1111210000
Deri_Patient3	1	66	7	13.4	1	50.9	1	1	1	49.72				83.8	149.9	41.7	18.7				0	0	0	0	0	0	0	0	0	0	0	0	0	1111211000
Deri_Patient3	1	66	8	22.9	1	47.9	1	1	1	103.6	144	45	5	47.6	213.2	34.2	46.2				0	0	0	0	0	0	0	0	0	0	0	0	0	1111211100
Deri_Patient3	1	67	9	22.9	1	44.9	1	1	1	103.6	144	45	5	47.6	213.2	34.2	46.2				0	0	0	0	0	0	0	0	0	0	0	0	0	1111211110
Deri_Patient4	1	28	1	0	1	25.1	1			276.1	129.9	245	5.7	13.1	138	44.4	14	2.32	11.8	91.3	0	0	70	3	2	0	0	0	0	0	0	0	0	1000000000
Deri_Patient4	1	28	2	1	1	24.2	1	1	1	10.72											0	0	0	0	0	0	0	0	0	0	0	0	0	1100000000
Deri_Patient4	1	29	3	5.9	1	19.2	1	3		57.2	130	150	4.5	21.8	193.2	49.9	19.2	0.84	13	64.5	0	0	17	3	3	1	0	0	0	0	0	0	0	1110000000
Deri_Patient4	1	29	4	8.2	1	17	1	1	1	51.27	143	226	5	25	187.5	49.2	13.3				0	0	0	0	0	0	0	0	0	0	0	0	0	1111000000
Deri_Patient4	1	29	5	11.8	1	13.4	1	3		135.2	114	145	3.9	144.2	174.3	38.4	135.2	2.11	9.9	119.5	0	0	18	2	1	1	0	0	0	0	0	0	0	1111200000
Deri_Patient5	1	62	1	0	1	12.4				111.2	141	244	7.2	30.5	206	39.9	7.9	14.04	11.5	96	0	0	44	3	4	0	0	0	0	0	0	0	0	1000000000
Deri_Patient5	1	62	2	2.6	1	9.8		2		128.3	140	215	8.5	29.1	215.6	41.2	10.8	10.93	11.7	98.5	0	0	30	3	4	0	0	0	0	0	0	0	0	1100000000
Deri_Patient5	1	62	3	4.6	1	7.8		1	2	140											0	0	30	2	1	0	0	0	0	0	0	0	0	1110000000
Deri_Patient6	1	65	1	0	0	26.3	1			63.68	132	122	6	44.5	131	42.7	18.8	0.48	13.5	70.7	0	0	32	3	3	0	0	0	0	0	0	0	0	1000000000
Deri_Patient6	1	65	2	1.6	0	24.7	1	1	2	35.54	125.2	136	4.9	42	151.6	42	21.4		11.5	102	0	0	21	3	2	0	0	0	0	0	0	0	0	1100000000
Deri_Patient6	1	65	3	5.5	0	20.8	1	1	2	53.54	121	77		27	142.7	38.2	18.9	0.62	12.9	65.4	0	0	14	3	2	0	0	0	0	0	0	0	0	1110000000
Deri_Patient6	1	65	4	7.5	0	18.8	1	1	1	54.74	123	96	5.4	27.5	153.7	39.2	21.3	0.73	12.6	68.2	0	0	0	0	0	0	0	0	0	0	0	0	0	1111000000
Deri_Patient6	1	65	5	9.8	0	16.5	1	1	1	62.93											0	0	0	0	0	0	0	0	0	0	0	0	0	1111100000
Deri_Patient6	1	66	6	14.2	0	12.1	1	3		110.8				53.2	148.7	43.1	22.2				0	0	9	2	1	1	0	0	0	0	0	0	0	1111110000
Deri_Patient6	1	66	7	16.1	0	10.3	1	3		123.9	126	90	5.8	44.2	140.3	39.1	23.8	0.67	12.4	89.8	0	0	9	2	2	1	0	0	0	0	0	0	0	1111111000
Deri_Patient6	1	66	8	21.3	0	5	1	3		95.29	122	90	4.3	48.6	138	37.3	24.2	1.2	13.8	82.5	0	0	26	2	3	1	0	0	0	0	0	0	0	1111111100
Deri_Patient6	1	67	9	24.2	0	2.1	1	2		28.1				46.4	161.8	39.6	25.6				0	0	20	2	3	0	0	0	0	0	0	0	0	1111111110
Deri_Patient7	2	27	1	0	1	13.9	1			40495	124	131	5.1	28.4	134.3	40.3	6.5	2.53	15	58.3	0	0	32	3	3	0	0	0	0	0	0	0	0	1000000000
Deri_Patient7	2	27	2	2.9	1	11	1	1	2	18179	114	109	3	35.7	150.2	36.6	7.4	2.87	14	56.5	0	0	22	1	2	0	0	0	0	0	0	0	0	1200000000
Deri_Patient7	2	27	3	6.3	1	7.6	1	1	1	9482	124	85	8.1	549.3	224.8	40.1	16.9	51.73			0	0	0	0	0	0	0	0	0	0	0	0	0	1210000000
Deri_Patient7	2	28	4	7.5	1	6.4	1	1	1	14037				45.2	194.7	41.2	8.6				0	0	0	0	0	0	0	0	0	0	0	0	0	1212000000
Deri_Patient7	2	28	5	9.7	1	4.2	1	3		66044	109	61	2.3	60	193.1	36.4	16.4	4.02	11.5	88.1	0	1	10	2	3	1	0	0	0	0	0	1	0	1212100000
Deri_Patient8	1	54	1	0	1	3.2	1	0		370.9	138	318	10.2	20.1	333.9	40.7	13.3	54.04	17.3	49	0	0	106	2	3	0	0	0	0	0	0	0	0	2000000000
Deri_Patient8	1	54	2	1.3	1	1.9	1	3		214.7	119	370	11	24.1	416.2	36.8	21.5	115.61	12.4	82.9	0	0	140	2	3	0	0	0	0	0	0	0	0	2200000000
Deri_Patient9	1	56	1	0	1	4	1			4900	132	95	4.9	109.2	212.2	32.9	114.2	8.25	18.3	45.8	0	0	74	3	2	0	0	0	0	0	0	0	0	2000000000
Deri_Patient10	1	63	1	0	0	94.6				6.32	147	265	9.9	24.7	145.5	40.7	5.8	9.72	11.1	102.8	0	0	70	3	2	0	0	0	0	0	0	0	0	1000000000
Deri_Patient11	1	32	1	0	1	34.4	1			114950	160	132	4.5	76.4	181.7	50.2	12.2	1.17	17.1	49.6	0	0	68	1	3	0	0	0	0	0	0	0	0	1000000000
Deri_Patient11	1	32	2	2.5	1	31.9	1	1	1	1650				31.2	167	45.2	9.6				0	0	0	0	0	0	0	0	0	0	0	0	0	1200000000
Deri_Patient11	1	32	3	5.7	1	28.7	1	3		3750	152	74	3.3	29.9	174.8	46.9	12.6	0.52	10.6	94.7	0	0	19	1	1	0	0	0	0	0	0	0	0	1210000000
Deri_Patient11	1	32	4	8.7	1	25.7	1	3		10646				33.3	175	45	11.6				0	1	0	0	0	0	0	0	0	0	0	1	0	1212000000
Deri_Patient11	1	32	5	10.5	1	23.9	1	2		26183	161	102	4.9	32.6	202	44.1	13.4	1.78	11.6	102.8	0	1	0	0	0	0	0	0	0	0	0	1	0	1212100000
Deri_Patient11	1	33	6	13.5	1	20.9	1	3		8136				34.1	168.1	46.6	16.3				0	1	0	0	0	0	0	0	0	0	0	1	0	1212110000
Deri_Patient11	1	33	7	15.3	1	19.1	1	3		7749	159	72	4.4	26.5	180.7	45	10.4				0	1	0	0	0	0	0		0	0	0	1	0	1212111000
Deri_Patient11	1	33	8	19.7	1	14.7	1	3		62846	158	90	4.6	26.6	187.1	46.9	13.4				0	1	8	3	4	1	0	0	0	0	0	1	1	1212111100
Deri_Patient11	1	33	9	23	1	11.4	1	3		96158	163	94	4.4	53	198.3	48.8	14.1				0	1	12	3	4	0	0	0	0	0	0	1	1	1212111110
Deri_Patient12	1	59	1	0	1	13.9	1			7268	124	122	4.9	162.9	335.3	33.8	37.8	57.42	16.8	50.7	0	0	104	3	3	0	0	0	0	0	0	0	0	2000000000
Deri_Patient12	1	59	2	0.6	1	13.3	1	2		7268	114	77	3.7	162.9	335.3	33.8	37.8	57.42			0	0	104	3	3	0	0	0	0	0	0	0	0	2200000000
Deri_Patient13	1	36	1	0	0	26.4	1			114950	147	162	6.1	35.2	243	40.2	15.7	22.08	12.5	81.6	0	0	56	3	3	0	0	0	0	0	1	0	0	1000000000
Deri_Patient13	1	36	2	2.3	0	24.1	1	1	1	14.93	132	160	4.4	26.4	166	43.8	8.7	4.51			0	0	0	0	0	0	0	0	0	0	0	0	0	1100000000
Deri_Patient13	1	36	3	6.9	0	19.5	1	1	1	8.18				40.8	193.4	44.1	10.4				0	0	0	0	0	0	0	0	0	0	0	0	0	1110000000
Deri_Patient13	1	37	4	10.4	0	16	1	3		20.44	144	116	4	35.5	130.8	40.2	9.4	1.57	11.5	104.6	0	0	19	3	3	1	0	0	0	0	0	0	0	1112000000
Deri_Patient13	1	37	5	13.1	0	13.3	1	3		40.01	134	140	4.9	32.9	127.1	40.1	7.7	1.55	11.5	104.6	0	0	19	3	3	1	0	0	0	0	0	0	0	1112100000
Deri_Patient13	1	37	6	15.8	0	10.6	1	3		91.29	148	129	1	45.9	134.5	39.2	9.4	1.48	11.3	108.4	0	0	9	2	2	1	0	0	0	0	0	0	0	1112110000
Deri_Patient13	1	37	7	17.4	0	9	1	1	1	106.6				50.7	172.4	47.1	9.6				0	0	0	0	0	0	0	0		0	0	0	0	1112111000
Deri_Patient13	1	37	8	20.4	0	6	1	3													0	0	45	2	2	1	0	0	0	0	0	0	0	1112111100
Deri_Patient13	1	37	9	22	0	4.4	1	3													0	1	38	3	4	1	0	0	0	0	0	1	0	1112111110
Deri_Patient14	1	40	1	0	1	4.9	1				141	181	6	101.8	225.6	44.1	18.4		16	53.7	0	0	134	3	3	0	0	0	0	0	0	0	0	2000000000
Deri_Patient15	1	55	1	0	1	14.6	1			24.86	110	81	16.6	89.4	173.1	41.8	20.9	60.8	10.6	112.5	0	0	60	2	2	0	0	0	0	0	0	0	0	1000000000
Deri_Patient15	1	55	2	1.4	1	13.2	1	1	1	59.77	140	125	5.1	49	207.2	44.5	17.3	3.23			0	0	0	0	0	0	0	0	0	0	0	0	0	1100000000
Deri_Patient15	1	56	3	7.7	1	6.9	1	3		72.49	140	119	7.2	66.4	336.2	40.9	27.8	10.27			0	1	35	3	4	1	1	4	0	0	0	0	0	1120000000
Deri_Patient16	1	50	1	0	0	104.6	1			3.26	119	145		28.9	101.1	40.7	10.8	1.29	11	104.7	0	0	42	3	2	0	0	0	0	0	0	0	0	1000000000
Deri_Patient16	1	51	2	2.8	0	101.8	1	1	1	5.2				35.5	137.3	45.3	9.1	1.29			0	0	0	0	0	0	0	0	0	0	0	0	0	1100000000
Deri_Patient16	1	51	3	6.5	0	98.1	1	1	1	3.96				21.9	133.7	40.1	9.1				0	0	0	0	0	0	0	0	0	0	0	0	0	1110000000
Deri_Patient16	1	51	4	9.9	0	94.6	1	1	1	3.37				30.3	129	40.9	12.8	1.5			0	0	0	0	0	0	0	0	0	0	0	0	0	1111000000
Deri_Patient16	1	51	5	12.1	0	92.5	1	1	1	2.42				32	118	40.3	7.9	5.78			0	0	0	0	0	0	0	0	0	0	0	0	0	1111100000
Deri_Patient16	1	52	6	15.7	0	88.8	1	1	1	2.38				28.5	130.9	41.5	10	1.26			0	0	0	0	0	0	0	0	0	0	0	0	0	1111110000
Deri_Patient16	1	52	7	18.7	0	85.8	1	1	1	14.51	133	106	4.6	38.7	137.7	43.8	10.4	1.89			0	0	0	0	0	0	0	0	0	0	0	0	0	1111111000
Deri_Patient16	1	52	8	21.7	0	82.8	1	1	1	14.51	133	106	4.6	38.7	137.7	43.8	10.4	1.89			0	0	0	0	0	0	0	0	0	0	0	0	0	1111111100
Deri_Patient16	1	52	9	21.8	0	82.8	1	1	1	14.51	133	106	4.6	38.7	137.7	43.8	10.4	1.89			0	0	0	0	0	0	0	0	0	0	0	0	0	1111111110
Deri_Patient17	1	69	1	0	1	6.7	1			17.02	110	24	2.2	205.4	164.9	32.6	19.1	5.02	15.2	59.8	0	0	63	2	2	0	0	0	0	0	4	0	0	1000000000
Deri_Patient18	1	54	1	0	1	9.7	1			49.57	122	203	7.3	57.6	206.2	45.6	16.5	31.74	14.7	60.5	0	0	138	3	4	0	0	0	0	0	0	0	0	2000000000
Deri_Patient18	1	55	2	3.2	1	6.6	1	3													0	1	120	3	4	0	1	2，3	0	0	0	0	0	2200000000
Deri_Patient18	1	55	3	6.2	1	3.6	1	2		31.89	73.3	119	7.3	30.8	316.6	36.3	22.5	27.44	11.7	85.1	0	1	120	3	4	0	1	2，3	0	0	2	0	0	2210000000
Deri_Patient19	1	37	1	0	0	2.3	1			16905	136	163	4.4	66.8	318.7	38.1	42.4	24.39	11.7	92.8	0	0	79	3	4	0	0	0	0	0	2	0	0	2000000000
Deri_Patient19	1	37	2	1.6	0	0.7	1	2		35962	109.9	143	7.3	88.3	399	30.2	50	41.77	12.4	70.2	0	0	88	3	4	0	0	0	0	0	4	0	0	2200000000
Deri_Patient20	1	30	1	0	1	11.7	1			108900	130	302	11.4	73.1	274.5	39.1	23.1	130.88	11.2	107.7	0	0	130	3	3	0	0	0	0	0	0	0	0	2000000000
Deri_Patient21	1	58	1	0	1	11.7	1			2030	141	159		58.2	231.5	44.1	10.1	7.31	10.1	133	0	0	70	1	3	0	0	0	0	0	0	0	0	1000000000
Deri_Patient21	1	58	2	2	1	9.7	1	3		239.2				27.9	219.9	43.7	9.7				0	0	33	3	4	1	0	0	0	0	0	0	0	1200000000
Deri_Patient22	1	59	1	0	1	2.9	0			3.81	128	274	10.6	16.1	140.4	37.6	8.6	79.16	10.8	116	0	0	66	3	4	0	0	0	0	0	0	0	0	1000000000
Deri_Patient22	1	59	2	0.9	1	2	0	3													0	0	90	3	4	0	0	0	0	0	0	0	0	1100000000
Deri_Patient23	1	54	1	0	0	32.7	1			59.53	154	134	7.1	168.8	201.6	41.3	19.7	10.68	12.3	89	0	0	47	3	4	0	0	0	0	0	0	0	0	1000000000
Deri_Patient23	1	54	2	0.7	0	32	1	1	2	52.28	149	120	6.8	81.7	158.5	47.2	13.2	2.25			0	0	18	3	4	0	0	0	0	0	0	0	0	1100000000
Deri_Patient24	1	66	1	0	1	16.4	1			30.8	130	103		153.7	291	30.8	16.2		12.7	83.4	0	0	70	2	2	0	0	0	0	0	0	0	0	1000000000
Deri_Patient24	1	67	2	4.9	1	11.5	1	3		10.6	146	91	5.1	35.5	190.1	45.8	18.9		13.2	62.8	0	0	15	3	4	1	0	0	0	0	0	0	0	1100000000
Deri_Patient24	1	67	3	6.1	1	10.3	1	2		8.93				33.9	191.2	41.3	18.4				0	0	23	3	4	0	0	0	0	0	0	0	0	1120000000
Deri_Patient24	1	67	4	8.8	1	7.6	1	3		38.89				38.9	228.1	43.2	23.9				0	1	0	0	0	0	0	0	0	0	0	1	0	1121000000
Deri_Patient25	1	63	1	0	1	18.5	1			48372	132	195	5	14.9	111.5	42.8	9	0.6	15.1	60.4	0	0	50	1	3	0	0	0	0	0	0	0	0	1000000000
Deri_Patient25	1	63	2	1.6	1	16.9	1	1	2	204.9	120	261		35.5	136.5	40.1	7.5	4.66	12.4	70.2	0	0	20	1	3	0	0	0	0	0	0	0	0	1200000000
Deri_Patient25	1	63	3	8	1	10.5	1	1	1	1192				27.9	149.8	47.7	11.6				0	0	0	0	0	0	0	0	0	0	0	0	0	1210000000
Deri_Patient26	2	68	1	0	0	26.8	1			108900	139	76	3.4	28.1	157.5	41.6	13.2	3.07	13.6	72.7	0	0	127	3	3	0	0	0	0	0	0	0	0	2000000000
Deri_Patient27	1	44	1	0	1	3	1			53553	140	172	7.7	56.9	259	43.7	11.7	17.36	10	135.7	0	0	100	3	4	0	0	0	0	0	0	0	0	2000000000
Deri_Patient27	1	44	2	1.4	1	1.6	1	3			122	211	8.1	51.1	298.7	36.3	7.4	65.16	12.9	65.4	0	1	94	3	4	0	0	0	0	0	0	1	1	2200000000
Deri_Patient28	1	46	1	0	1	3	1			12324	189	120	9.8	21.3	398.2	42.9	33.9	51.17	10.2	130.3	0	0	120	3	4	0	0	0	0	0	0	0	0	2000000000
Deri_Patient28	1	46	2	1.5	1	1.5	1	1	2	13046	171	92	7.8	25.7	158.3	40.7	15.9	30.99	12.9	65.4	0	0	93	3	4	0	0	0	0	0	0	0	0	2200000000
Deri_Patient29	1	42	1	0	1	18.7	1				150	197	10.9	252.9	1987.2	48.5	23.1		9.2	160.8	0	0	77	3	4	0	0	0	0	0	0	0	0	2000000000
Deri_Patient29	1	42	2	2.9	1	15.8	1	1	2	713	144	152		24	143.2	47	6.6	2.7	9.4	119.7	0	0	45	3	4	0	0	0	0	0	0	0	0	2200000000
Deri_Patient29	1	42	3	5.9	1	12.9	1	3		4222	139	161	7.5	32.7	133.4	39.9	8.4	9.16	10.3	110.3	0	0	19	3	3	1	0	0	0	0	0	0	0	2220000000
Deri_Patient29	1	43	4	9.5	1	9.2	1	3		3808	147	156	7.9	29.4	134.8	43.8	11.4	13.3	10.8	118.8	0	0	40	3	4	1	0	0	0	0	0	0	0	2221000000
Deri_Patient29	1	43	5	10.7	1	8	1	3		8239											0	0	53	3	4	0	0	0	0	0	0	0	0	2221100000
Deri_Patient30	1	56	1	0	0	98.4	1			17.63	144	148	9.1	10.7	152.5	38.7	14.1		13.3	78.4	0	0	53	2	2	0	0	0	0	0	0	0	0	1000000000
Deri_Patient30	1	56	2	2.8	0	95.6	1	2		97.29	131	145		21.9	188.5	46	8.1	0.66	10.8	91.3	0	0	69	2	2	0	0	0	0	0	0	0	0	1100000000
Deri_Patient30	1	57	3	6.4	0	92	1	3		47258				19.7	409.6	39.9	5.6				0	1	105	2	1	1	1	5	0	0	0	0	0	1110000000
Deri_Patient31	1	37	1	0	1	2.1	1				122	534	13.6	42.7	254.6	38.2	10	20.52	12.9	82.5	0	0	132	3	4	0	0	0	0	0	0	0	0	2000000000
Deri_Patient32	1	71	1	0	0	0.3	1				126.5	214	8	40.4	339	32.4	8.7	8.59	10.4	119	0	0	146	2	2	0	0	0	0	0	0	0	0	2000000000
Deri_Patient33	1	50	1	0	1	3.5	1				132	224	7.1	59.1	647.9	37.6	47.8	58.3	11.8	76.9	0	0	121	3	2	0	0	0	0	0	0	0	0	2000000000
Deri_Patient34	1	63	1	0	1	67.4	1			6.46	150	100	5.8	57.5	181.6	36	14.5	1.16	15.2	51.1	0	0	60	2	2	0	0	0	0	0	0	0	0	1000000000
Deri_Patient34	1	63	2	3	1	64.4				6.46	150	100	5.8	57.5	181.6	36	14.5	1.16	15.2	51.1	0	0	0	0	0	0	0	0	0	0	0	0	0	1100000000
Deri_Patient34	1	63	3	6	1	61.4				6.46	150	100	5.8	57.5	181.6	36	14.5	1.16	15.2	51.1	0	0	0	0	0	0	0	0	0	0	0	0	0	1110000000
Deri_Patient34	1	63	4	9	1	58.4				6.46	150	100	5.8	57.5	181.6	36	14.5	1.16	15.2	51.1	0	0	0	0	0	0	0	0	0	0	0	0	0	1111000000
Deri_Patient34	1	63	5	12	1	55.4				6.46	150	100	5.8	57.5	181.6	36	14.5	1.16	15.2	51.1	0	0	0	0	0	0	0	0	0	0	0	0	0	1111100000
Deri_Patient34	1	64	6	13.1	1	54.3	1	1	1	6.46	150	100	5.8	57.5	181.6	36	14.5	1.16	15.2	51.1	0	0	0	0	0	0	0	0	0	0	0	0	0	1111110000
Deri_Patient34	1	64	7	16.1	1	51.3				6.46	150	100	5.8	57.5	181.6	36	14.5	1.16	15.2	51.1	0	0	0	0	0	0	0	0	0	0	0	0	0	1111111000
Deri_Patient34	1	65	8	19.2	1	48.3	1	1	1	6.46	150	100	5.8	57.5	181.6	36	14.5	1.16	15.2	51.1	0	0	0	0	0	0	0	0	0	0	0	0	0	1111111100
Deri_Patient34	1	65	9	22.2	1	45.3				6.46	150	100	5.8	57.5	181.6	36	14.5	1.16	15.2	51.1	0	0	0	0	0	0	0	0	0	0	0	0	0	1111111110
Deri_Patient35	1	44	1	0	0	100.9	1			10006	152	191		39.7	156.5	44.6	11.5	3.34	11.8	76.9	0	0	47	1	2	0	0	0	0	0	0	0	0	1000000000
Deri_Patient35	1	44	2	3.6	0	97.3	1	1	1	1.23				25.7	156.6	47.9	12.5				0	0	0	0	0	0	0	0	0	0	0	0	0	1100000000
Deri_Patient36	2	57	1	0	1	6.2	1			13202	143	228	5.4	30.2	151.2	42	6.2	2.9	11.5	80.8	0	0	41	2	4	0	0	0	0	0	0	0	0	1000000000
Deri_Patient36	2	57	2	3.6	1	2.5	1	3			121	380	4	54.8	369.6	42.6	8.5	55.47	10.7	93	0	0	82	2	4	1	0	0	0	0	0	0	0	1100000000
Deri_Patient36	2	57	3	4.5	1	1.6	1	3			108	321	5.9	40.4	668.8	35.8	16.6				0	1	138	2	4	0	1	1,3	0	0	0	0	0	1120000000
Deri_Patient37	1	65	1	0	1	22.2	1			96.36	134	212	6.6	70.9	203.8	37.4	7.8	1.52	15.3	50.8	0	0	70	3	4	0	0	0	0	0	0	0	0	1000000000
Deri_Patient38	1	66	1	0	1	47.9	1			104182	124	96	4.3	69.1	262.2	36.5	10.2	11.54	14.1	55.8	0	0	90	3	4	0	0	0	0	0	0	0	0	2000000000
Deri_Patient38	1	66	2	2.7	1	45.1	1	3													0	1	87	3	4	1	0	0	0	0	0	1	0	2200000000
Deri_Patient39	1	44	1	0	1	38.2	1			69.54	131	94	6.6	45.3	155.8	37.7	5.3	3.33	15.5	50	0	0	51	2	4	0	0	0	0	0	0	0	0	1000000000
Deri_Patient39	1	45	2	2.5	1	35.7	1	1	1	11.71	135	71	6.1	39.3	186.8	42.2	11.3	2.96	12.7	67.2	0	0	0	0	0	0	0	0	0	0	0	0	0	1100000000
Deri_Patient39	1	45	3	4.6	1	33.6	1	1	1	21.27				76	174.1	39.2	13	1.87			0	0	0	0	0	0	0	0	0	0	0	0	0	1110000000
Deri_Patient39	1	45	4	7.9	1	30.3	1	1	1	10.96				57.4	172.8	45.5	11.2	1.41			0	0	0	0	0	0	0	0	0	0	0	0	0	1111000000
Deri_Patient39	1	45	5	10.7	1	27.5	1	1	1	48.37				59.6	174.6	45.3	10.3	2.25			0	0	0	0	0	0	0	0	0	0	0	0	0	1111100000
Deri_Patient39	1	46	6	14	1	24.2	1	1	1	237.4	148	90	4	24.6	177.8	45.5	9.6	1.54	12.8	79.8	0	0	0	0	0	0	0	0	0	0	0	0	0	1111110000
Deri_Patient40	1	54	1	0	1	1.1	1			65.52	159	427	10	86.2	461.7	41.4	14.4	28.25	10.6	94.7	0	0	77	3	4	0	0	0	0	0	0	0	0	2000000000
Deri_Patient41	1	61	1	0	1	20.4	1			14.05	119	42	2.4	43.6	279.2	29.6	30.1	4.15	14.7	53.2	0	0	44	2	4	0	0	0	0	0	0	0	0	1000000000
Deri_Patient41	1	61	2	1.6	1	18.9	1	2		14.05	119	42	2.4	43.6	279.2	29.6	30.1	4.15	14.7	53.2	0	0	44	2	4	0	0	0	0	0	2	0	0	1100000000
Deri_Patient42	1	43	1	0	1	3.1	1			434.2	126	194		156.4	278.4	31.9	20.7	58.96	16.3	47.2	0	0	40	3	4	0	0	0	0	0	0	0	0	1000000000
Deri_Patient42	1	43	2	1.4	1	1.7	1	2		1275	104	196	6.8	57.7	250.2	30.6	58.9	40.55	15.3	50.8	0	0	40	3	4	0	0	0	0	0	2	0	0	1200000000
Deri_Patient43	1	38	1	0	1	8.6	1			2.91	137	260		35.9	119.2	38.4	6.5	51.46	12.5	69.2	0	0	70	3	4	0	0	0	0	0	0	0	0	1000000000
Deri_Patient43	1	39	2	3	1	5.6	1	3		1.61	116	339	19.7	54.4	142.8	31.8	11.5	120.89	12.8	66.3	0	1	64	3	4	1	0	0	0	0	0	0	1	1100000000
Deri_Patient44	1	52	1	0	1	1.2	1			68748	146	167	6.7	190.4	353.4	41.1	18.9	37.36	12.4	70.2	0	0	141	2	2	0	0	0	0	0	0	0	0	2000000000
Deri_Patient45	1	51	1	0	0	0.6	1			533	138	46	4.8	54.1	202.5	26.9	49	10.5	19.1	39.2	0	0	39	2	2	0	0	0	0	0	0	0	0	1000000000
Deri_Patient46	1	66	1	0	1	10.9	1				122	11		233.4	391.4	35.3	34	149.3			0	0	35	2	4	0	0	0	0	0	0	0	0	1000000000
Deri_Patient46	1	66	2	1.2	1	9.8	1	1	2		121.1	84	3.4								0	0	20	2	4	0	0	0	0	0	0	0	0	1100000000
Deri_Patient46	1	66	3	3.5	1	7.4	1	1	1	50.5	126	53	3.8	30.1	259.6	33.6	18.1	16.05	13.1	63.6	0	0	0	0	0	0	0	0	0	0	0	0	0	1110000000
Deri_Patient46	1	66	4	6.6	1	4.4	1	3		1024	121	65	4.4	33.1	288.6	31.9	21.9	11.65	12.3	76.9	0	0	12	2	3	1	0	0	0	0	0	0	0	1112000000
Deri_Patient47	1	37	1	0	0	3.1	1			17635	155	145	5.4	35.8	163	46.1	8.7	3.97	11.4	82.2	0	0	64	2	4	0	0	0	0	0	0	0	0	1000000000
Deri_Patient47	1	37	2	1.3	0	1.8	1	3		36022	124	82	3.4	25.9	169.4	38.2	4.6		12.6	68.2	0	1	0	0	0	0	0	0	0	0	0	1	0	1200000000
Deri_Patient48	1	26	1	0	1	8.9	1			924	141	216	8	69.4	162.6	43.9	9.4	3.14	11.7	78.2	0	0	76	3	2	0	0	0	0	0	0	0	0	2000000000
Deri_Patient48	1	26	2	1.9	1	7.1	1	2		605.1	138	169		114.4	145.7	42.1	9.2	4.15	11.1	86.6	0	0	70	3	2	0	0	0	0	0	0	0	0	2200000000
Deri_Patient48	1	27	3	6.5	1	2.5	1	3													0	0	70	3	2	0	0	0	0	0	2	0	0	2210000000
Deri_Patient49	1	54	1	0	0	103	1			2244	137	87	5.5	75	167.2	40.4	11.9	12.84	12.2	72.2	0	0	88	3	2	0	0	0	0	0	0	0	0	2000000000
Deri_Patient49	1	54	2	3.1	0	99.9	1	2		1980	121	73	3.9	54.8	195.4	39.4	9.6	3.8	11.8	76.9	0	0	84	3	2	0	0	0	0	0	0	0	0	2200000000
Deri_Patient49	1	54	3	4.7	0	98.3	1	1	2	45.51	116	56	4.3	28.1	194.4	33.9	12.6	12.67	13.7	62.8	0	0	0	0	0	0	0	0	0	0	0	0	0	2210000000
Deri_Patient50	1	66	1	0	1	12.8	1			792.6	124	87	4.8	39.7	211.7	34.7	13.4	1.63	12.4	70.2	0	0	40	2	2	0	0	0	0	0	0	0	0	1000000000
Deri_Patient50	1	66	2	0.9	1	11.9	1	1	1												0	0	0	0	0	0	0	0	0	0	0	0	0	1100000000
Deri_Patient51	1	46	1	0	1	33.6	1			3242	161	233	6.3	89.7	179.1	48.5	12.7	0.76	11.7	78.2	0	0	60	3	2	0	0	0	0	0	0	0	0	1000000000
Deri_Patient51	1	46	2	1.6	1	32	1	1	1	271.5	134	204	5.3	127.2	219.1	46.8	16	3.46	11.5	80.8	0	0	0	0	0	0	0	0	0	0	0	0	0	1200000000
Deri_Patient52	1	60	1	0	1	13.9	1			98.27	133	48		99.6	157.3	38.6	20.2	9.95	13.5	60.3	0	0	66	3	4	0	0	0	0	0	0	0	0	1000000000
Deri_Patient52	1	60	2	3.1	1	10.7	1	1	2	91.17	114	50	4.6	24.1	154.3	32.9	10	9.87	13.2	62.8	0	0	12	2	3	0	0	0	0	0	0	0	0	1100000000
Deri_Patient52	1	60	3	6.4	1	7.5	1	1	2	627.7	111	60	2.6	20.3	143.6	33.7	16.1	2.74	12.7	72.2	0	0	22	2	1	0	0	0	0	0	0	0	0	1110000000
Deri_Patient52	1	60	4	9.9	1	4	1	3		3953	118	149	8.3	30.1	178.6	32.3	14.1	14.67	13.1	80.4	0	0	28	3	4	1	0	0	0	0	0	0	0	1112000000
Deri_Patient52	1	60	5	11.9	1	2	1	2		8481	119	172	5.4	138.9	231.6	32.9	22.7	9.71	13.1	80.4	0	0	20	3	4	0	0	0	0	0	0	0	0	1112200000
Deri_Patient53	1	68	1	0	1	3.8	1			4.59	109	262	6.4	44.8	203.4	44.3	9.1	4.04	10.8	91.3	0	0	74	3	4	0	0	0	0	0	2	0	0	2000000000
Deri_Patient53	1	68	2	0.9	1	2.9	1	3			104	230	4.6	48.8	192.9	41.6	7.8				0	0	90	3	4	1	0	0	0	0	2	0	0	2200000000
Deri_Patient54	1	35	1	0	1	17.5	1			208.6	138	98	5.3	49.4	135.8	46.8	22.6	0.57	12.7	67.2	0	0	65	2	4	0	0	0	0	0	0	0	0	1000000000
Deri_Patient54	1	35	2	3	1	14.5	1	1	1												0	0	0	0	0	0	0	0	0	0	0	0	0	1100000000
Deri_Patient54	1	36	3	6.1	1	11.4	1	1	1	2.91	150	86	4.1	17.7	156.8	42.4	12.7	0.57	11.2	93	0	0	7	2	1	0	0	0	0	0	0	0	0	1110000000
Deri_Patient55	2	59	1	0	0	100.2	1			9925	131	162	4.2	29.4	208.6	43.6	11.6	4.58	12.5	69.2	0	0	59	3	2	0	0	0	0	0	0	0	0	1000000000
Deri_Patient55	2	59	2	3	0	97.2	1	1	1	2.09				19.8	198	43	14				0	0	0	0	0	0	0	0	0	0	0	0	0	1100000000
Deri_Patient55	2	59	3	6	0	94.2	1	1	1	2.09				19.8	198	43	14				0	0	0	0	0	0	0	0	0	0	0	0	0	1110000000
Deri_Patient55	2	59	4	9	0	91.2	1	1	1	2.09				19.8	198	43	14				0	0	0	0	0	0	0	0	0	0	0	0	0	1111000000
Deri_Patient55	2	59	5	9.8	0	90.4	1	1	1	2.09				19.8	198	43	14				0	0	0	0	0	0	0	0	0	0	0	0	0	1111100000
Deri_Patient55	2	60	6	12.8	0	87.4	1	1	1	1.33				23.2	215.1	46	15				0	0	0	0	0	0	0	0	0	0	0	0	0	1111110000
Deri_Patient55	2	60	7	16.1	0	84.1	1	1	1	1.33				23.2	215.1	46	15				0	0	0	0	0	0	0	0	0	0	0	0	0	1111111000
Deri_Patient55	2	60	8	19.1	0	81.1		1	1	1.33				23.2	215.1	46	15				0	0	0	0	0	0	0	0	0	0	0	0	0	1111111100
Deri_Patient55	2	60	9	22.1	0	78.1		1	1	1.33				23.2	215.1	46	15				0	0	0	0	0	0	0	0	0	0	0	0	0	1111111110
Deri_Patient56	1	70	1	0	0	82.2	1			4.54	151	348	7.7	21.2	281.7	46.6	13.4	57.04	11.7	78.2	0	0	113	3	3	0	0	0	0	0	0	0	0	2000000000
Deri_Patient56	1	70	2	3.5	0	78.7	1	1	1	179.1				85.5	202.9	38.7	15				0	0	0	0	0	0	0	0	0	0	0	0	0	2100000000
Deri_Patient57	1	77	1	0	1	23.9	1			451.9	145	146	8.3	17.8	226	44.5	12.1	6.58	11.6	79.5	0	0	61	2	2	0	0	0	0	0	0	0	0	1000000000
Deri_Patient57	1	77	2	3.6	1	20.3	1	2		216.1	123	152	7.1	16.7	242.6	36.9	11.3	37.2	12.2	72.2	0	0	39	2	2	0	0	0	0	0	0	0	0	1200000000
Deri_Patient57	1	77	3	6.7	1	17.2	1	1	1	40.8				10.7	224.9	40.7	15	24.74			0	0	0	0	0	0	0	0	0	0	0	0	0	1210000000
Deri_Patient58	1	44	1	0	1	6.7	1			84.56	142	304	6.1	90.6	403.3	38.8	11.6	11.59	10.9	98.3	0	0	120	3	4	0	0	0	0	0	0	0	0	2000000000
Deri_Patient58	1	44	2	3.4	1	3.3	1	3		227.2	111	220	6.7	120.5	625.3	34.7	26.7	54.45	11.9	75.6	0	0	126	3	4	1	0	0	0	0	0	0	0	2200000000
Deri_Patient58	1	44	3	4.6	1	2.1	1	3		360	129	174	4.5	248.9	763.8	38.7	75.9	26.06	13.8	61.9	0	1	131	3	4	1	0	0	0	0	2	1	0	2220000000
Deri_Patient59	1	38	1	0	1	59	1			68.55	158	150		34.7	169.7	43.4	8.9	0.91	11.8	76.9	0	0	35	3	2	0	0	0	0	0	0	0	0	1000000000
Deri_Patient59	1	38	2	3	1	56	1	1	1	3.37				38.7	141.9	45	12.4				0	0	0	0	0	0	0	0	0	0	0	0	0	1100000000
Deri_Patient59	1	38	3	6.7	1	52.3	1	1	1	3.37				38.7	141.9	45	12.4				0	0	0	0	0	0	0	0	0	0	0	0	0	1110000000
Deri_Patient60	1	58	1	0	1	1.9	1			5968	149	221	5.1	50	168.2	50.3	12.1	5.3	12	74.4	0	0	53	3	4	0	0	0	0	0	0	0	0	1000000000
Deri_Patient61	1	17	1	0	1	73.9	0			274.7	128	265	5.2	11.1	131.4	44.8	7.2	21.18	12.6	68.2	0	0	73	2	2	0	0	0	0	0	0	0	0	2000000000
Deri_Patient61	1	17	2	1.9	1	72	0	1	2	139	104	288	6.3	32.4	120.6	39	6	10.82	14.3	54.9	0	0	30	2	1	0	0	0	0	0	0	0	0	2100000000
Deri_Patient61	1	17	3	5.4	1	68.5	0	1	1	1.93	141	193	3.5	20.8	129.1	46	12.2				0	0	0	0	0	0	0	0	0	0	0	0	0	2110000000
Deri_Patient61	1	18	4	9.7	1	64.3	0	1	1	1.39	154	177	5.1	23.9	277.6	46.9	13.1	9.08			0	0	0	0	0	0	0	0	0	0	0	0	0	2111000000
Deri_Patient61	1	18	5	12.7	1	61.3	0	1	1	65.47				13.5	180.5	45.6	24.8				0	0	0	0	0	0	0	0	0	0	0	0	0	2111100000
Deri_Patient61	1	18	6	15.9	1	58	0	1	1	65.47				13.5	180.5	45.6	24.8				0	0	0	0	0	0	0	0	0	0	0	0	0	2111110000
Deri_Patient61	1	18	7	17.9	1	56.1	0	1	1	150.2	145	145	4.4	13.5	109	46.2	15.2	0.19	13.6	85.2	0	0	0	0	0	0	0	0	0	0	0	0	0	2111111000
Deri_Patient61	1	18	8	19.1	1	54.8	0	3		97.25	136	136	4.2	19.2	125.3	43.7	11.5	0.97	12.9	77.8	0	0	23	3	3	1	0	0	0	0	0	0	0	2111111100
Deri_Patient61	1	19	9	24.1	1	49.8	0	1	1	3.67	142	143	4	13.7	127.8	46.9	18.9	1.1			0	0	0	0	0	0	0	0	0	0	0	0	0	2111111110
Deri_Patient62	1	58	1	0	1	0.2	2			2472	58	51	4.7	170.3	212.9	29.1	33.2	4.75	16.2	47.5	0	0	111	3	2	0	0	0	0	0	4	0	0	2000000000
Deri_Patient63	1	57	1	0	1	8.8	1			1433	129	347	8.1	95.7	239	39.1	10	102.94	10.8	91.3	0	0	112	3	2	0	0	0	0	0	0	0	0	2000000000
Deri_Patient63	1	57	2	2.3	1	6.5	1	3		238.6	135	248	1	27.8	179	39.9	6.4	9.97	10.5	96.5	0	1	78	3	4	1	0	0	0	0	0	1	0	2200000000
Deri_Patient64	2	74	1	0	1	25.5	1			29.35	113	97	2.9	122.3	156	35.4	18.4	18	11.6	79.5	0	0	41	3	4	0	0	0	0	0	0	0	0	1000000000
Deri_Patient64	2	74	2	2.7	1	22.8	1	1	1	233.5	125	84	2.9	20.7	235.9	40.7	15.5	1.03	10.7	93	0	0	0	0	0	0	0	0	0	0	0	0	0	1200000000
Deri_Patient64	2	74	3	6.2	1	19.3	1	1	2	6.27	112	115	4.1	8.5	165.9	35.4	9.1	4.65	10.8	118.8	0	0	40	2	1	0	0	0	0	0	0	0	0	1210000000
Deri_Patient64	2	74	4	9.9	1	15.6	1	3		7.14	112	109	1	19.1	170	35	7.9	2.58	10.5	125.8	0	0	8	3	3	1	0	0	0	0	0	0	0	1211000000
Deri_Patient64	2	75	5	12	1	13.5	1	3		18.71	110	97	3	51.5	246.4	36.3	12.9	1.44	10.8	118.8	0	0	9	2	4	1	0	0	0	0	0	0	0	1211100000
Deri_Patient64	2	75	6	14.7	1	10.8	1	1	1	12.52	124	79	5.4	59.7	520.9	34.2	9.6	4.3	10.8	122.9	0	0	0	0	0	0	0	0	0	0	0	0	0	1211110000
Deri_Patient64	2	75	7	17.9	1	7.6	1	1	1	10.83	132	110	3.7	196.7	409.1	36.9	10.3	55.05	11.9	114	0	0	0	0	0	0	0	0	0	0	0	0	0	1211111000
Deri_Patient64	2	75	8	19.9	1	5.6	1	3		10.7	113	142	3.5	74.5	373.9	31.7	15.4	26.87	11.9	91.5	0	0	10	2	4	0	0	0	0	0	0	0	0	1211111100
Deri_Patient65	1	70	1	0	0	78.9	1				152	174	8.3	42.6	174.4	48.8	15.7	2.62	10.7	93	0	0	58	2	2	0	0	0	0	0	0	0	0	1000000000
Deri_Patient65	1	70	2	3.4	0	75.5	1	1	2	2.17	149	167	6.1	26.4	176.8	43.7	13.1	2.68	10.1	114.7	0	0	30	2	1	0	0	0	0	0	0	0	0	1100000000
Deri_Patient65	1	70	3	4.7	0	74.2	1	1	1	1.96	138	184	19	18.8	166.5	38.2	11.7	1.99	11.2	93	0	0	0	0	0	0	0	0	0	0	0	0	0	1110000000
Deri_Patient65	1	71	4	6.5	0	72.4	1	1	1	3.63	133	163	5.9	32	165.6	38	12.3	1.41	11.1	112.4	0	0	0	0	0	0	0	0	0	0	0	0	0	1111000000
Deri_Patient65	1	71	5	9	0	69.9	1	1	2	2.65	140	174	5.2	21.4	164.1	39.8	14.2	1.15	10.5	125.8	0	0	10	2	1	0	0	0	0	0	0	0	0	1111100000
Deri_Patient65	1	71	6	12.5	0	66.5	1	1	1	7.04	150	171	7.1	24.2	183.1	44.2	9.6	1.47	11.1	114.6	0	0	0	0	0	0	0	0	0	0	0	0	0	1111110000
Deri_Patient65	1	71	7	16.3	0	62.6	1	1	1	2.55	151	129	5.4	22.2	162.2	44	14.9	1.52			0	0	0	0	0	0	0	0	0	0	0	0	0	1111111000
Deri_Patient65	1	72	8	19.8	0	59.1	1	1	1	2.71	156	176	6.6	25.2	169.8	44.4	12.4	2.2			0	0	0	0	0	0	0	0	0	0	0	0	0	1111111100
Deri_Patient65	1	72	9	22.8	0	56.1	1	1	1	1.95	152	196	6.8	24.8	163.6	47.1	15.8	5.66			0	0	0	0	0	0	0	0	0	0	0	0	0	1111111110
Deri_Patient66	1	54	1	0	1	9.7	1			12831	145	89	7.2	65.1	141.3	36.2	11.6	2.69	12.5	69.2	0	0	36	3	4	0	0	0	0	0	0	0	0	1000000000
Deri_Patient66	1	55	2	3.9	1	5.8	1	3		6191	132	85	5.1	82.1	150.1	29.3	11.4	2.52	13.1	68.2	0	0	20	2	4	1	0	0	0	0	0	0	0	1200000000
Deri_Patient66	1	55	3	6	1	3.7	1	2		9958	138	80	5.5	71	166.4	32.6	15.7	4.83	12.7	85.6	0	0	28	2	4	0	0	0	0	0	0	0	0	1210000000
Deri_Patient67	1	72	1	0	1	4.2	1			24.26	136	129	4.9	97.4	226.8	41	14.8	6.12	10.9	89.7	0	0	83	2	4	0	0	0	0	0	0	0	0	2000000000
Deri_Patient68	1	44	1	0	1	7.1	1			7469	171.2	71	4.5	57.2	163.3	49.8	17.3	2.05	13	64.5	0	0	46	3	4	0	0	0	0	0	0	0	0	1000000000
Deri_Patient68	1	50	2	2.4	1	4.7	1	3		226.5	149	32	2.1	134.7	162	42.2	13.2	3.11	11.3	83.6	0	1	30	3	4	1	0	0	0	0	0	1	0	1200000000
Deri_Patient69	1	23	1	0	0	83.1	1				153	192		79.8	168.9	45.3	10.4	3.27	13	64.5	0	0	72	2	4	0	0	0	0	0	0	0	0	2000000000
Deri_Patient69	1	23	2	1.2	0	81.9	1	1	1	976.8				110.6	190.3	47.5	13.3				0	0	0	0	0	0	0	0	0	0	0	0	0	2100000000
Deri_Patient69	1	23	3	5.4	0	77.7	1	3		1483	160	183	6.2	54.9	171.5	47.2	11.8	11.07	11	96.5	0	0	11	2	1	1	0	0	0	0	0	0	0	2120000000
Deri_Patient69	1	23	4	9.1	0	74	1	1	1	66.09	148	158	7.9	73.6	154.1	41.4	6	24.04	12.7	85.6	0	0	0	0	0	0	0	0	0	0	0	0	0	2121000000
Deri_Patient69	1	24	5	11	0	72.1	1	1	1	295.7	143	152	4.4	61.6	148.1	41.2	6.2	2.13	13.3	78	0	0	0	0	0	0	0	0	0	0	0	0	0	2121100000
Deri_Patient69	1	24	6	12.6	0	70.5	1	1	1	497.2	141	146	4.6	52	134.8	41.6	8.2	2.24	14.1	64.8	0	0	0	0	0	0	0	0	0	0	0	0	0	2121110000
Deri_Patient69	1	24	7	18.4	0	64.7	1	1	1	2.65	157	153	4.2	60.3	163.5	47.3	15.5	2.74			0	0	0	0	0	0	0	0	0	0	0	0	0	2121111000
Deri_Patient69	1	24	8	21.5	0	61.6	1	1	1	2.97	157	153	4.2	60.3	163.5	47.3	15.5	2.74			0	0	0	0	0	0	0	0	0	0	0	0	0	2121111100
Deri_Patient69	1	25	9	24.5	0	58.6	1	1	1	3.18	157	153	4.2	60.3	163.5	47.3	15.5	2.74			0	0	0	0	0	0	0	0	0	0	0	0	0	2121111110
Deri_Patient70	1	39	1	0	1	10	1							129.5	402.4	38.3	15.5	15.67	12.7	67.2	0	0	104	2	3	0	0	0	0	0	0	0	0	2000000000
Deri_Patient70	1	40	2	3.8	1	6.1	1	3		11358	116	208	4.9	36.4	262.8	39.7	9.9	5.69	12	80.8	0	0	124	3	4	1	0	0	0	0	0	0	0	2200000000
Deri_Patient70	1	40	3	5.6	1	4.4	1	1	2	15607	119	267	7	40.1	908.2	42.6	12.7	10.6	11.2	110.4	0	0	125	2	2	0	0	0	0	0	0	0	0	2220000000
Deri_Patient71	1	54	1	0	1	31.8	1			0.605	134	277		23.9	207.3	43.5	8.1	4.85	10.1	104.1	0	0	80	2	3	0	0	0	0	0	0	0	0	2000000000
Deri_Patient71	1	55	2	1.1	1	30.7	1	1	1	2.03	134	277		13.5	213.1	38.2	8.4	1.28	10.1	104.1	0	0	0	0	0	0	0	0	0	0	0	0	0	2100000000
Deri_Patient72	1	52	1	0	1	54.1	1			6.79	150	127		59.5	161.3	39.3	14.6	1.47	11.4	82.2	0	0	44	2	2	0	0	0	0	0	0	0	0	1000000000
Deri_Patient72	1	52	2	3.4	1	50.7	1	1	2	14.68	140	153	6.9	94.1	187.6	40	11	2.12	11.4	89.7	0	0	45	2	2	0	0	0	0	0	0	0	0	1100000000
Deri_Patient72	1	52	3	4.4	1	49.7	1	1	1	8.38	146	166	8.6	69.3	173.5	40	10.1	2.42			0	0	0	0	0	0	0	0	0	0	0	0	0	1110000000
Deri_Patient72	1	52	4	7.8	1	46.3	1	1	1	6.23	153	162	9	42.1	168.9	41.1	11.7	1.22			0	0	0	0	0	0	0	0	0	0	0	0	0	1111000000
Deri_Patient72	1	53	5	10.8	1	43.3	1	1	1	3.83	151.4	184	7.2	34.9	164.2	45.9	13.9	1.04			0	0	0	0	0	0	0	0	0	0	0	0	0	1111100000
Deri_Patient72	1	53	6	13.8	1	40.3	1	1	1	3.83	151.4	184	7.2	34.9	164.2	45.9	13.9	1.04			0	0	0	0	0	0	0	0	0	0	0	0	0	1111110000
Deri_Patient72	1	53	7	16.8	1	37.3	1	1	1	3.1	155	225	8.8	47.7	157.1	45.8	13.8	2.1			0	0	0	0	0	0	0	0	0	0	0	0	0	1111111000
Deri_Patient72	1	53	8	21.2	1	32.9	1	1	1	3.1	155	225	8.8	47.7	157.1	45.8	13.8	2.1			0	0	0	0	0	0	0	0	0	0	0	0	0	1111111100
Deri_Patient73	1	76	1	0	1	81.4	1			4.43	130	142	6.7	34.3	163.3	39.5	11.4	0.44	10.9	89.7	0	0	75	3	2	0	0	0	0	0	0	0	0	2000000000
Deri_Patient74	1	57	1	0	1	18.4	1			29.24	145	144	8.1	157.3	219.9	44.2	7.9	4.63	13.3	61.9	0	0	106	2	3	0	0	0	0	0	0	0	0	2000000000
Deri_Patient74	1	57	2	1.4	1	17	1	1	2	18.47	128	212	6	169.6	233.4	40.6	6.9	10.57	14.2	55.3	0	0	60	2	3	0	0	0	0	0	0	0	0	2200000000
Deri_Patient75	1	49	1	0	1	14.2	1			13515	151	394		43.9	267	46.1	10	9.46	11.6	79.5	0	0	129	3	3	0	0	0	0	0	0	0	0	2000000000
Deri_Patient76	1	55	1	0	1	38.9	1			292.4	160.7	144	6.5	33.7	227.2	45.6	12.2	10.71	11.3	83.6	0	0	36	3	3	0	0	0	0	0	0	0	0	1000000000
Deri_Patient76	1	56	2	3.2	1	35.8	1	2		204.2	137	124	5.4	83.8	153.7	39	13.6	6.58	11	96.5	0	0	36	3	3	0	0	0	0	0	0	0	0	1200000000
Deri_Patient76	1	56	3	4.4	1	34.5	1	1	1	22.49	144	154	7	67.5	201	42.6	9.6	14.02	10.8	100.1	0	0	0	0	0	0	0	0	0	0	0	0	0	1210000000
Deri_Patient76	1	56	4	6.6	1	32.4	1			20.53	149	163	5.6	74	202.9	40.1	12.7	9.03	10.9	116.6	0	0	0	0	0	0	0	0	0	0	0	0	0	1211000000
Deri_Patient76	1	56	5	9.7	1	29.3	1	1	1	29.83	161	149	7.1	85.9	204.2	41.6	12.7	13.3			0	0	0	0	0	0	0	0	0	0	0	0	0	1211100000
Deri_Patient76	1	57	6	16.2	1	22.7	1	3		130.1	167	139	7.8	40.4	215.7	42.8	16.2	6.04	11	135.3	0	0	12	3	2	1	0	0	0	0	0	0	0	1211110000
Deri_Patient76	1	57	7	19	1	19.9	1	3		522.4	168	119	5.2	70.3	198.5	46.5	11.2	10.55	11	107.3	0	0	21	3	3	1	0	0	0	0	0	0	0	1211111000
Deri_Patient76	1	57	8	20.8	1	18.1	1	2		532.2	162	152	4.9	74.9	197.3	45	14.5	7.37	11.9	91.5	0	0	21	3	3	0	0	0	0	0	0	0	0	1211111100
Deri_Patient76	1	57	9	22.6	1	16.3	1	3		904.2				81.9	233.6	43.4	11.2	10.22			0	0	19	1	4	1	0	0	0	0	0	0	0	1211111110
Deri_Patient77	1	53	1	0	1	7.5	1			4.88	142	142	7.9	83.8	210.7	38.1	9.6	3.54	11.5	80.8	0	0	83	2	3	0	0	0	0	0	0	0	0	2000000000
Deri_Patient77	1	53	2	2.4	1	5.1	1	2		5.59	126	40	3	21.8	160.3	27.5	11.4		11.5	88.1	0	1	0	0	0	0	0	0	0	0	4	1	0	2100000000
Deri_Patient77	1	54	3	6.4	1	1.2	1	1	2	4.26	94	56	5.1	18.7	196.8	32.9	11.4		13.2	79.2	0	1	0	0	0	0	0	0	0	0	2	1	0	2120000000
Deri_Patient78	1	34	1	0	0	2.9	1			299.6	139	245	4	142.5	192.7	38.4	9.7	17.21	12.4	70.2	0	0	111	3	2	0	0	0	0	0	0	0	0	2000000000
Deri_Patient78	1	34	2	2.4	0	0.6	1	2		131.6	131	203	9.3	98.9	187.9	35.9	12.1	25.49	12.5	74.4	0	0	105	2	1	0	0	0	0	0	0	0	0	2100000000
Deri_Patient79	1	35	1	0	1	3.3	1				125	267	9.1	91.6	217.2	37.9	9.8	2.1	10.5	96.5	0	0	160	3	4	0	0	0	0	0	0	0	0	2000000000
Deri_Patient79	1	35	2	0.7	1	2.7	1	2						74.3	313.2	38.5	17.3				0	0	180	3	4	0	0	0	0	0	0	0	0	2200000000
Deri_Patient80	1	44	1	0	0	0.3	1				143	315	8.1	72	280.5	38.6	22.2	46.03	13.2	62.8	0	0	218	3	4	0	0	0	0	0	0	0	0	2000000000
Deri_Patient81	1	40	1	0	1	50	1			2.88	153	156	11.3	26.4	220.1	43.2	32.2	9.33	10.7	93	0	0	62	2	2	0	0	0	0	0	0	0	0	1000000000
Deri_Patient81	1	40	2	1	1	49	1	1	2	2.24	144	176	8.6	18.2	188.9	40.3	9	2.21	11.7	78.2	0	0	40	2	1	0	0	0	0	0	0	0	0	1100000000
Deri_Patient82	1	50	1	0	1	3.7	1			1.3	176	233	11.1	51.8	407.5	42	11.5	14.25	11.9	75.6	0	0	63	3	4	0	0	0	0	0	0	0	0	1000000000
Deri_Patient82	1	50	2	1.8	1	1.9	1			2.52	119	175	8.3	30	384.9	31.2	41.9	30.35	12.9	70.2	0	0	63	3	4	0	0	0	0	0	0	0	0	1100000000
Deri_Patient83	1	51	1	0	1	14.6	1			1541	148	133	7.5	80.3	187.8	37.3	14.3	4.94	10.8	91.3	0	0	32	2	2	0	0	0	0	0	0	0	0	1000000000
Deri_Patient83	1	51	2	2.8	1	11.8	1	1	1	22.64	136	113	7.4	74.9	166.7	38.6	12.3	3.68	10.9	116.6	0	0	0	0	0	0	0	0	0	0	0	0	0	1100000000
Deri_Patient83	1	52	3	5	1	9.5	1	1	1	22.64	136	113	7.4	74.9	166.7	38.6	12.3	3.68	10.9	116.6	0	0	0	0	0	0	0	0	0	0	0	0	0	1110000000
Deri_Patient83	1	52	4	8.4	1	6.2	1	3		724.1	143	98	6.9	45	225.1	39.9	10.4	14.15	10.9	116.6	0	0	23	1	1	1	0	0	0	0	0	0	0	1112000000
Deri_Patient83	1	52	5	11.1	1	3.5	1	1	1	49.15	148.5	89	7	125.3	262.9	27	71.1	81	15.5	54.3	0	0	0	0	0	0	0	0	0	0	0	0	0	1112100000
Deri_Patient83	1	52	6	13.7	1	0.9	1	3		95.57	56	37	1.9	24.6	123.6	34.4	52.4	11.59	18.5	41.1	0	0	15	2	1	1	0	0	0	0	0	0	0	1112110000
Deri_Patient84	1	30	1	0	0	21.5	1			414.2	139	137	3	33.4	134.6	40.7	12.6	1.2	11.9	75.6	0	0	56	2	4	0	0	0	0	0	0	0	0	1000000000
Deri_Patient84	1	30	2	0.8	0	20.7	1	1	1	189.2	132	104	5.5	241.2	199.7	38.6	24.6	63.48	11.9	75.6	0	0	0	0	0	0	0	0	0	0	0	0	0	1100000000
Deri_Patient84	1	30	3	2.2	0	19.3	1	1	1	3.24	132	104	5.5	50.1	200.9	43.7	14.8	0.91	11.1	112.4	0	0	0	0	0	0	0	0	0	0	0	0	0	1110000000
Deri_Patient84	1	31	4	9.4	0	12.1	1	3		567.4	143	145	5.1	38.5	140.2	41.4	10.6	3.32	11.1	112.4	0	0	73	3	4	1	0	0	0	0	0	0	0	1112000000
Deri_Patient84	1	31	5	11.3	0	10.2	1	1	2	504.3	135	126	4	26.8	201.9	40.7	10.2	3.57	12.4	86.5	0	0	46	3	4	0	0	0	0	0	0	0	0	1112200000
Deri_Patient84	1	31	6	14.3	0	7.1	1	3		117.7	141	125	3.7	34.6	153.5	42.6	13.4	1.8	11.4	125.2	0	0	46	3	4	1	0	0	0	0	0	0	0	1112210000
Deri_Patient84	1	32	7	15.8	0	5.7	1	3		71.43	145	106	3.3	56.4	168	45.1	10.5	1.5	11.2	130.1	0	0	44	3	4	1	0	0	0	0	0	0	0	1112211000
Deri_Patient84	1	32	8	18.9	0	2.6	1	3		221.8	146	136	5.3	61.8	208.2	42	15.2	0.93	10.6	115.7	0	0	44	3	4	1	0	0	0	0	0	0	0	1112211100
Deri_Patient84	1	32	9	21.4	0	0.1	1	3		487.3	123	175	3.3	30.9	190.9	39.9	11.9	3.68	11.3	101.6	0	0	87	3	4	1	0	0	0	0	0	0	0	1112211110
Deri_Patient85	1	54	1	0	1	3	1			7560	133	86	3.8	63.1	227.8	35	32.9	17.86	13.7	58.7	0	0	76	3	4	0	0	0	0	0	0	0	0	2000000000
Deri_Patient85	1	54	2	1.5	1	1.5	1	1	2	32699	132	70	4.3	59.2	360	38.7	32.4	26.16	14.4	57	0	0	58	3	4	0	0	0	0	0	0	0	0	2200000000
Deri_Patient86	1	63	1	0	1	5.7	1			13.82	98	57	3	37.1	156	34.7	10.7	2.36	10.4	98.3	0	0	108	3	4	0	0	0	0	0	1	0	0	2000000000
Deri_Patient86	1	63	2	1.9	1	3.8	1	2		18.62	94	106	3.4	34.8	145.2	34.2	12.5	7.78	9.9	119.5	0	0	108	3	4	0	0	0	0	0	1	0	0	2200000000
Deri_Patient87	1	25	1	0	0	4.3	1			76308	159	134	5.3	46.4	188.1	47.2	25.2	1.99	13.2	62.8	0	0	85	1	4	0	0	0	0	0	0	0	0	2000000000
Deri_Patient87	1	26	2	2.8	0	1.5	1	3						63.6	346.4	39.7	30.7				0	1	256	3	4	1	1	2	0	0	4	1	0	2200000000
Deri_Patient88	1	42	1	0	1	22.1	1			2796	142	228	7.7	38.9	355	44.5	12.4	16.37	11.4	82.2	0	0	92	3	2	0	0	0	0	0	0	0	0	2000000000
Deri_Patient88	1	42	2	1.2	1	20.9	1	2		2559	118	253	7.7	37	206	43.7	7.3	8.51	10.8	100.1	0	0	85	1	1	0	0	0	0	0	0	0	0	2100000000
Deri_Patient89	1	59	1	0	1	2.5	1			68782	121	248	10.6	50.6	280.1	40.4	27.5	70.1	11.4	82.2	0	0	140	3	4	0	0	0	0	0	0	0	0	2000000000
Deri_Patient89	1	59	2	1.4	1	1.1	1	2			104	240	7.3	30.9	243.3	35.9	16.9	66.48	11	96.5	0	0	144	3	4	0	0	0	0	0	2	0	0	2200000000
Deri_Patient90	1	51	1	0	1	20	1			81.21	113	87	89	37.8	213.7	32.6	38.3	1.05	15.4	50.4	0	0	38	3	4	0	0	0	0	0	0	0	0	1000000000
Deri_Patient90	1	51	2	3.2	1	16.7	1	1	1	28.37				78.7	299.8	36.7	24.5	4.17			0	0	0	0	0	0	0	0	0	0	0	0	0	1100000000
Deri_Patient91	1	47	1	0	0	8.9	1			7314	144	179	7.2	69.5	256.2	39.5	20.3	39.02	12	74.4	0	0	109	3	4	0	0	0	0	0	0	0	0	2000000000
Deri_Patient91	1	47	2	2.4	0	6.5	1	1	2	971.4	113	112	3.4	61.6	182.7	37.2	12.9	5.99	12	80.8	0	0	75	3	4	0	0	0	0	0	0	0	0	2200000000
Deri_Patient91	1	48	3	5.3	0	3.6	1	1	1	6835	121	76	3.1	31.3	178	33.3	18.8	11.22	13.1	80.4	0	0	0	0	0	0	0	0	0	0	0	0	0	2220000000
Deri_Patient91	1	48	4	8.6	0	0.2	1	3		42652	120	83	4.8	49.9	262	34.2	24.9	63.88	11.8	99.3	0	0	19	3	4	1	0	0	0	0	0	0	0	2221000000
Deri_Patient92	1	85	1	0	1	4.9	1				83	315	5.6	9.5	209.5	33.1	7	1.22	11.4	82.2	0	0	50	3	4	0	0	0	0	0	0	0	0	1000000000
Deri_Patient93	1	72	1	0	1	8.3	1			130.7	133	126	5	47.5	137.2	40.9	8.6	5.63	12	74.4	0	0	33	2	3	0	0	0	0	0	0	0	0	1000000000
Deri_Patient93	1	72	2	2.7	1	5.7	1	3		45.25	133	123	5.7	91.2	132.6	37.9	17.6	28.78			0	0	16	1	1	1	0	0	0	0	0	0	0	1100000000
Deri_Patient93	1	72	3	6.4	1	1.9	1	3		1000	133	123	5.7	91.2	132.6	37.9	17.6	28.78			0	0	33	3	4	1	0	0	0	0	0	0	0	1120000000
Deri_Patient94	2	36	1	0	1	4.3	1				130	196	9.2	23.5	310.4	38.1	15.5	83.81	11.8	76.9	0	0	77	3	2	0	0	0	0	0	0	0	0	2000000000
Deri_Patient95	1	50	1	0	1	27.4	1			14741	142	97	4.7	21.2	151.4	43.7	24.9	0.38	10.6	94.7	0	0	40	2	2	0	0	0	0	0	0	0	0	1000000000
Deri_Patient95	1	50	2	2	1	25.4	1	1	2	49.09	104	246	5.9	64.3	150	36.7	14.9	33.94	10.8	100.1	0	0	30	2	2	0	0	0	0	0	0	0	0	1100000000
Deri_Patient95	1	51	3	6.7	1	20.7	1	1	1	10	104	246	5.9	32.8	150	36.7	14.9	33.94	10.8	100.1	0	0	0	0	0	0	0	0	0	0	0	0	0	1110000000
Deri_Patient95	1	51	4	9.7	1	18.4	1	1	1	10	104	246	5.9	32.8	150	36.7	14.9	33.94	10.8	100.1	0	0	0	0	0	0	0	0	0	0	3	0	0	1111000000
Deri_Patient95	1	51	5	11	1	16.3	1	1	1	10	104	246	5.9	32.8	150	36.7	14.9	33.94	10.8	100.1	0	0	0	0	0	0	0	0	0	0	3	0	0	1111100000
Deri_Patient95	1	51	6	14	1	13.3	1	1	1	10	104	246	5.9	32.8	150	36.7	14.9	33.94	10.8	100.1	0	0	0	0	0	0	0	0	0	0	3	0	0	1111120000
Deri_Patient96	1	66	1	0	1	10	1			11.02	161	114	9.2	32.8	163.3	45.4	15.6	13.62	11.4	82.2	0	0	35	3	4	0	0	0	0	0	0	0	0	1000000000
Deri_Patient97	1	28	1	0	1	2.7	1			200	86.6	264	6.7	8.5	646.7	31.3	18.6	62.54	12.4	75.6	0	0	110	3	4	0	0	0	0	0	0	0	0	2000000000
Deri_Patient97	1	28	2	1.4	1	1.3	1	3		318.9	80	440	11.7	23	1440.9	29.2	35.4	69.43	13.3	66.3	0	1	153	3	4	1	1	3	0	0	2	0	0	2200000000
Deri_Patient98	1	59	1	0	1	2.7	1			13346	141	186	9.7	54.5	329.4	40.1	18.4	82.43	11	96.5	0	0	132	3	2	0	0	0	0	0	0	0	0	2000000000
Deri_Patient99	1	58	1	0	0	66	1			108482	117	146	4.1	35.7	194.2	36.7	14.5	8.59	11	96.5	0	0	92	3	4	0	0	0	0	0	0	0	0	2000000000
Deri_Patient99	1	58	2	0.8	0	65.2	1	1	2	10000	90	98	4.4	123.3	286.1	32.7	25.6				0	0	38	1	1	0	0	0	0	0	0	0	0	2100000000
Deri_Patient100	1	39	1	0	1	38.2	1			10789	141	146	4.7	20.3	152	42.2	20.4	0.17	12	80.8	0	0	70	1	2	0	0	0	0	0	0	0	0	1000000000
Deri_Patient100	1	39	2	3	1	35.1	1	1	1	43.35	137	129	4.9	29.4	159	46.8	11.7	0.28	12.1	94.4	0	0	0	0	0	0	0	0	0	0	0	0	0	1100000000
Deri_Patient100	1	40	3	6.3	1	31.8	1	3		328	137	129	4.9	29.4	159	46.8	11.7	0.28	12.1	94.4	0	0	12	2	1	1	0	0	0	0	0	0	0	1110000000
Deri_Patient100	1	40	4	7.9	1	30.3	1	3		203.4	138	132	3.7	37.1	136.3	42.3	21.1	0.58	12.4	89.8	0	1	0	0	0	0	0	0	0	0	0	1	0	1112000000
Deri_Patient100	1	40	5	9.7	1	28.4	1	2		762.8	143	104	4.3	42.1	159.2	43.1	15.8	0.56	12.5	84.7	0	1	0	0	0	0	0	0	0	0	0	1	0	1112100000
Deri_Patient100	1	40	6	13.7	1	24.5	1	3		280.5	149	110	3.3	23.2	141.5	42.7	14	0.76	11.7	118.3	0	1	0	0	0	0	0	0	0	0	0	1	0	1112110000
Deri_Patient100	1	41	7	18.4	1	19.8	1	3		2449	158	181	4.2	13.9	175.1	44.2	14.6	7.64	12.4	84.2	0	1	0	0	0	0	0	0	0	0	0	1	0	1112111000
Deri_Patient100	1	41	8	20.5	1	17.7	1	3		2251	140	138	4	20.3	157.2	40.1	12.6	9.19	12.7	80.3	0	1	17	2	1	1	0	0	0	0	0	1	0	1112111100
Deri_Patient100	1	41	9	23.3	1	14.9	1	3		1751	144	132	2.9	18.3	149.4	41.9	16	1.27	12.4	84.2	0	1	17	2	1	1	0	0	0	0	0	1	0	1112111110
Deri_Patient101	2	51	1	0	1	5.2	1			74058	156	192	7.8	70.2	362.9	39.6	12.6	7.63	12.3	76.9	0	0	129	3	3	0	0	0	0	0	0	0	0	2000000000
Deri_Patient102	1	56	1	0	0	30.1	1			1000	149	135	7	36.2	278.9	40.1	17	59.25	10.3	110.3	0	0	39	3	4	0	0	0	0	0	0	0	0	1000000000
Deri_Patient102	1	56	2	2.9	0	27.2	1	1	1	2.69	158	170	10.6	20.1	161.7	44.2	11.3	9.52	10.8	100.1	0	0	0	0	0	0	0	0	0	0		0	0	1100000000
Deri_Patient102	1	56	3	5.5	0	24.6	1	1	1	2.69	158	170	10.6	20.1	161.7	44.2	11.3	9.52	10.8	100.1	0	0	0	0	0	0	0	0	0	0	0	0	0	1110000000
Deri_Patient103	1	57	1	0	1	4.6	1			643.2	143	94	4.4	81.5	158.8	33.6	19.3	9.52	10.8	100.1	0	0	118	3	2	0	0	0	0	0	2	0	0	2000000000
Deri_Patient104	1	51	1	0	1	8.6	1			363.6	139	274	5.9	85.5	446.5	35.8	32.9	14.73	10.4	108.1	0	0	156	3	4	0	0	0	0	0	0	0	0	2000000000
Deri_Patient104	1	51	2	1.8	1	6.7	1	3		110.8	116	423	7.1	48.6	355	39.9	31.9	63.77			0	1	124	3	4	0	0	0	0	0	0	1	0	2200000000
Deri_Patient105	1	61	1	0	1	2.2	1			230.5	122	190	7.9	26.2	449.9	33.2	22.7	57.12	12.8	71.2	0	0	132	2	4	0	0	0	0	0	0	0	0	2000000000
Deri_Patient106	1	57	1	0	0	99.6	1			5.18	121	43	2.8	34.5	179.7	33	13.9	0.74	13.1	68.2	0	0	32	2	3	0	0	0	0	0	0	0	0	1000000000
Deri_Patient106	1	58	2	1.9	0	97.6	1	1	1	3.88	121	44	2.7	28.2	167.7	35.4	13.1	0.73	14.7	64.9	0	0	0	0	0	0	0	0	0	0	0	0	0	1100000000
Deri_Patient106	1	58	3	4.9	0	94.6	1	1	1	2.99	158	83	4.4	22.4	205.5	44.2	12.8	0.73	14.7	64.9	0	0	0	0	0	0	0	0	0	0	0	0	0	1110000000
Deri_Patient106	1	58	4	7.9	0	91.6	1	1	1	2.99	158	83	4.4	22.4	205.5	44.2	12.8	0.73	14.7	64.9	0	0	0	0	0	0	0	0	0	0	0	0	0	1111000000
Deri_Patient106	1	58	5	10.9	0	88.6	1	1	1	2.99	158	83	4.4	22.4	205.5	44.2	12.8	0.73	14.7	64.9	0	0	0	0	0	0	0	0	0	0	0	0	0	1111100000
Deri_Patient106	1	59	6	13.9	0	85.6	1	1	1	2.99	158	83	4.4	22.4	205.5	44.2	12.8	0.73	14.7	64.9	0	0	0	0	0	0	0	0	0	0	0	0	0	1111110000
Deri_Patient106	1	59	7	16.9	0	82.6	1	1	1	2.99	158	83	4.4	22.4	205.5	44.2	12.8	0.73	14.7	64.9	0	0	0	0	0	0	0	0	0	0	0	0	0	1111111000
Deri_Patient106	1	59	8	19.9	0	79.6	1	1	1	2.99	158	83	4.4	22.4	205.5	44.2	12.8	0.73	14.7	64.9	0	0	0	0	0	0	0	0	0	0	0	0	0	1111111100
Deri_Patient106	1	59	9	22.9	0	76.6	1	1	1	2.99	158	83	4.4	22.4	205.5	44.2	12.8	0.73	14.7	64.9	0	0	0	0	0	0	0	0	0	0	0	0	0	1111111110
Deri_Patient107	2	76	1	0	1	61.6	1			14018	127	124	3.7	26.8	232	45.9	12	1.08	10.4	108.1	0	0	100	3	4	0	0	0	0	0	0	0	0	2000000000
Deri_Patient107	2	66	2	1.2	1	60.4	1	1	2	188.9	104	144	3.1	17.2	185.5	39.6	12	4.62	10.7	102	0	0	80	3	4	0	0	0	0	0	0	0	0	2200000000
Deri_Patient108	1	63	1	0	1	20.7	2			11.23	153	174	8.8	23.4	131	35.9	14.3	0.23	9.8	122	0	0	38	2	2	0	0	0	0	0	0	0	0	1000000000
Deri_Patient108	1	63	2	2.1	1	18.6	2	3		14.22	120	213	8.1	35.1	118.9	36.9	8.1	0.42	10.5	125.8	0	0	9	2	3	1	0	0	0	0	0	0	0	1100000000
Deri_Patient108	1	63	3	5.1	1	15.6	2	1	1	12.73	139	150	7.5	49	173.8	41.1	11.7	0.47	10.7	121.1	0	0	0	0	0	0	0	0	0	0	0	0	0	1110000000
Deri_Patient108	1	64	4	9.3	1	11.4	2	3		21.3				92.1	169.1	43.3	16.1				0	0	7	3	4	1	0	0	0	0	0	0	0	1112000000
Deri_Patient108	1	64	5	10.2	1	10.4	2	2		21.3				92.1	169.1	43.3	16.1				0	0	7	3	4	0	0	0	0	0	0	0	0	1112200000
Deri_Patient109	1	52	1	0	1	12.3	1			107.6	133	295	8.9	42.6	228.8	42.6	21.4	14.1	10.5	106	0	0	122	2	2	0	0	0	0	0	0	0	0	2000000000
Deri_Patient110	1	69	1	0	1	5.4	1			4798	151	220	7.3	49.6	273.5	42.2	9.3	19.91	11.5	88.1	0	0	68	3	2	0	0	0	0	0	0	0	0	1000000000
Deri_Patient110	1	69	2	1.2	1	4.2	1	3		10093				97	316.2	42.1	8.3	23.99			0	0	94	3	2	0	0	0	0	0	0	0	0	1200000000
Deri_Patient111	1	45	1	0	0	10.8	1			98084	159	209	6.2	27.4	135	47.7	23.2	1.83	10.8	100.1	0	0	113	3	2	0	0	0	0	0	0	0	0	2000000000
Deri_Patient112	1	35	1	0	1	6.1	1			849.8	142	152	9.3	33.8	227.5	42.2	14.8	16.76	11.2	93	0	0	135	2	2	0	0	0	0	0	0	0	0	2000000000
Deri_Patient113	1	59	1	0	0	79.6	1			8.66	137	115	10.3	70.4	534.4	36.9	18.3		11.3	91.3	0	0	72	2	2	0	0	0	0	0	0	0	0	2000000000
Deri_Patient113	1	59	2	2.5	0	77.1	1	1	1	5.83	129	120	4.3	70	163.7	41.5	9.5		11.5	104.6	0	0	0	0	0	0	0	0	0	0	0	0	0	2100000000
Deri_Patient113	1	60	3	5.5	0	74.1	1	1	1	3.5	154	108	5.6	21.3	157	41	8.3		11.5	104.6	0	0	0	0	0	0	0	0	0	0	0	0	0	2110000000
Deri_Patient113	1	60	4	7.8	0	71.7	1	1	1	3.5	154	108	5.6	21.3	157	41	8.3		11.5	104.6	0	0	0	0	0	0	0	0	0	0	0	0	0	2111000000
Deri_Patient113	1	60	5	10.8	0	68.7	1	1	1	4.73	154	108	5.6	64.8	185.6	43.4	16.7		11.5	104.6	0	0	0	0	0	0	0	0	0	0	0	0	0	2111100000
Deri_Patient113	1	60	6	13.8	0	65.7	1	1	1	4.73	154	108	5.6	64.8	185.6	43.4	16.7		11.5	104.6	0	0	0	0	0	0	0	0	0	0	0	0	0	2111110000
Deri_Patient113	1	61	7	16.8	0	62.7	1	1	1	4.73	154	108	5.6	64.8	185.6	43.4	16.7		11.5	104.6	0	0	0	0	0	0	0	0	0	0	0	0	0	2111111000
Deri_Patient113	1	61	8	20.3	0	59.3	1	1	1	4.73	154	108	5.6	64.8	185.6	43.4	16.7		11.5	104.6	0	0	0	0	0	0	0	0	0	0	0	0	0	2111111100
Deri_Patient113	1	61	9	23.3	0	56.3	1	1	1	4.49	148	114	5.5	25.9	178	42.6	16.3		11.5	104.6	0	1	61	2	1	1	1	3	0	0	0	0	0	2111111110
Deri_Patient114	1	40	1	0	1	17.1	1			59.63	147	254	6	56.5	169.1	40.2	9.4	2.43	11	96.5	0	0	49	2	4	0	0	0	0	0	0	0	0	1000000000
Deri_Patient114	1	40	2	1.1	1	16	1	1	2	59.63	147	254	6	56.5	169.1	40.2	9.4	2.43	11	96.5	0	0	35	2	4	0	0	0	0	0	0	0	0	1100000000
Deri_Patient115	1	74	1	0	0	12.2	1			32809	147	188	5.8	58	240.2	43.3	15.1	15.65	10.9	117.1	0	0	122	2	4	0	0	0	0	0	0	0	0	2000000000
Deri_Patient116	1	75	1	0	1	6.7	1			30.22	130	99	6	30.7	221	38.6	13.4	2.5	10.6	122	0	0	72	2	3	0	0	0	0	0	0	0	0	2000000000
Deri_Patient116	1	75	2	3.4	1	3.3	1	3		4161	130	129	6.1	29.6	270.1	37.4	15.6	15.86			0	0	80	2	4	1	0	0	0	0	0	0	0	2200000000
Deri_Patient117	2	56	1	0	0	8.3	1				118	314	6.9	23.8	236.4	36.7	11.9	15.32	11	96.5	0	0	174	3	2	0	0	0	0	0	0	0	0	2000000000
Deri_Patient117	2	56	2	1.8	0	6.6	1	3		105351	99	352	7	11.2	188.8	37.4	14.1	78.21	11.5	104.6	0	0	21	3	4	1	0	0	0	0	0	0	0	2200000000
Deri_Patient117	2	57	3	4	0	4.3	1	3			121	306	6.4	12.2	159.8	38.9	9.7	7.64	10.9	116.6	0	1	110	3	4	0	0	0	0	0	0	1	0	2210000000
Deri_Patient118	1	67	1	0	1	19.9	1			118.7	161	136	10.3	26.4	308.1	45	15.4	1.85	10.7	102	0	0	65	2	2	0	0	0	0	0	0	0	0	1000000000
Deri_Patient118	1	67	2	3	1	16.9	1	1	1	5.74	160	121	8	23.1	196.9	41	17.3	1.62			0	0	0	0	0	0	0	0	0	0	0	0	0	1100000000
Deri_Patient118	1	67	3	4.9	1	14.9	1	1	1	6.55	159	106	7.3	21.9	197.1	40.8	13.1	2.26			0	0	0	0	0	0	0	0	0	0	0	0	0	1110000000
Deri_Patient118	1	67	4	9.3	1	10.6	1	1	1	9.24	161	121	8.7	24.7	220.6	44.1	12.4	1.64			0	0	0	0	0	0	0	0	0	0	0	0	0	1111000000
Deri_Patient118	1	68	5	13.2	1	6.7	1	3		156.3	158	103	7.5	19.1	191.2	44.8	22.4	1.23	12	111.9	0	0	20	2	1	1	0	0	0	0	0	0	0	1111200000
Deri_Patient118	1	68	6	14.2	1	5.6	1	3		500											0	1	0	0	0	0	1	2	0	0	0	0	0	1111210000
Deri_Patient118	1	68	7	17.4	1	2.5	1	3		1000											0	1	84	2	1	0	1	2	0	0	2	0	0	1111211000
Deri_Patient119	1	50	1	0	1	1	1			2425	141	134	7.7	65.6	507.8	35.2	105.7	43.07	10.7	102	0	0	110	1	2	0	0	0	0	0	0	0	0	2000000000
Deri_Patient120	1	72	1	0	0	95.6	1			76.84	145	242	5.1	129.4	198.6	44.2	13.5	29.65	10.2	112.5	0	0	80	2	2	0	0	0	0	0	0	0	0	2000000000
Deri_Patient120	1	72	2	1.1	0	94.5	1	1	1	4.65	127	198	5.5	22.1	163.3	42.4	8.4	4.48			0	0	0	0		0	0	0	0	0	0	0	0	2100000000
Deri_Patient120	1	73	3	4.7	0	90.9	1	1	1	2.89				14.5	213	40	9.9				0	0	0	0		0	0	0	0	0	0	0	0	2110000000
Deri_Patient120	1	73	4	7.4	0	88.2	1	1	1	2.63	145	156	4.5	23.2	189.8	42.7	11.9	0.97			0	0	0	0		0	0	0	0	0	0	0	0	2111000000
Deri_Patient120	1	73	5	11	0	84.6	1	1	1	2.75	144	132	4.7	23.8	197.6	43.3	13.6	0.99			0	0	0	0		0	0	0	0	0	0	0	0	2111100000
Deri_Patient120	1	73	6	15.2	0	80.4	1	1	1	2.55	149	163	5.2	29.5	191.9	44.1	13.5	2.56			0	0	0	0		0	0	0	0	0	0	0	0	2111110000
Deri_Patient120	1	74	7	18.2	0	77.4	1	1	1												0	0	0	0		0	0	0	0	0	0	0	0	2111111000
Deri_Patient120	1	74	8	21	0	74.6	1	1	1												0	0	0	0		0	0	0	0	0	0	0	0	2111111100
Deri_Patient120	1	74	9	24.9	0	70.7	1	1	1	2.95	149	154	5	34.8	202.3	43.5	12	1.32			0	0	0	0		0	0	0	0	0	0	0	0	2111111110
Deri_Patient121	1	42	1	0	1	3.1	1			5015	112	571	7.8	38.3	164.3	34.4	14.3	53.63	12.4	89.8	0	0	194	3	2	0	0	0	0	0	0	0	0	2000000000
Deri_Patient122	1	51	1	0	1	18.1	1			7580	123	150	6.1	51.5	205	38.4	25.4	2.11	11.9	97.6	0	0	91	2	2	0	0	0	0	0	0	0	0	2000000000
Deri_Patient122	1	51	2	3.4	1	14.6	1	1	1	474.6	121	64	3.4	35.8	188.8	37	23.6		13.3	78	0	0	0	0	0	0	0	0	0	0	0	0	0	2100000000
Deri_Patient122	1	51	3	5.5	1	12.5	1	1	1	188	112	74	3.2	30.7	182.4	36.2	17.9				0	0	0	0	0	0	0	0	0	0	0	0	0	2110000000
Deri_Patient122	1	52	4	8.4	1	9.6	1	3		934.6	120	66	3.3	36.2	178.3	40	28	0.94	14.1	64.8	0	0	51	3	4	1	0	0	0	0	0	0	0	2111000000
Deri_Patient122	1	52	5	12.4	1	5.7	1	3		1970	120	85	4	75.4	173.2	40.2	40.1		13.1	75.4	0	0	40	3	4	1	0	0	0	0	0	0	0	2111200000
Deri_Patient123	1	40	1	0	1	5.9	1			20.43	134	220	12	76.5	589.9	40.1	19.8	26.93	10.9	116.6	0	0	167	2	2	0	0	0	0	0	0	0	0	2000000000
Deri_Patient123	1	40	2	2.5	1	3.4	1	1	2	22.88	116	232	5.9	218.9	429.1	34.6	13.7	12.31	11.3	108.4	0	0	130	2	1	0	0	0	0	0	0	0	0	2100000000
Deri_Patient123	1	40	3	3.6	1	2.3	1	3		33.16	128	194	5.2	111.6	561.9	36.7	16.4	10.11	11	114.5	0	0	130	3	3	1	0	0	0	0	0	0	0	2120000000
Deri_Patient124	1	66	1	0	0	79.5	1				133	185	12.9	56.9	168	39.4	11	13.52	11.8	99.3	0	0	56	3	3	0	0	0	0	0	0	0	0	1000000000
Deri_Patient124	1	67	2	3	0	76.4	1	1	1	11.3	134	107	2	80.7	220	39.6	8.8	2.44	11.6	102.8	0	0	0	0	0	0	0	0	0	0	0	0	0	1100000000
Deri_Patient124	1	67	3	6	0	73.4	1	1	1	6.71	153	163	5	17.2	203.2	43.5	10.2				0	0	0	0	0	0	0	0	0	0	0	0	0	1110000000
Deri_Patient124	1	67	4	7	0	72.5	1	1	1	6.71	153	163	5	17.2	203.2	43.5	10.2				0	0	0	0	0	0	0	0	0	0	0	0	0	1111000000
Deri_Patient124	1	67	5	11.4	0	68	1	1	1	2.98	158	143	5.1	34.8	257.2	45.3	11.3				0	0	0	0	0	0	0	0	0	0	0	0	0	1111100000
Deri_Patient124	1	67	6	14.4	0	65		1	1	2.98	158	143	5.1	34.8	257.2	45.3	11.3				0	0	0	0	0	0	0	0	0	0	0	0	0	1111110000
Deri_Patient124	1	68	7	17.2	0	62.3	1	1	1	2.98	158	143	5.1	34.8	257.2	45.3	11.3				0	0	0	0	0	0	0	0	0	0	0	0	0	1111111000
Deri_Patient124	1	68	8	20.2	0	59.3	1	1	1												0	0	0	0	0	0	0	0	0	0	0	0	0	1111111100
Deri_Patient124	1	68	9	23.2	0	56.3	1	1	1												0	0	0	0	0	0	0	0	0	0	0	0	0	1111111110
Deri_Patient125	1	36	1	0	1	33.1	1			2497	128	140	6.8	19.9	138.7	40.2	18.2	4.89	12	96	0	0	56	3	2	0	0	0	0	0	0	0	0	1000000000
Deri_Patient125	1	37	2	2.3	1	30.8	1	1	1	5.39	136	76	5.6	20.7	138	41.8	12.7				0	0	0	0	0	0	0	0	0	0	0	0	0	1100000000
Deri_Patient125	1	37	3	5.4	1	27.7	1			5.32	136	76	5.6	18.5	138.4	45.7	20.4				0	0				0							0	1110000000
Deri_Patient125	1	37	4	8.5	1	24.7	1	3		18.3	137	74	4.6	24.9	143.5	48	28				0	0	25	3	4	1	0	0	0	0	0	0	0	1112000000
Deri_Patient126	1	47	1	0	1	24.7	1			5.66	126	210	7.5	42.6	365.6	40.8	23.2	18.8	11.5	104.6	0	0	61	2	2	0	0	0	0	0	0	0	0	1000000000
Deri_Patient126	1	47	2	2.4	1	22.3	1	1	1												0	0	0	0	0	0	0	0	0	0	0	0	0	1100000000
Deri_Patient126	1	47	3	4.9	1	19.8	1	1	1												0	0	0	0	0	0	0	0	0	0	0	0	0	1110000000
Deri_Patient126	1	47	4	8	1	16.7	1	3		4.24	135	142	4.3	36.9	139.2	41.1	13.3	0.95	12.1	92	0	0	48	2	3	1	0	0	0	0	0	0	0	1112000000
Deri_Patient126	1	47	5	9.6	1	15.1	1	3													0	0	19	2	4	1	0	0	0	0	0	0	0	1112200000
Deri_Patient126	1	48	6	13.7	1	11	1	3		4.62				41.2	117.6	41.3	12				0	0	25	2	4	0	0	0	0	0	0	0	0	1112210000
Deri_Patient126	1	48	7	16.2	1	8.5	1	2													0	0	33	2	4	0	0	0	0	0	0	0	0	1112211000
Deri_Patient127	1	69	1	0	1	52.2	1			405.1	109	147	10.6	207.1	421.6	31.8	23.6	237.92	12.6	87	0	0	54	2	3	0	0	0	0	0	0	0	0	1000000000
Deri_Patient128	1	41	1	0	1	7.5	1			1870	162	164	1	103.4	421.9	39.4	14.5	16.07	12.1	94.4	0	0	96	3	4	0	0	0	0	0	0	0	0	2000000000
Deri_Patient128	1	41	2	3	1	4.5	1	1	2	1839	144	63	3.6	74	203.1	51.9	12.7	13.47	11.7	101	0	0	47	2	2	0	0	0	0	0	0	0	0	2200000000
Deri_Patient128	1	41	3	5	1	2.5	1	3		7346	154	69	3.4	35.3	358.6	34.1	22.5				0	1	43	3	4	1	0	0	0	0	2	1	0	2220000000
Deri_Patient129	1	39	1	0	0	94.8	1			602.2	152	203	6	72	265.7	41	24.1	1.43	10.7	121.1	0	0	33	2	2	0	0	0	0	0	0	0	0	1000000000
Deri_Patient129	1	39	2	1	0	93.8	1	1	1	3.45	164	176	5	33.6	174	47.2	19.9	0.86			0	0	0	0	0	0	0	0	0	0	0	0	0	1100000000
Deri_Patient129	1	39	3	5	0	89.8	1	1	1	3.45	164	176	5	33.6	174	47.2	19.9	0.86			0	0	0	0	0	0	0	0	0	0	0	0	0	1110000000
Deri_Patient129	1	39	4	8	0	86.8	1	1	1	3.45	164	176	5	33.6	174	47.2	19.9	0.86			0	0	0	0	0	0	0	0	0	0	0	0	0	1111000000
Deri_Patient129	1	40	5	11	0	83.8	1	1	1	3.45	164	176	5	33.6	174	47.2	19.9	0.86			0	0	0	0	0	0	0	0	0	0	0	0	0	1111100000
Deri_Patient129	1	40	6	14.7	0	80.2	1	1	1	3.45	164	176	5	33.6	174	47.2	19.9	0.86			0	0	0	0	0	0	0	0	0	0	0	0	0	1111110000
Deri_Patient129	1	40	7	17.7	0	77.2	1	1	1	3.01	168	160	5	27.1	202.3	46.7	28.7				0	0	0	0	0	0	0	0	0	0	0	0	0	1111111000
Deri_Patient129	1	40	8	20.7	0	74.2	1	1	1	3.01	168	160	5	27.1	202.3	46.7	28.7				0	0	0	0	0	0	0	0	0	0	0	0	0	1111111100
Deri_Patient129	1	41	9	23.7	0	71.2	1	1	1	3.01	168	160	5	27.1	202.3	46.7	28.7				0	0	0	0	0	0	0	0	0	0	0	0	0	1111111110
Deri_Patient130	1	61	1	0	1	26.2	1			69.16	141	79	5.1	59.3	155.2	40.3	16.9	0.8	12.5	88.4	0	0	38	3	4	0	0	0	0	0	0	0	0	1000000000
Deri_Patient130	1	61	2	2.1	1	24.2	1	1	1	23.12	132	73	4.5	262.9	187.1	34.1	13	2.61	13.8	72.8	0	0	0	0	0	0	0	0	0	0	0	0	0	1100000000
Deri_Patient130	1	61	3	5.3	1	20.9	1	3		38.08	142	54	3.5	32.7	148.4	38	9.5	0.84	12.5	88.4	0	0	9	3	4	1	0	0	0	0	0	0	0	1120000000
Deri_Patient131	1	63	1	0	1	18	1			22566	135	122	4.4	64.2	173.8	37.2	21.2	2.64	11.2	110.4	0	0	78	3	4	0	0	0	0	0	0	0	0	2000000000
Deri_Patient131	1	63	2	2.9	1	15.1	1	1	1	2376	118	111	3.6	47.4	175	39.3	12.9	2.53	11.4	106.5	0	0	0	0	0	0	0	0	0	0	0	0	0	2100000000
Deri_Patient131	1	63	3	4.4	1	13.5	1	3		9011	123	120	4.4	46	200.9	43.4	14.9	5.12	11.1	112.4	0	0	31	3	4	1	0	0	0	0	0	0	0	2120000000
Deri_Patient131	1	63	4	8.5	1	9.5	1	2		12526	139	75	3.9	34.3	269.5	43.9	16	41.99	11.2	112	0	1	0	0	0	0	0	0	0	0	0	1	0	2121000000
Deri_Patient131	1	64	5	11.3	1	6.7	1	2		9608	135	90	5.4	36.5	264.2	46.8	16.5	5.35	10.5	149.8	0	1	0	0	0	0	0	0	0	0	0	1	0	2121100000
Deri_Patient131	1	64	6	13.6	1	4.4	1	2		9353	110	126	3	25	189.9	38	8.3	7.36	11.5	98.1	0	1	33	2	1	0	0	0	0	0	0	1	0	2121110000
Deri_Patient131	1	64	7	16.2	1	1.8	1	3		27867	92	175	4.9	20.8	168.6	32.9	15.5	49.58			0	1	35	3	4	1	0	0	0	0	0	1	1	2121111000
Deri_Patient132	2	67	1	0	1	64.5	1			9721	87	248	3.5	76.7	340.9	37.8	7.7	1.39	11.3	108.4	0	0	100	3	2	0	0	0	0	0	0	0	0	2000000000
Deri_Patient132	2	67	2	2.1	1	62.4	1	1	1	19.24	81	166	4.2	89.6	363.2	34.8	9.4	12.98	11.9	97.6	0	0	0	0	0	0	0	0	0	0	0	0	0	2100000000
Deri_Patient133	1	55	1	0	1	20.2	1			5.7	116	176	2	62.3	211.8	37.7	11.1	11.89	11.4	106.5	0	0	111	2	4	0	0	0	0	0	0	0	0	2000000000
Deri_Patient133	1	55	2	2.3	1	17.9	1	1	2	7.1	127	229	5.7	55.7	252.1	49.5	10.2	19.25	11.2	110.4	0	0	73	2	4	0	0	0	0	0	0	0	0	2200000000
Deri_Patient133	1	55	3	5.7	1	14.4	1	3		8.9	123	179	7.1	24.8	202	40.7	9.4	21.4	12.6	83	0	0	73	3	4	1	0	0	0	0	0	0	0	2210000000
Deri_Patient134	1	63	1	0	1	54.9	1			5.12	132	64	4.6	34.2	353.6	37.6	15.9	0.88	11.9	97.6	0	0	40	2	4	0	0	0	0	0	0		0	1000000000
Deri_Patient134	1	63	2	1.4	1	53.5	1	1	2												0	0	0	0	0	0	0	0	0	0	0	0	0	1100000000
Deri_Patient134	1	63	3	4.2	1	50.8	1	3		3.69	124	107	7	39.7	240.5	42.9	34.2		11.1	112.4	0	0	25	3	4	1	0	0	0	0	0	0	0	1120000000
Deri_Patient134	1	64	4	7.7	1	47.3	1	1	1	3	128	76	5.2	25.1	197.6	44.4	18	4.68			0	0	0	0	0	0	0	0	0	0	0	0	0	1121000000
Deri_Patient134	1	64	5	11.5	1	43.4	1	1	1	2.73	131	103	5.1	25.5	166.1	45.9	14.5	6.73	11.1	105.4	0	0	0	0	0	0	0	0	0	0	0	0	0	1121100000
Deri_Patient135	1	73	1	0	1	8.2	1			1210	116	108	6.7	190.7	180.9	34.7	23.6	88.95	11.8	99.3	0	0	32	3	2	0	0	0	0	0	0	0	0	1000000000
Deri_Patient135	1	73	2	3.4	1	4.8	1	3		212.9	104	75	7.1	72.8	215.7	33.6	19.6	64.06	12.6	87	0	0	24	1	1	0	0	0	0	0	0	0	0	1200000000
Deri_Patient135	1	110	3	5.6	1	2.6	1	3		2824				17.7	162.2	35.7	13.9				0	0	23	1	1	1	0	0	0	0	0	0	0	1210000000
Deri_Patient135	1	73	4	7.3	1	0.9	1	1	1	14096	90.2	23	4.1	26.5	198.4	42.9	17.5	18.91	13.5	70.8	0	0	0	0	0	0	0	0	0	0	0	0	0	1212000000
Deri_Patient136	1	47	1	0	0	94.7	1			37.64	150	85	9	102.7	269.4	34.2	15.2	47.04	11.4	106.5	0	0	40	3	2	0	0	0	0	0	0	0	0	1000000000
Deri_Patient136	1	109	2	1.3	0	93.4		1	1	14.79	156	124	5.9	98.4	199.7	42.2	12	6.04			0	0	0	0	0	0	0	0	0	0	0	0	0	1100000000
Deri_Patient136	1	0	3	4.3	0	90.4				7.45	156	89	4.7	17.1	193.5	45.3	12.1	0.53			0	0	0	0	0	0	0	0	0	0	0	0	0	1110000000
Deri_Patient136	1	110	4	7.7	0	87		1	1	7.45	156	89	4.7	17.1	193.5	45.3	12.1	0.53			0	0	0	0	0	0	0	0	0	0	0	0	0	1111000000
Deri_Patient136	1	110	5	9.5	0	85.2		1	1	7.68	164	89	4.8	74	228	45.7	15.5	0.45			0	0	0	0	0	0	0	0	0	0	0	0	0	1111100000
Deri_Patient136	1	110	6	15.4	0	79.3		1	1	6.11	171	99	7.3	105.9	229.7	51.2	15.5				0	0	0	0	0	0	0	0	0	0	0	0	0	1111110000
Deri_Patient136	1	0	7	18.4	0	76.3				5.07	164	83	5	90.3	239	48.6	18.8				0	0	0	0	0	0	0	0	0	0	0	0	0	1111111000
Deri_Patient136	1	111	8	21.7	0	73		1	1	5.07	164	83	5	90.3	239	48.6	18.8				0	0	0	0	0	0	0	0	0	0	0	0	0	1111111100
Deri_Patient136	1	0	9	24.7	0	70				3.02	159	82	4.8	67.8	182.1	43.8	11.6				0	0	0	0	0	0	0	0	0	0	0	0	0	1111111110
Deri_Patient137	1	42	1	0	1	2.3	1			4190	142	260	7.2	34.9	345.6	46.2	23	45.96	11.5	104.6	0	0	49	3	3	0	0	0	0	0	0	0	0	1000000000
Deri_Patient138	1	59	1	0	0	88.1	1			13.27	97.3	86	6.8	31.1	149.3	37.6	19.2	28.16	14.1	70	0	0	70	3	2	0	0	0	0	0	0	0	0	1000000000
Deri_Patient139	1	57	1	0	1	24.8	1			7.01	106	192	5.6	56.1	141.6	35.1	19.4	5.77	13.7	73.8	0	0	28	3	4	0	0	0	0	0	0	0	0	1000000000
Deri_Patient139	1	57	2	1.6	1	23.2	1	3		10	117	248	4	28.5	158.6	36.9	18.6	9.8	12.3	91.3	0	0	29	3	3	0	0	0	0	0	0	0	0	1100000000
Deri_Patient140	1	57	1	0	1	6.5	0			1.31	132	179	3	21.1	115.1	43	9	8.15	12.3	91.3	0	0	40	3	4	0	0	0	0	0	0	0	0	1000000000
Deri_Patient140	1	57	2	1.1	1	5.4	0	3		1.06	114	167	9.1	176.3	207	35.9	9.5	9.9	11.4	106.5	0	0	52	3	4	1	0	0	0	0	0	0	0	1100000000
Deri_Patient141	1	46	1	0	1	52.7	1			406.2	146	179	5	120.4	285.3	40.4	19.9	1.46	11.7	101	0	0	49	3	2	0	0	0	0	0	0	0	0	1000000000
Deri_Patient141	1	47	2	3.2	1	49.4		1	1	21.91	140	128	10	45.9	138.9	35.6	14.1	1.72	12.3	91.3	0	0	0	0	0	0	0	0	0	0	0	0	0	1100000000
Deri_Patient141	1	47	3	4.9	1	47.8		1	1	26.59	150	134	2	34.2	162.4	39.9	18.2	1.6	12.5	84.7	0	0	0	0	0	0	0	0	0	0	0	0	0	1110000000
Deri_Patient141	1	47	4	7.4	1	45.3		1	1	9.12	145	122	7	33.5	146.4	39.6	14.9	1.58	13.1	75.2	0	0	0	0	0	0	0	0	0	0	0	0	0	1111000000
Deri_Patient141	1	47	5	11.9	1	40.8		1	1	2.9	142	134	7.5	33.5	136.5	39.4	16.8	1.9	12.2	87	0	0	0	0	0	0	0	0	0	0	0	0	0	1111100000
Deri_Patient142	1	39	1	0	1	1.9				50000	99	536	9.9	216.4	404.3	44.3	29.2	59.12	11.6	102.8	0	0	155	2	4	0	0	0	0	0	0	0	0	2000000000
Deri_Patient142	1	39	2	1	1	0.9	1	3		62803	103	366	13	142.5	542.7	34.8	32.4	25.05	13	81.7	0	0	170	3	4	1	0	0	0	0	0	0	0	2200000000
Deri_Patient143	1	43	1	0	1	41.9	1			5.16	111	261	16.6	45.1	128.2	25	10.4	31.5	14.3	68.2	0	0	92	3	4	0	0	0	0	0	0	0	0	2000000000
Deri_Patient143	1	43	2	1.7	1	40.2		1	2	7.53	140	120	9.4	48.9	147.5	39.5	11.4		12.2	92.8	0	0	12	3	4	0	0	0	0	0	0	0	0	2200000000
Deri_Patient143	1	43	3	3	1	38.9		1	1	11.67				24.8	189.3	39.9	9.9				0	0	15	3	4	0	0	0	0	0	0	0	0	2210000000
Deri_Patient144	1	32	1	0	1	13.3	1			1176	133	94	3.5	64.9	240.3	37.1	20	4.18	13.5	75.8	0	0	37	3	4	0	0	0	0	0	0	0	0	1000000000
Deri_Patient144	1	32	2	1.2	1	12.1		1	2	841.7				23.2	220.3	33.4	14.7				0	0	12	1	1	0	0	0	0	0	0	0	0	1200000000
Deri_Patient145	1	63	1	0	0	2.5	1			20.26	134	199	8	72.9	222.3	37.6	7.9	9.54	11	114.5	0	0	41	3	4	0	0	0	0	0	0	0	0	1000000000
Deri_Patient146	1	43	1	0	0	77.7				370.2	152	227	7.1	34.3	149.4	40.8	20.8	4.62	11.7	101	0	0	13	2	4	0	0	0	0	0	0	0	0	1000000000
Deri_Patient146	1	43	2	1.4	0	76.4		1	1	6.89	150	236	9.3	42.6	171.7	41.8	12.2				0	0	0	0	0	0	0	0	0	0	0	0	0	1100000000
Deri_Patient146	1	43	3	4.4	0	73.4		1	1	6.89	150	236	9.3	42.6	171.7	41.8	12.2				0	0	0	0	0	0	0	0	0	0	0	0	0	1110000000
Deri_Patient146	1	44	4	7.4	0	70.4		1	1	6.89	150	236	9.3	42.6	171.7	41.8	12.2				0	0	0	0	0	0	0	0	0	0	0	0	0	1111000000
Deri_Patient146	1	44	5	10.4	0	67.4		1	1	6.89	150	236	9.3	42.6	171.7	41.8	12.2				0	0	0	0	0	0	0	0	0	0	0	0	0	1111100000
Deri_Patient146	1	44	6	13.4	0	64.4		1	1	6.89	150	236	9.3	42.6	171.7	41.8	12.2				0	0	0	0	0	0	0	0	0	0	0	0	0	1111110000
Deri_Patient146	1	44	7	16.4	0	61.4		1	1	6.89	150	236	9.3	42.6	171.7	41.8	12.2				0	0	0	0	0	0	0	0	0	0	0	0	0	1111111000
Deri_Patient146	1	45	8	19.4	0	58.4		1	1	6.89	150	236	9.3	42.6	171.7	41.8	12.2				0	0	0	0	0	0	0	0	0	0	0	0	0	1111111100
Deri_Patient146	1	45	9	22.4	0	55.4		1	1	6.89	150	236	9.3	42.6	171.7	41.8	12.2				0	0	0	0	0	0	0	0	0	0	0	0	0	1111111110
Deri_Patient147	1	79	1	0	1	10.1				391.7	122	244	7.4	111.5	246.3	39	10.9	11.73	11.1	112.4	0	0	79	2	2	0	0	0	0	0	0	0	0	2000000000
Deri_Patient148	1	48	1	0	1	19.2	1			3460	135	148	7.1	428.2	627.5	36.9	27.9	1.35	11.4	106.5	0	0	83	2	2	0	0	0	0	0	0	0	0	2000000000
Deri_Patient148	1	48	2	2.8	1	16.4		1	2	185.7	139	127	4.2	38.5	215.4	46.2	9	2.1	11.4	106.5	0	0	27	2	1	0	0	0	0	0	0	0	0	2100000000
Deri_Patient148	1	48	3	4	1	15.3		1	1	508.5	131	26	3.9	353.9	206	36.7	15.7	2.39	11.4	106.5	0	0	0	0	0	0	0	0	0	0	0	0	0	2110000000
Deri_Patient149	1	57	1	0	0	86	1			6.04	101	327	9.2	41.8	329.5	36.8	15.7	77.55	13.4	76.8	0	0	61	2	4	0	0	0	0	0	0	0	0	1000000000
Deri_Patient149	1	58	2	1.2	0	84.8		1	1	5.81	163	198	6.4	53.2	204	40.7	8.6	1.79			0	0	0	0	0	0	0	0	0	0	0	0	0	1100000000
Deri_Patient149	1	58	3	4.7	0	81.3		1	1	6.29	163	198	6.4	26.7	197.6	42.1	10	1.79			0	0	0	0	0	0	0	0	0	0	0	0	0	1110000000
Deri_Patient149	1	58	4	7.7	0	78.3		1	1	5.2	163	198	6.4	55	205.4	43.3	13.4	3.98			0	0	0	0	0	0	0	0	0	0	0	0	0	1111000000
Deri_Patient149	1	58	5	11.4	0	74.6		1	1	5.2	163	198	6.4	55	205.4	43.3	13.4	3.98			0	0	0	0	0	0	0	0	0	0	0	0	0	1111100000
Deri_Patient149	1	59	6	14.4	0	71.6		1	1	2.92	163	198	6.4	33.4	218.5	44	15	2.12			0	0	0	0	0	0	0	0	0	0	0	0	0	1111110000
Deri_Patient149	1	59	7	17.5	0	68.5		1	1	2.92	163	198	6.4	33.4	218.5	44	15	2.12			0	0	0	0	0	0	0	0	0	0	0	0	0	1111111000
Deri_Patient149	1	59	8	21	0	65		1	1	3.72	164	187	5.9	36.5	360.9	47	12.5	2.57			0	0	0	0	0	0	0	0	0	0	0	0	0	1111111100
Deri_Patient149	1	59	9	24	0	62		1	1	2.55	164	187	5.9	28.3	175.1	44.1	15.2	2.34			0	0	0	0	0	0	0	0	0	0	0	0	0	1111111110
Deri_Patient150	1	45	1	0	0	0.3	1			12.54	138	76	6.5	216.6	444.1	46.3	18.5	10.71	13.1	80.4	0	0	120	3	4	0	0	0	0	0	0	0	0	2000000000
Deri_Patient151	1	59	1	0	1	4.6	1			2152	64	244	13.5	39.7	381.9	41.5	19.9	86.8	12.6	87	0	0	106	3	4	0	0	0	0	0	0	0	0	2000000000
Deri_Patient151	1	59	2	1.2	1	3.4		1	2	4500											0	0	106	3	4	0	0	0	0	0	0	0	0	2200000000
Deri_Patient152	2	53	1	0	1	26.6	1				61.2	348	388	218.2	329.6	39.1	22.9	48.87	13.1	80.4	0	0	180	2	2	0	0	0	0	0	0	0	0	2000000000
Deri_Patient152	2	53	2	2.6	1	24		1	1	2.84	112	114	50	64.1	216.8	31.4	12.3	15.64	13.2	79.2	0	0	133	2	2	0	0	0	0	0	0	0	0	2200000000
Deri_Patient152	2	53	3	3.9	1	22.8		1	1	4.57	108	122	5.2	29.5	195.1	36.3	9.8				0	0	0	0	0	0	0	0	0	0	0	0	0	2210000000
Deri_Patient153	1	40	1	0	1	26.3	1			87.34	125	466	11.3	37.1	625.3	42.6	17.1	112.69	12	96	0	0	169	3	2	0	0	0	0	0	0	0	0	2000000000
Deri_Patient153	1	41	2	1.2	1	25.1		1	1	4.47	143	289	11.8	40.6	173.5	41	13	5.27			0	0	0	0	0	0	0	0	0	0	0	0	0	2100000000
Deri_Patient154	1	35	1	0	1	9.6	1			30230	130	223	9.6	87	2003.2	31.7	22.3		15.9	56.7	0	0	132	2	2	0	0	0	0	0	0	0	0	2000000000
Deri_Patient155	1	47	1	0	1	6.6	1			106.5	117	113	11.7	104.9	823.8	32.1	18.8	163.85	12	96	0	0	78	3	4	0	0	0	0	0	0		0	2000000000
Deri_Patient155	1	47	2	1.8	1	4.8		1	2	135.3	115	123	6.6	75.4	265	40	24	143.75	11.8	99.3	0	1	87	3	4	0	0	0	0	0	0	1	0	2200000000
Deri_Patient155	1	48	3	5.3	1	1.3		3		249	82	93	7	29	346.9	31.7	21.1	135.48	12.8	79.8	0	1	82	3	4	1	0	0	0	0	0	1	0	2220000000
Deri_Patient156	1	64	1	0	0	32.2	1			55.52	156	125	6.6	109	291.1	33.5	16.7	112.56	12.9	82.9	0	0	65	3	4	0	0	0	0	0	0	0	0	1000000000
Deri_Patient156	1	64	2	2.7	0	29.5		1	1	97.51	123	174	13.1	38	210.3	43.1	11.5	7.76	12.6	87	0	0	77	3	4	0	0	0	0	0	0	0	0	1100000000
Deri_Patient156	1	65	3	6.2	0	26		1	1	9.04	131	181	9.2	53.7	208.1	40	22.9				0	0	0	0	0	0	0	0	0	0	0	0	0	1110000000
Deri_Patient156	1	65	4	9	0	23.2		3		12.63	150	142	6.9	49.5	199.5	37.8	28.4		13.1	92.4	0	0	14	2	1	1	0	0	0	0	0	0	0	1112000000
Deri_Patient156	1	65	5	10.7	0	21.5		1	1	15.45	144	127	5.7	53.6	189.6	37.2	25.4	3.39	13.4	72	0	0	0	0	0	0	0	0	0	0	0	0	0	1112100000
Deri_Patient156	1	65	6	13.7	0	18.5				17.2	143	96	6.2	47.7	207.9	34.6	20.9	5.9	13.3	73.1	0	0	0	0	0	0	0	0	0	0	0	0	0	1112110000
Deri_Patient156	1	65	7	16.6	0	15.6		1	1	17.2	143	96	6.2	47.7	207.9	34.6	20.9	5.9	13.3	73.1	0	0	0	0	0	0	0	0	0	0	0	0	0	1112111000
Deri_Patient156	1	66	8	19.6	0	12.6				17.2	143	96	6.2	47.7	207.9	34.6	20.9	5.9	13.3	73.1	0	0	0	0	0	0	0	0	0	0	0	0	0	1112111100
Deri_Patient156	1	66	9	24	0	8.2		1	1	17.2	143	96	6.2	47.7	207.9	34.6	20.9	5.9	13.3	73.1	0	0	0	0	0	0	0	0	0	0	0	0	0	1112111110
Deri_Patient157	1	48	1	0	1	7.3	1			388.5	149	209	7.4	20	318.3	41.1	13.5	38.49	11	114.5	0	0	97	2	2	0	0	0	0	0	0	0	0	2000000000
Deri_Patient158	1	68	1	0	1	18	1			81.03	94	58	5.2	43.3	250.6	43.6	20.8	1.63	13.8	72.8	0	0	56	3	4	0	0	0	0	0	0	0	0	1000000000
Deri_Patient159	1	58	1	0	1	49.1	1			340.6	115	97	6	75.5	201.7	53.4	10.8	1.92	12.8	84.3	0	0	37	3	4	0	0	0	0	0	0	0	0	1000000000
Deri_Patient159	1	58	2	2.1	1	47		1	1	5.38	145	41	12.3	478.9	483.8	39.1	37.8	0.88	12.7	85.6	0	0	0	0	0	0	0	0	0	0	0	0	0	1100000000
Deri_Patient159	1	58	3	3.4	1	45.7		1	1	3.65	138	69	5.6	44.5	230.1	39.7	16.3	1.91	13.3	73.1	0	0	0	0	0	0	0	0	0	0	0	0	0	1110000000
Deri_Patient159	1	58	4	7.1	1	42.1		1	1	2.93	140	67	6.3	39.4	200.3	40.6	13.9	1.96	13.3	73.1	0	0	0	0	0	0	0	0	0	0	0	0	0	1111000000
Deri_Patient159	1	59	5	10.5	1	38.6		3		3	114	84	1	332.3	258.3	33.3	25.1	86.42	13.3	73.1	0	0	49	1	1	1	0	0	0	0	0	0	0	1111200000
Deri_Patient159	1	59	6	12.6	1	36.6		1	1	11.77				99.3	207.2	38	15.1				0	0	0	0	0	0	0	0	0	0	0	0	0	1111210000
Deri_Patient159	1	59	7	16.9	1	32.2		1	1	7.13	140	74	5.1	89	197.9	40.6	10.2	1.19			0	0	0	0	0	0	0	0	0	0	0	0	0	1111211000
Deri_Patient160	1	36	1	0	0	11.5	1			18885	96	200	10.8	79.6	426.9	38.1	21	154.71	11.8	99.3	0	0	105	3	2	0	0	0	0	0	0	0	0	2000000000
Deri_Patient160	1	36	2	1.8	0	9.7		3		108635	106.1	342	10.5	71.5	293.5	35.5	10.2	68.85	13.3	78	0	0	37	2	1	0	0	0	0	0	0	0	0	2100000000
Deri_Patient161	1	70	1	0	1	12.3	1			39.23	95	169	13	37.9	201.3	36.1	14.1	6.11	11.1	112.4	0	0	71	3	4	0	0	0	0	0	0	0	0	2000000000
Deri_Patient161	1	70	2	2	1	10.3		1	2	8.28	118	104	21.1	266.9	239.9	36.3	10.4	8.76	11	114.5	0	0	65	3	4	0	0	0	0	0	0	0	0	2200000000
Deri_Patient162	1	49	1	0	0	88.8	1				142	108	8.9	275.2	239.8	53.2	32.9	25.32	11.8	99.3	0	0	64	3	2	0	0	0	0	0	0	0	0	1000000000
Deri_Patient163	1	54	1	0	1	12.2	1			12.41	120	226	1	1104.3	382.2	29.6	30.3	59.83	12.1	94.4	0	0	152	3	4	0	0	0	0	0	0	0	0	2000000000
Deri_Patient163	1	54	2	2.8	1	9.4		1	2	5.54	87.2	186	10.5	81	444.9	31	15.8	192.81	13.7	68.7	0	0	104	2	1	0	0	0	0	0	0	0	0	2100000000
Deri_Patient163	1	54	3	4.7	1	7.5		1	1	4.81	82	192	8.7	37.2	234.1	33.8	11.5	63.55	13.3	72.9	0	0	104	2	1	0	0	0	0	0	0	0	0	2120000000
Deri_Patient163	1	55	4	7.2	1	5		1	1	10.82	98	219	7	64.4	162.7	47.7	20.6	187.45	12.9	95.6	0	0	92	2	1	0	0	0	0	0	0	0	0	2121000000
Deri_Patient164	1	26	1	0	1	23.9	1			80000	123	280	17	104.2	305.5	39.5	31.6	29.17	10.1	136	0	0	180	3	4	0	0	0	0	0	0	0	0	2000000000
Deri_Patient164	1	26	2	3.3	1	20.6		1	2	99299	116	164	4.9	66.9	191.8	41	24	95.89	11.1	114.6	0	0	166	3	4	0	0	0	0	0	0	0	0	2200000000
Deri_Patient164	1	26	3	4.9	1	19		1	2	66311	129	137	4.9	20.4	151.2	48.2	13.7	203.28	10.9	120	0	0	166	3	4	0	0	0	0	0	0	0	0	2220000000
Deri_Patient164	1	26	4	6.7	1	17.2		1	2	50600	140	147	13	48.6	697.6	44.9	17.3	89.35	10.2	125	0	0	166	3	4	0	0	0	0	0	0	0	0	2221000000
Deri_Patient164	1	27	5	10.3	1	13.6		3		70000	140	147	13	48.6	697.6	44.9	17.3	89.35	10.2	125	0	1	139	3	4	0	0	0	0	0	0	1	0	2221100000
Deri_Patient164	1	27	6	13.9	1	10		1	1	80472	156	196	5.3	29.5	230.6	48.7	18.5				0	1	145	3	4	0	0	0	0	0	0	1	0	2221110000
Deri_Patient164	1	27	7	17.6	1	6.3		1	1	97771	152	166	4.2	20.9	243.3	45.2	17.7	2.66	10.3	122.6	0	1	145	3	4	0	0	0	0	0	0	1	0	2221111000
Deri_Patient164	1	27	8	20.1	1	3.8		3		100000	165	200	4.5	122	321.1	50.2	16.1	9.85	10.3	122.6	0	1	178	3	4	0	0	0	0	0	0	1	0	2221111100
Deri_Patient164	1	28	9	22.3	1	1.6		3		120000											0	1	182	3	4	0	0	0	0	0	0	1	0	2221111110
Deri_Patient165	2	26	1	0	0	88.5	1			444.8	106	295	15.7	76.8	157.8	43	17.3	2.31	10.3	130.7	0	0	38	1	2	0	0	0	0	0	0	1	0	1000000000
Deri_Patient165	2	26	2	3	0	85.5		1	1	0.605	108	222	6.9	22.3	140.6	43.1	10.6	1.23			0	0	0	0	0	0	0	0	0	0	0	0	0	1100000000
Deri_Patient165	2	26	3	4.1	0	84.4		1	1	0.605	108	222	6.9	22.3	140.6	43.1	10.6	1.23			0	0	0	0	0	0	0	0	0	0	0	0	0	1110000000
Deri_Patient165	2	26	4	7.1	0	81.4		1	1	1.03	118	224	6.2	16.3	153.8	45.6	29.9	1.66			0	0	0	0	0	0	0	0	0	0	0	0	0	1111000000
Deri_Patient165	2	27	5	10.1	0	78.4		1	1	1.03	118	224	6.2	16.3	153.8	45.6	29.9	1.66			0	0	0	0	0	0	0	0	0	0	0	0	0	1111100000
Deri_Patient165	2	27	6	14.7	0	73.9		1	1	1.03	118	224	6.2	16.3	153.8	45.6	29.9	1.66			0	0	0	0	0	0	0	0	0	0	0	0	0	1111110000
Deri_Patient166	1	43	1	0	0	30.7	1			120.9	104.6	152	5	56.8	259.6	66.36	18	12.54	12.1	94.4	0	0	16	3	4	0	0	0	0	0	0	0	0	1000000000
Deri_Patient166	1	44	2	2.7	0	28		1	1	144.9	113	179	6	50.6	254.6	36.3	17.9	5.08	15.3	55.3	0	0	6	3	4	0	0	0	0	0	0	0	0	1100000000
Deri_Patient166	1	44	3	6.4	0	24.3		1	1	207.1	118	160	2	36.5	234.9	34.8	16.4	5.23	13.2	90.9	0	0	0	0	0	0	0	0	0	0	0	0	0	1110000000
Deri_Patient166	1	44	4	9.8	0	21		1	1	239.7	121	132	4.6	44.6	229.7	35.9	18.1	4.85	12.1	88.5	0	0	0	0	0	0	0	0	0	0	0	0	0	1111000000
Deri_Patient166	1	44	5	13.4	0	17.4		3		339.7	98	212	3.7	33.6	250.5	34.5	13.8	4.55	12.3	85.6	0	0	50	3	2	1	0	0	0	0	0	0	0	1111200000
Deri_Patient166	1	45	6	15.8	0	14.9		1	2	25.76	72	211	4.4	32.3	245.7	33.5	12	5.18	13	76.6	0	0	17	3	2	0	0	0	0	0	0	0	0	1111210000
Deri_Patient167	1	47	1	0	1	8.5	1			13.84	143	129	6.4	123	272.4	42.2	28.3	5.81	8.7	183.9	0	0	82	3	4	0	0	0	0	0	0	0	0	2000000000
Deri_Patient167	1	47	2	0.8	1	7.8		1	2	20.58	104	156	6.9	115.2	813.5	36.8	48.8	23.07	9.4	157.3	0	0	97	3	4	0	0	0	0	0	0	0	0	2200000000
Deri_Patient167	1	47	3	5.2	1	3.3		2		18.85				32.5	306	47.1	15.9	35.26	9.9	153.4	0	0	105	3	4	0	0	0	0	0	0	0	0	2210000000
Deri_Patient167	1	47	4	7.6	1	1		1	2	46.37	137	237	7.8	57.6	432.4	51.3	33.4	70.45	9.7	178.1	0	0	85	3	4	0	0	0	0	0	0	0	0	2211000000
Deri_Patient168	1	59	1	0	0	87.5	1			3.03	104	319	9.6	100.8	185.6	55.1	17.4	64.84	10.4	128.2	0	0	78	2	2	0	0	0	0	0	0	0	0	2000000000
Deri_Patient168	1	59	2	1.4	0	86.1		1	1	2.44	161	188	7.2	29.6	120.5	43.4	14.8	0.86	10.4	128.2	0	0	0	0	0	0	0	0	0	0	0	0	0	2100000000
Deri_Patient168	1	59	3	4.4	0	83.1		1	1	2.89	161	188	7.2	16.2	134.4	44.6	15.8	1.34	10.4	128.2	0	0	0	0	0	0	0	0	0	0	0	0	0	2110000000
Deri_Patient168	1	59	4	7.4	0	80.1		1	1	2.89	161	188	7.2	16.2	134.4	44.6	15.8	1.34	10.4	128.2	0	0	0	0	0	0	0	0	0	0	0	0	0	2111000000
Deri_Patient168	1	59	5	9.8	0	77.7		1	1	2.89	161	188	7.2	16.2	134.4	44.6	15.8	1.34	10.4	128.2	0	0	0	0	0	0	0	0	0	0	0	0	0	2111100000
Deri_Patient168	1	60	6	12.8	0	74.7		1	1	1.97	161	188	7.2	20.3	113.8	44.8	15.4	0.6	10.4	128.2	0	0	0	0	0	0	0	0	0	0	0	0	0	2111110000
Deri_Patient168	1	60	7	16.8	0	70.7		1	1	1.97	161	188	7.2	20.3	113.8	44.8	15.4	0.6	10.4	128.2	0	0	0	0	0	0	0	0	0	0	0	0	0	2111111000
Deri_Patient168	1	60	8	19.8	0	67.7		1	1	2.41	160	210	8.8	19.9	112.5	44.1	20.5	1.27	10.4	128.2	0	0	0	0	0	0	0	0	0	0	0	0	0	2111111100
Deri_Patient168	1	61	9	22.8	0	64.7		1	1	2.41	160	210	8.8	19.9	112.5	44.1	20.5	1.27	10.4	128.2	0	0	0	0	0	0	0	0	0	0	0	0	0	2111111110
Deri_Patient169	1	65	1	0	0	89.1	1			7.69	120	90	4.3	133.5	185.3	32	18.7	1.47	11.7	101	0	0	95	3	3	0	0	0	0	0	0	0	0	2000000000
Deri_Patient169	1	65	2	3	0	86		1	1	11.9	148	72	3.7	33.9	214	39.2	15.6				0	0	0	0	0	0	0	0	0	0	0	0	0	2100000000
Deri_Patient169	1	66	3	6	0	83		1	1	10.4	155	67	5.1	55.6	197.4	41.5	26.9				0	0	0	0	0	0	0	0	0	0	0	0	0	2110000000
Deri_Patient169	1	66	4	8.4	0	80.6		1	1	10.4	155	67	5.1	55.6	197.4	41.5	26.9				0	0	0	0	0	0	0	0	0	0	0	0	0	2111000000
Deri_Patient169	1	66	5	11.4	0	77.6		1	1	12.82	157	63	4.1	65.5	198.8	42	20.3				0	0	0	0	0	0	0	0	0	0	0	0	0	2111100000
Deri_Patient169	1	66	6	14	0	75		1	1	12.82	157	63	4.1	65.5	198.8	42	20.3				0	0	0	0	0	0	0	0	0	0	0	0	0	2111110000
Deri_Patient169	1	66	7	17	0	72		1	1	7.74	158	61	4.9	46.4	224.9	41.1	22.8				0	0	0	0	0	0	0	0	0	0	0	0	0	2111111000
Deri_Patient169	1	67	8	19.8	0	69.2		1	1	7.74	158	61	4.9	46.4	224.9	41.1	22.8				0	0	0	0	0	0	0	0	0	0	0	0	0	2111111100
Deri_Patient169	1	67	9	22.8	0	66.2		1	1	6.43	156	63	4.5	69.2	238.7	42.5	14	1.25			0	0	0	0	0	0	0	0	0	0	0	0	0	2111111110
Deri_Patient170	1	44	1	0	1	17.3	1			2056	131	78	6.2	46.1	142	34.1	6.6	4.15	11.5	104.6	0	0	82	3	4	0	0	0	0	0	0	0	0	2000000000
Deri_Patient170	1	44	2	2.6	1	14.7		1	1	269.6	131	94	4.5	24.4	154	36.6	6.7	1.84			0	0	0	0	0	0	0	0	0	0	0	0	0	2100000000
Deri_Patient170	1	44	3	4.3	1	12.9		3		2920	138	107	5.7	32.4	170.4	39	4.3	3.16			0	0	15	2	4	0	0	0	0	0	0	0	0	2120000000
Deri_Patient170	1	45	4	8.1	1	9.2		1	2	3524				22.4	135.1	38.6	8.7				0	0	0	0	0	0	0	0	0	0	0	0	0	2121000000
Deri_Patient170	1	45	5	9.9	1	7.4		3		17423	153	80	5.4	113.9	267.1	36.8	9.3	42.07	11.7	94.7	0	0	134	2	4	1	0	0	0	0	0	0	0	2121100000
Deri_Patient170	1	45	6	13.1	1	4.1		3		43352	143	156	6.7	62	253.3	37.1	8.9				0	0	150	2	4	1	0	0	0	0	0	0	0	2121110000
Deri_Patient171	1	77	1	0	1	11.5	1			51.14	117	90	5.7	81.3	224.8	28.7	26.2	7.73	13.3	78	0	0	42	3	4	0	0	0	0	0	0	0	0	1000000000
Deri_Patient172	1	70	1	0	0	88.2	1			11953	163	100	6.3	51.3	141.9	32.4	11.7	3.92	10.9	116.6	0	0	74	3	2	0	0	0	0	0	0	0	0	2000000000
Deri_Patient172	1	71	2	3	0	85.2		1	1	71.87	167	166	5.72	64.3	175.2	45.6	25.9	3.05			0	0	0	0	0	0	0	0	0	0	0	0	0	2100000000
Deri_Patient172	1	71	3	6	0	82.2		1	1	71.87	167	166	5.72	64.3	175.2	45.6	25.9	3.05			0	0	0	0	0	0	0	0	0	0	0	0	0	2110000000
Deri_Patient172	1	71	4	9	0	79.2		1	1	71.87	167	166	5.72	64.3	175.2	45.6	25.9	3.05			0	0	0	0	0	0	0	0	0	0	0	0	0	2111000000
Deri_Patient172	1	71	5	11.1	0	77.1		1	1	71.87	167	166	5.72	64.3	175.2	45.6	25.9	3.05			0	0	0	0	0	0	0	0	0	0	0	0	0	2111100000
Deri_Patient172	1	72	6	14.1	0	74.1		1	1	113.3	167	166	5.72	28.1	153	44.9	22	1.78			0	0	0	0	0	0	0	0	0	0	0	0	0	2111110000
Deri_Patient172	1	72	7	17.1	0	71.1		1	1	113.3	167	166	5.72	28.1	153	44.9	22	1.78			0	0	0	0	0	0	0	0	0	0	0	0	0	2111111000
Deri_Patient172	1	72	8	20.1	0	68.1		1	1	113.3	167	166	5.72	28.1	153	44.9	22	1.78			0	0	0	0	0	0	0	0	0	0	0	0	0	2111111100
Deri_Patient172	1	72	9	23.1	0	65.1		1	1	113.3	167	166	5.72	28.1	153	44.9	22	1.78			0	0	0	0	0	0	0	0	0	0	0	0	0	2111111110
Deri_Patient173	1	37	1	0	0	90.7	1			3.26	166	72	10.3	114.1	219.8	45	11	3.2	11.2	110.4	0	0	18	3	4	0	0	0	0	0	0	0	0	1000000000
Deri_Patient173	1	37	2	1	0	89.7		1	1	3.65				57.8	281.4	44	8				0	0	0	0	0	0	0	0	0	0	0	0	0	1100000000
Deri_Patient173	1	38	3	3.6	0	87.1		3		3.29				41.8	165.5	43.8	18.2				0	0	7	3	4	1	0	0	0	0	0	0	0	1120000000
Deri_Patient173	1	38	4	8.6	0	82.1		1	1	3.69	160	62	6.3	43.8	147.3	45.8	16.9		12	80.6	0	0	0	0	0	0	0	0	0	0	0	0	0	1121000000
Deri_Patient173	1	38	5	12.2	0	78.5		1	1	3.69	160	62	6.3	43.8	147.3	45.8	16.9		12	80.6	0	0	0	0	0	0	0	0	0	0	0	0	0	1121100000
Deri_Patient173	1	39	6	15.2	0	75.5		1	1	2.28	171	71	6.3	45.3	149.4	45.5	20.6		12	80.6	0	0	0	0	0	0	0	0	0	0	0	0	0	1121110000
Deri_Patient173	1	39	7	17.2	0	73.5		1	1	2.28	171	71	6.3	45.3	149.4	45.5	20.6		12	80.6	0	0	0	0	0	0	0	0	0	0	0	0	0	1121111000
Deri_Patient173	1	39	8	20.9	0	69.8		1	1	2.03	171	71	6.3	48.2	167	50	19.2		12	80.6	0	0	0	0	0	0	0	0	0	0	0	0	0	1121111100
Deri_Patient173	1	39	9	23.4	0	67.3		1	1	1.92	163	76	5.9	49.3	155.7	48.6	20.7	2.24	12	80.6	0	0	0	0	0	0	0	0	0	0	0	0	0	1121111110
Deri_Patient174	1	57	1	0	1	43.2	1			142	137	51	4.1	88.5	192.9	34.3	40.9	42.89	12.2	92.8	0	0	46	2	4	0	0	0	0	0	0	0	0	1000000000
Deri_Patient174	1	57	2	1	1	42.2		1	2	125.8	140	70	4.5	124.7	209.8	36.6	25.8	4.72	12.3	88.3	0	0	38	2	2	0	0	0	0	0	0	0	0	1100000000
Deri_Patient174	1	57	3	3.7	1	39.5		1	2	59.27	135	55	3.4	54.8	166.2	32.4	16.3	3.16	13.6	69.7	0	0	0	0	0	0	0	0	0	0	0	0	0	1110000000
Deri_Patient174	1	57	4	9.2	1	34		1	1	8.67				77.9	206.6	39.4	28.9				0	0	0	0	0	0	0	0	0	0	0	0	0	1111000000
Deri_Patient174	1	57	5	11.3	1	31.9		3		6.59	147	62	7.2	86.5	194.1	36.9	53	49.86	10.9	109.3	0	0	25	2	1	1	0	0	0	0	0	0	0	1111200000
Deri_Patient174	1	58	6	13.3	1	29.9		1	1	6.47				67.8	208.8	37.2	36.5				0	0	0	0	0	0	0	0	0	0	0	0	0	1111210000
Deri_Patient174	1	58	7	17.8	1	25.4		1	1	6.47				67.8	208.8	37.2	36.5				0	0	0	0	0	0	0	0	0	0	0	0	0	1111211000
Deri_Patient174	1	58	8	20.8	1	22.4		1	1	7.42				74.2	255.4	37.2	44.8				0	0	0	0	0	0	0	0	0	0	0	0	0	1111211100
Deri_Patient174	1	58	9	23.6	1	19.6		1	1	7.42				74.2	255.4	37.2	44.8				0	0	0	0	0	0	0	0	0	0	0	0	0	1111211110
Deri_Patient175	1	35	1	0	0	90.8	1			7.75	136	59	6.5	60.4	123	37.7	20.4	0.44	13.8	72.8	0	0	22	3	4	0	0	0	0	0	0	0	0	1000000000
Deri_Patient175	1	35	2	3.2	0	87.7		1	2												0	0	10	3	4	0	0	0	0	0	0	0	0	1100000000
Deri_Patient176	1	56	1	0	0	0.8	1			1661	142	128	8	28.8	145.8	41.3	10.7	1.14	10.3	130.7	0	0	26	3	4	0	0	0	0	0	0	0	0	1000000000
Deri_Patient177	1	38	1	0	1	9.4				961.3	117	273	7	51.1	219.5	33.7	14	133.87	11.4	106.5	0	0	50	2	4	0	0	0	0	0	0	0	0	1000000000
Deri_Patient177	1	39	2	3.1	1	6.3		2		961.3	117	273	7	51.1	219.5	33.7	14	133.87	11.4	106.5	0	0	80	2	4	0	0	0	0	0	0	0	0	1200000000
Deri_Patient177	1	39	3	5.3	1	4.1		3		1495	116	226	7	50.1	187.3	33.2	10	66.87			0	0	83	3	4	0	0	0	0	0	0	0	0	1210000000
Deri_Patient178	1	62	1	0	0	3.8	1				107	179	6.9	46.5	190.3	29.9	13				0	0	80	3	4	0	0	0	0	0	0	0	0	2000000000
Deri_Patient178	1	62	2	3.5	0	0.4		1	2	1287	109	204	7.3	37.9	224.1	34.8	13	51.24	13	76.7	0	0	79	3	4	0	0	0	0	0	0	0	0	2200000000
Deri_Patient179	1	53	1	0	0	88.9	1			770.7	94	202	15.7	1150.5	309.2	31.5	28.2	40.91	12.9	82.9	0	0	42	2	2	0	0	0	0	0	0	0	0	1000000000
Deri_Patient179	1	54	2	1.3	0	87.6	1	1	1	3.44				26.1	166	42.5	7.6				0	0	0	0	0	0	0	0	0	0	0	0	0	1100000000
Deri_Patient179	1	54	3	4.9	0	84	1	1	1	3.14				24.9	199.2	42.2	7.3				0	0	0	0	0	0	0	0	0	0	0	0	0	1110000000
Deri_Patient179	1	54	4	8.8	0	80.1	1	1	1	4.41				26.1	225	44.6	10.4				0	0	0	0	0	0	0	0	0	0	0	0	0	1111000000
Deri_Patient179	1	54	5	12.9	0	76	1	3	1	9.1	170	255	8.6	35.3	181.5	35.8	17.3	150.5	10.4	120.2	0	0	16	1	2	1	0	0	0	0	0	0	0	1111200000
Deri_Patient179	1	55	6	14.9	0	73.9	1	2		2.47	144	210	8.3	27	167.4	41.9	9.3	2.35	10.5	117.9	0	0	10	3	2	0	0	0	0	0	0	0	0	1111210000
Deri_Patient179	1	55	7	18.4	0	70.5	1	1	1	4.68	164	203	8.4	33.2	172.2	43.1	9.9		10	130.1	0	0	0	0	0	0	0	0	0	0	0	0	0	1111211000
Deri_Patient179	1	55	8	21.2	0	67.6	1	1	1	3.15	163.6	211	11.9	22	235.5	43.6	14.6	18.57	10.5	117.9	0	0	0	0	0	0	0	0	0	0	0	0	0	1111211100
Deri_Patient179	1	55	9	24	0	64.9	1	1	1	3.49	162	235	8.4	28.5	184.1	43.2	15.2				0	0	0	0	0	0	0	0	0	0	0	0	0	1111211110
Deri_Patient180	1	36	1	0	0	75.4	1			260.4	110	148	2	85.4	237	48.1	10.2	29.98	12.7	85.6	0	0	21	2	4	0	0	0	0	0	0	0	0	1000000000
Deri_Patient180	1	36	2	2.4	0	73.1		2		191	127	125	4.5	24.4	147.5	38.1	6.6	6.56	13.4	71.8	0	0	14	2	1	0	0	0	0	0	0	0	0	1100000000
Deri_Patient181	1	57	1	0	0	26.5	1			605.5	117	51	214	75.2	155.6	38.6	22.9	15.57	12.4	89.8	0	0	34	0	4	0	0	0	0	0	0	0	0	1000000000
Deri_Patient181	1	57	2	1.3	0	25.2		1	2	76.9	140	55	8	82.1	168	39.5	14.2	0.7	12.9	78.2	0	0	18	2	4	0	0	0	0	0	0	0	0	1100000000
Deri_Patient181	1	57	3	4.3	0	22.2		1	1	156.7	116	40	3	23.5	121.2	40.5	8	1.22	12.5	82.9	0	0	0	0	0	0	0	0	0	0	0	0	0	1110000000
Deri_Patient181	1	58	4	7.3	0	19.2		1	1	156.7	116	40	3	23.5	121.2	40.5	8	1.22	12.5	82.9	0	0	0	0	0	0	0	0	0	0	0	0	0	1111000000
Deri_Patient181	1	58	5	10.3	0	16.2		1	1	156.7	116	40	3	23.5	121.2	40.5	8	1.22	12.5	82.9	0	0	0	0	0	0	0	0	0	0	0	0	0	1111100000
Deri_Patient181	1	58	6	13.3	0	13.2		1	1	156.7	116	40	3	23.5	121.2	40.5	8	1.22	12.5	82.9	0	0	0	0	0	0	0	0	0	0	0	0	0	1111110000
Deri_Patient181	1	58	7	18	0	8.5		1	1	167.7	136	53	3.8	128.6	166.5	42.9	12.2	1.5	12.7	80.3	0	0	0	0	0	0	0	0	0	0	0	0	0	1111111000
Deri_Patient182	2	48	1	0	0	86.4	1			4602	96	133	5.6	75.6	268.3	36.5	9.9	10.72	11.4	106.5	0	0	103	3	4	0	0	0	0	0	0	0	0	2000000000
Deri_Patient183	1	34	1	0	0	86.5	1			6.47	153	124	3	26.3	183.8	36.7	18.4	46.64	10.9	116.6	0	0	45	1	2	0	0	0	0	0	0	0	0	1000000000
Deri_Patient183	1	34	2	3	0	83.5		1	1	2.69				36.9	169.7	49.1	15.1				0	0	0	0	0	0	0	0	0	0	0	0	0	1100000000
Deri_Patient183	1	34	3	6	0	80.5		1	1	2.69				36.9	169.7	49.1	15.1				0	0	0	0	0	0	0	0	0	0	0	0	0	1110000000
Deri_Patient183	1	35	4	7.8	0	78.8		1	1	2.69				36.9	169.7	49.1	15.1				0	0	0	0	0	0	0	0	0	0	0	0	0	1111000000
Deri_Patient184	1	50	1	0	0	89.9	1			1210	147	142	6.7	39.7	133.5	35.1	9.6	29.4	13	81.7	0	0	43	2	2	0	0	0	0	0	0	0	0	1000000000
Deri_Patient184	1	50	2	1.3	0	88.6		1	1	8.28	145	218	8.8	35.4	143.2	47	6.2				0	0	0	0	0	0	0	0	0	0	0	0	0	1100000000
Deri_Patient184	1	51	3	4.3	0	85.6		1	1	4.05				31.9	140.5	44.1	9.6				0	0	0	0	0	0	0	0	0	0	0	0	0	1110000000
Deri_Patient184	1	51	4	7.3	0	82.6		1	1	4.05				31.9	140.5	44.1	9.6				0	0	0	0	0	0	0	0	0	0	0	0	0	1111000000
Deri_Patient184	1	51	5	12	0	77.9		1	1	4.05				31.9	140.5	44.1	9.6				0	0	0	0	0	0	0	0	0	0	0	0	0	1111100000
Deri_Patient184	1	51	6	15	0	74.9		1	1	13.75	145.8	200.4	7.4	35	151.5	42.5	6.2				0	0	0	0	0	0	0	0	0	0	0	0	0	1111110000
Deri_Patient184	1	52	7	18	0	71.9		1	1	13.75	145.8	200.4	7.4	35	151.5	42.5	6.2				0	0	0	0	0	0	0	0	0	0	0	0	0	1111111000
Deri_Patient184	1	52	8	21	0	68.9		1	1	13.75	145.8	200.4	7.4	35	151.5	42.5	6.2				0	0	0	0	0	0	0	0	0	0	0	0	0	1111111100
Deri_Patient184	1	52	9	24	0	65.9		1	1	13.75	145.8	200.4	7.4	35	151.5	42.5	6.2				0	0	0	0	0	0	0	0	0	0	0	0	0	1111111110
Deri_Patient185	1	53	1	0	1	4.2	1			8277	145	162	7.2	150.7	570	33.3	22.2	18.56	12.5	88.4	0	0	110	2	4	0	0	0	0	0	0	0	0	2000000000
Deri_Patient185	1	53	2	1.4	1	2.7		1	2	5255	116	107	5.4	333.2	525.6	29.7	49.1	26.76	13.7	68.7	0	0	114	3	4	0	0	0	0	0	0	0	0	2200000000
Deri_Patient186	1	54	1	0	1	15.2	1			19.79	151	149	12.6	16.6	272	44.2	10.1	10.65	10.9	116.6	0	0	76	3	4	0	0	0	0	0	0	0	0	2000000000
Deri_Patient186	1	55	2	3.2	1	12	1	1	1	6.71	143	270	11	16.6	196.2	43.8	12.1	2.28	11	117.3	0	0	65	3	4	0	0	0	0	0	0	0	0	2200000000
Deri_Patient186	1	55	3	5.3	1	9.9	1	3													0	0	68	3	4	1	0	0	0	0	0	0	0	2210000000
Deri_Patient186	1	55	4	6.8	1	8.4	1	3													0	1	110	3	4	1	0	0	0	0	0	1	0	2212000000
Deri_Patient187	1	49	1	0	1	39	1			1384	125	85	6.8	749.5	627.2	38.7	14.3	52.36	11	114.5	0	0	36	3	4	0	0	0	0	0	0	0	0	1000000000
Deri_Patient187	1	49	2	1.1	1	38		1	2	163.8	127	153	5.4	50.7	146.5	41.8	11.2				0	0	36	3	4	0	0	0	0	0	0	0	0	1100000000
Deri_Patient187	1	49	3	4.1	1	34.9		1	2	48.25				65.6	141.4	41.1	19				0	0	12	2	1	0	0	0	0	0	0	0	0	1110000000
Deri_Patient188	1	37	1	0	1	4.8	1			105221	156	357	8.6	49.4	160.8	45.5	19.2	19.9	9.4	157.3	0	0	128	3	4	0	0	0	0	0	0	0	0	2000000000
Deri_Patient188	1	37	2	0.7	1	4.1		3		120000	129	263	10.1	36.7	438.8	36.4	19.2	127.37			0	0	120	3	4	1	0	0	0	0	0	0	0	2200000000
Deri_Patient189	1	58	1	0	1	7.5	1			18.72	142	161	6.9	31.7	782.1	34.9	67.8	52.02	13.3	78	0	0	43	2	4	0	0	0	0	0	0	0	0	1000000000
Deri_Patient189	1	58	2	1.3	1	6.1		1	2	19.67	144	83	6	182.3	543.6	36.7	40.2	7.15			0	0	0	0	0	0	0	0	0	0	0	0	0	1100000000
Deri_Patient190	1	72	1	0	1	5.1	1			677	116	67	6	53.9	231.1	34.5	31.1	1.91	12.3	91.3	0	0	47	1	2	0	0	0	0	0	0	0	0	1000000000
Deri_Patient191	1	46	1	0	1	6.2	1			121000	117	298	8.4	48	500.8	30.8	19.3	81.54	12.8	84.3	0	0	132	3	4	0	0	0	0	0	0	0	0	2000000000
Deri_Patient191	1	46	2	1.2	1	3.7		3		121000	126	212	8.7	113.3	449.7	35.4	24.6	177.27	12.9	78.2	0	0	120	3	4	1	0	0	0	0	0	0	0	2200000000
Deri_Patient191	1	46	3	4.4	1	1.7		3		121000	126	212	8.7	113.3	449.7	35.4	24.6	177.27	12.9	78.2	0	0	157	3	4	1	0	0	0	0	0	0	0	2220000000
Deri_Patient192	1	59	1	0	0	89.8	1			3.31	106	142	7.3	35.1	154.7	34.8	17.3	115.11	11.4	106.5	0	0	65	1	2	0	0	0	0	0	0	0	0	1000000000
Deri_Patient192	1	59	2	1.4	0	88.5		1	1	4.26				51.5	136.6	42.2	9.9	1.36			0	0	0	0	0	0	0	0	0	0	0	0	0	1100000000
Deri_Patient192	1	59	3	5	0	84.8		3		3.2	129	97	19	49.1	172.4	41.7	7.7	5.15	12.4	104.2	0	0	0	0	0	0	0	0	0	0	0	0	0	1110000000
Deri_Patient192	1	59	4	6	0	83.8		1	1	3.23	139	100	3.8	36	152.8	40.8	9.8	2.5			0	0	0	0	0	0	0	0	0	0	0	0	0	1111000000
Deri_Patient192	1	60	5	10.4	0	79.4		1	1	3.83				60.5	140	43.8	8.3	0.86			0	0	0	0	0	0	0	0	0	0	0	0	0	1111100000
Deri_Patient192	1	60	6	12.5	0	77.3		1	1	3.33				90.8	149.8	42.3	7.4	0.89			0	0	0	0	0	0	0	0	0	0	0	0	0	1111110000
Deri_Patient192	1	60	7	17.9	0	71.9		1	1	4.03	143	85	4.5	90.9	194.9	43.1	9.9	2.38			0	0	0	0	0	0	0	0	0	0	0	0	0	1111111000
Deri_Patient192	1	61	8	22.1	0	67.7		3		3.8	140.2	105	5.22	33.8	147.6	42	7.6	3.03	10.9	109.3	0	0	34	2	1	1	0	0	0	0	0	0	0	1111111100
Deri_Patient192	1	61	9	23.1	0	66.8		1	1	10.57	133	83	4.2	153	168.4	40.5	12				0	0	0	0	0	0	0	0	0	0	0	0	0	1111111110
Deri_Patient193	1	47	1	0	1	9.3	1			38228	152	160	18.8	195.8	195.7	39.3	77.3	13.95	9.9	141.6	0	0	55	3	2	0	0	0	0	0	0	0	0	1000000000
Deri_Patient193	1	47	2	2.4	1	7		3		20805	153	170	6.2	45	148.2	45.7	15.4				0	0	16	2	1	1	0	0	0	0	0	0	0	1200000000
Deri_Patient193	1	47	3	4.7	1	4.6		3		63880	168	183	5.8	24.7	205	43.9	10.3				0	0	35	2	1	0	0	0	0	0	0	0	0	1210000000
Deri_Patient194	1	38	1	0	1	47.6	1			10618	162	160	5.8	36	266.6	41.1	21.5	6.64	11.1	112.4	0	0	110	3	4	0	0	0	0	0	0	0	0	2000000000
Deri_Patient194	1	38	2	3.5	1	44.1		1	1	3089	138	179	3	62.6	141.6	50.5	8.5	1.79	11.4	107.1	0	0	70	2	1	0	0	0	0	0	0	0	0	2100000000
Deri_Patient194	1	38	3	4.7	1	42.9		1	1	2961											0	0	70	2	1	0	0	0	0	0	0	0	0	2120000000
Deri_Patient195	1	75	1	0	1	29	1			209.7	117	178	11.9	77.5	170.5	36.2	13.7	1.03	11.1	114.6	0	0	73	3	4	0	0	0	0	0	0	0	0	2000000000
Deri_Patient195	1	75	2	0.8	1	28.3	1	1	2												0	0	73	3	4	0	0	0	0	0	0	0	0	2200000000
Deri_Patient195	1	75	3	5.2	1	23.8	1	1	2												0	0	73	3	4	0	0	0	0	0	0	0	0	2210000000
Deri_Patient196	1	60	1	0	0	86.8	1			4.86	96	67	10	203	195.7	32.6	46.1	42.73	12.5	84.7	0	0	46	3	4	0	0	0	0	0	0	0	0	1000000000
Deri_Patient196	1	61	2	1.1	0	85.7		1	2	4.86	96	67	10	203	195.7	32.6	46.1	42.73	12.5	84.7	0	0	44	3	4	0	0	0	0	0	0	0	0	1100000000
Deri_Patient197	1	49	1	0	0	89	1			27.45	142	137	8.8	55.2	200.2	54.8	27.7	56.8	12.7	81.4	0	0	22	3	4	0	0	0	0	0	0	0	0	1000000000
Deri_Patient197	1	49	2	1.1	0	88		1	1	3.09	143	118	5.5	38.4	201.9	43.9	12.5	2.67			0	0	0	0	0	0	0	0	0	0	0	0	0	1100000000
Deri_Patient197	1	49	3	4.1	0	85		1	1	1.85				48.2	236.6	46.3	18.4				0	0	0	0	0	0	0	0	0	0	0	0	0	1110000000
Deri_Patient197	1	50	4	7.1	0	82		1	1	1.85				48.2	236.6	46.3	18.4				0	0	0	0	0	0	0	0	0	0	0	0	0	1111000000
Deri_Patient197	1	50	5	11.3	0	77.7		1	1	1.85				48.2	236.6	46.3	18.4				0	0	0	0	0	0	0	0	0	0	0	0	0	1111100000
Deri_Patient197	1	50	6	14.3	0	74.7		1	1	2	154	95	5.4	46.1	200.9	45	13.7				0	0	0	0	0	0	0	0	0	0	0	0	0	1111110000
Deri_Patient197	1	51	7	17.3	0	71.7		1	1	2	154	95	5.4	46.1	200.9	45	13.7				0	0	0	0	0	0	0	0	0	0	0	0	0	1111111000
Deri_Patient197	1	51	8	20.3	0	68.7		1	1	2	154	95	5.4	46.1	200.9	45	13.7				0	0	0	0	0	0	0	0	0	0	0	0	0	1111111100
Deri_Patient197	1	51	9	21.6	0	67.4		1	1	2	154	95	5.4	46.1	200.9	45	13.7				0	0	0	0	0	0	0	0	0	0	0	0	0	1111111110
Deri_Patient198	1	37	1	0	1	7.7	1			779.9	128	192	8.1	63.7	214.3	48.5	10.7	7.95	13.1	75.2	0	0	130	3	2	0	0	0	0	0	0	0	0	2000000000
Deri_Patient198	1	38	2	3.3	1	4.4		3		1405				24	240.3	40.4	6.2				0	1	130	3	4	1	1	2	0	0	0	0	0	2200000000
Deri_Patient199	1	46	1	0	1	18.5	1			126.8	147	142	5.2	1289.8	188.9	35.1	14	93.48	11.7	100.3	0	0	63	3	4	0	0	0	0	0	0	0	0	1000000000
Deri_Patient199	1	46	2	1.7	1	16.7		1	2	62.71	142	112	1	61.7	250.1	36.9	9.5	9.48	12.4	86.5	0	0	65	3	4	0	0	0	0	0	0	0	0	1100000000
Deri_Patient199	1	46	3	4.2	1	14.3		1	2	14.06	133	72	2.7	71.2	384.8	32.6	11.6	12.82	12.5	102.4	0	0	65	3	4	0	0	0	0	0	0	0	0	1120000000
Deri_Patient200	1	40	1	0	0	7.6	1			121000	110.5	148	8.1	33.6	536.9	40.3	64	104.71	14.5	61.2	0	0	110	3	2	0	0	0	0	0	0	0	0	2000000000
Deri_Patient201	1	57	1	0	0	86.7	1			440	114	118	10.8	411.6	601.7	40.3	56	0.73	11.1	114.6	0	0	43	2	2	0	0	0	0	0	0	0	0	1000000000
Deri_Patient201	1	57	2	1	0	85.7	1	1	1	12.09	129	96	4	23.1	163.4	45.9	12.4				0	0	0	0	0	0	0	0	0	0	0	0	0	1100000000
Deri_Patient201	1	57	3	4	0	82.7	1	1	1	1.74	156	129	6.5	23	209.6	50.3	23.8				0	0	0	0	0	0	0	0	0	0	0	0	0	1110000000
Deri_Patient201	1	57	4	7	0	79.7	1	1	1	1.74	156	129	6.5	23	209.6	50.3	23.8				0	0	0	0	0	0	0	0	0	0	0	0	0	1111000000
Deri_Patient201	1	58	5	11.5	0	75.2	1	1	1	1.74	156	129	6.5	23	209.6	50.3	23.8				0	0	0	0	0	0	0	0	0	0	0	0	0	1111100000
Deri_Patient201	1	58	6	14.5	0	72.2	1	1	1	1.49	158.3	117.6	7.17	24.5	180.7	49.2	16.7				0	0	0	0	0	0	0	0	0	0	0	0	0	1111110000
Deri_Patient201	1	58	7	17.5	0	69.2	1	1	1	1.49	158.3	117.6	7.17	24.5	180.7	49.2	16.7				0	0	0	0	0	0	0	0	0	0	0	0	0	1111111000
Deri_Patient201	1	58	8	20.8	0	65.9	1	1	1	1.49	158.3	117.6	7.17	24.5	180.7	49.2	16.7				0	0	0	0	0	0	0	0	0	0	0	0	0	1111111100
Deri_Patient201	1	59	9	23.8	0	62.9	1	1	1	1.62	158	141	6.5	18.9	184.8	49.1	16.6				0	0	0	0	0	0	0	0	0	0	0	0	0	1111111110
Deri_Patient202	1	70	1	0	1	9.2	1			121000	117	80	4	70.2	340	28.2	17.6	4.99	12.7	81.4	0	0	110	3	4	0	0	0	0	0	3	0	0	2000000000
Deri_Patient203	1	38	1	0	0	2.9	1			16294	158	318	8	44.9	748.5	46.8	30	115.06	14.8	58.7	0	0	150	2	2	0	0	0	0	0	0	0	0	2000000000
Deri_Patient203	1	39	2	2.5	0	0.4		3		30000					400						0	1	31	3	2	1	1	3	0	0	0	1	0	2200000000
Deri_Patient204	1	55	1	0	0	61.1				106.8	137	57	5.4	46.5	155.7	37.3	32.1	0.95	12	94	0	0	16	2	4	0	0	0	0	0	0	0	0	1000000000
Deri_Patient204	1	56	2	3.6	0	57.5		1	1	48.38				37.5	161.4	40.4	23.5				0	0	0	0	0	0	0	0	0	0	0	0	0	1100000000
Deri_Patient204	1	56	3	6.4	0	54.7		3		120.3	127	57	4.8	70.1	128.7	37.9	29.9	6.8	12.8	79	0	0	15	2	2	1	0	0	0	0	0	0	0	1110000000
Deri_Patient204	1	56	4	8	0	53.1		1	2	49.23	153	83	5.4	48.3	166.4	41.6	28.1				0	0	15	2	2	0	0	0	0	0	0	0	0	1112000000
Deri_Patient204	1	56	5	12.4	0	48.7		1	1	143	155	93	6.8	41.7	163.2	42.1	33.3	0.8	11.6	96.4	0	0	0	0	0	0	0	0	0	0	0	0	0	1112100000
Deri_Patient204	1	57	6	14.6	0	46.5		1	1	193.1	155	93	6.8	41.7	163.2	42.1	33.3	0.8	11.6	96.4	0	0	0	0	0	0	0	0	0	0	0	0	0	1112110000
Deri_Patient204	1	57	7	17.5	0	43.6		1	1	337.35	132.6	40.5	1	120.5	209.5	39	60	26.93	11.2	103.5	0	0	0	0	0	0	0	0	0	0	0	0	0	1112111000
Deri_Patient204	1	57	8	23	0	38		3		481.6	132.6	40.5	1	120.5	209.5	39	89.6	26.93	11.2	103.5	0	0	30	2	1	1	0	0	0	0	0	0	0	1112111100
Deri_Patient204	1	57	9	23.9	0	37.1		1	2	500											0	0	0	0	0	0	0	0	0	0	0	0	0	1112111110
Deri_Patient205	1	70	1	0	1	37.7	1			9.6	137	210	13.3	29.4	185.6	48	10.9	16.26	11.8	98.1	0	0	65	3	4	0	0	0	0	0	0	0	0	1000000000
Deri_Patient205	1	70	2	1.5	1	36.2		1	2	5.66	125	73	8.3	437.7	1061.4	36	19.2	60.08	12.6	83	0	0	65	3	4	0	0	0	0	0	0	0	0	1100000000
Deri_Patient206	1	49	1	0	1	9.6	1			93.45	146	64	16	870.3	754	42.3	4.7	3.6	11.4	107.1	0	0	36	3	3	0	0	0	0	0	0	0	0	1000000000
Deri_Patient206	1	49	2	1.7	1	7.8		1	1	13.64	133	204	8.6	95.3	183.2	42	13.1	15.72			0	0	0	0	0	0	0	0	0	0	0	0	0	1100000000
Deri_Patient206	1	49	3	4.2	1	5.4		3		138.1	121	240	10.7	38.1	193.1	35.8	127.3	71.04	12.1	109.9	0	0	48	3	4	0	0	0	0	0	0	0	0	1120000000
Deri_Patient207	1	42	1	0	1	7.3	1			141.8	151	86	2	236.6	349.7	42.6	15	15.96	14.5	61.2	0	0	105	3	2	0	0	0	0	0	0	0	0	2000000000
Deri_Patient208	1	55	1	0	1	18.9	1			12.49	135	321	16.9	132.1	324.9	39.9	17.3	23.05	11.9	96	0	0	45	2	3	0	0	0	0	0	0	0	0	1000000000
Deri_Patient209	1	35	1	0	1	5.4				3.41	122	246	12	578.5	183.2	38.2	8.7	25.12	11.9	96	0	0	86	3	4	0	0	0	0	0	0	0	0	2000000000
Deri_Patient209	1	35	2	2.9	1	2.4	1	3		3.53	132	292	17.8	62.5	224.3	38.2	6.8	60.56	13.1	92.4	0	0	160	3	4	1	0	0	0	0	0	0	0	2200000000
Deri_Patient210	1	52	1	0	1	9.9				444.8	138	196	11.5	29.1	503.2	36.5	11.8	66.15	11.4	107.1	0	0	124	3	4	0	0	0	0	0	0	0	0	2000000000
Deri_Patient210	1	52	2	2.6	1	7.3	1	3		2490	129	235	7.9	33	298.9	44	11.2	50.89			0	1	126	3	4	0	1	2	0	0	0	1	0	2200000000
Deri_Patient210	1	52	3	5.1	1	4.8		3		5723				24.3	300.6	44.2	11.1	17.09			0	1	113	3	4	0	1	2	0	0	0	1	0	2220000000
Deri_Patient211	1	59	1	0	1	23.4	1			6.54	127	80	5.8	210.6	888.2	32.5	16.2	2.27	12.1	92	0	0	74	2	4	0	0	0	0	0	0	0	0	2000000000
Deri_Patient211	1	59	2	1.1	1	22.3		1	1	12.62	132	110	4.1	92.6	512.3	36.3	34	56	13	94	0	0	0	0	0	0	0	0	0	0	0	0	0	2100000000
Deri_Patient212	1	48	1	0	0	26.3				95.2	132	251	15	454.4	418.1	35.1	32.8	260.83	14.1	64.8	0	0	105	3	2	0	0	0	0	0	0	0	0	2000000000
Deri_Patient212	1	48	2	3	0	23.2	1	3		6.04	135	332	10.8	194.3	108.2	37.3	7	13.53	12.4	104.2	0	0	71	1	1	0	0	0	0	0	0	0	0	2100000000
Deri_Patient212	1	49	3	5.6	0	20.7		1	2	8.5	151	409	9.8	44.3	120.1	44.2	11.6	4.75	12.5	82.9	0	0	13	1	1	0	0	0	0	0	0	0	0	2120000000
Deri_Patient212	1	49	4	8.5	0	17.8		1	2	67.82	148	452	9.2	146.3	444.9	42.6	10.9	68.35	12.8	79	0	0	0	0	0	0	0	0	0	0	0	0	0	2121000000
Deri_Patient212	1	49	5	12.5	0	13.8		3		53.55	143	343	8.3	30.9	122.2	40.1	9.2	10.54	13.8	68.3	0	0	49	3	4	1	0	0	0	0	0	0	0	2121100000
Deri_Patient212	1	49	6	15.2	0	11.1		3		373.4	135	377	8.7	51.2	165.4	37	16.8	85.15	13.9	67.4	0	0	50	3	4	0	0	0	0	0	0	0	0	2121110000
Deri_Patient212	1	50	7	19.5	0	6.8		3		183.5	139	482	12.9	24	89.6	41.4	10	30.12	13.5	71	0	0	83	3	4	0	0	0	0	0	0	0	0	2121111000
Deri_Patient212	1	50	8	20.3	0	6		3		10.78	124.8	488.8	14.6	26.3	109.8	38.3	7.6	69.24	13.6	70.1	0	0	83	3	4	0	0	0	0	0	0	0	0	2121111100
Deri_Patient212	1	50	9	23.6	0	2.7		3		2.3	131.9	521.1	12.1	39.3	118	37.5	7.4	81.08	14.5	62.4	0	0	30	2	2	1	0	0	0	0	0	0	0	2121111110
Deri_Patient213	1	57	1	0	0	23.4	1			230.4	126.3	102	3.2	56.5	154.9	36.4	31.6	60.4	13	76.7	0	0	20	3	4	0	0	0	0	0	0	0	0	1000000000
Deri_Patient213	1	58	2	2.8	0	20.7		1	1	112.4	145	94	3.5	30.3	176.8	41.1	19.5	2.62	12.1	88.5	0	0	0	0	0	0	0	0	0	0	0	0	0	1100000000
Deri_Patient213	1	58	3	5.8	0	17.7		1	1	970.6	145	94	3.5	105.8	344.4	39.9	29.3	2.62	12.1	88.5	0	0	0	0	0	0	0	0	0	0	0	0	0	1110000000
Deri_Patient213	1	58	4	8	0	15.4		1	1	970.6	145	94	3.5	105.8	344.4	39.9	29.3	2.62	12.1	88.5	0	0	0	0	0	0	0	0	0	0	0	0	0	1111000000
Deri_Patient213	1	58	5	10.4	0	13.1		1	1	3376	145	94	3.5	105.8	344.4	39.9	29.3	2.62	12.1	88.5	0	0	0	0	0	0	0	0	0	0	0	0	0	1111100000
Deri_Patient213	1	59	6	14.7	0	8.8		1	1	21840	142	95	3.2	60.2	310.3	37.5	21.3	3.61	12.5	82.9	0	0	0	0	0	0	0	0	0	0	0	0	0	1111110000
Deri_Patient214	1	60	1	0	0	85.5	1			568.1	157	37	75	23.4	180.9	38.9	21.5	15.74	13.3	72.9	0	0	40	3	2	0	0	0	0	0	0	0	0	1000000000
Deri_Patient214	1	60	2	2.4	0	83.1		1	1	26.06				24.6	212.9	35.1	13.4				0	0	17	2	1	0	0	0	0	0	0	0	0	1100000000
Deri_Patient215	2	32	1	0	1	2.3	1			121000	102.6	341	5.9	77.5	797.5	42.1	28.2	3.98	12.8	79.8	0	0	48	3	4	0	0	0	0	0	0	0	0	1000000000
Deri_Patient215	2	32	2	1.3	1	1.1		1	1	121000	86.4	391	4.3	64.3	470.3	37.5	61.6	3.51	13.7	68.7	0	0	0	0	0	0	0	0	0	0	0	0	0	1200000000
Deri_Patient216	1	58	1	0	1	10.4	1			841.2	103	83	5.2	44.1	219.6	45.3	11.4	3.35	16.6	49.2	0	0	93	3	4	0	0	0	0	0	0	0	0	2000000000
Deri_Patient216	1	58	2	0.8	1	9.6		1	2	2242	103	59	5.2	93	314.3	45.3	39.8	98.65	16.6	49.2	0	0	90	3	2	0	0	0	0	0	0	0	0	2200000000
Deri_Patient216	1	58	3	2	1	8.4		2		5488	121	113	4.9	183.1	380.1	36.5	33.3				0	0	84	3	2	0	0	0	0	0	0	0	0	2220000000
Deri_Patient217	1	72	1	0	1	3.7	1			79.87	144	177	12.2	61.1	508.2	30.6	24.6	178.86	12.5	84.7	0	0	91	2	4	0	0	0	0	0	0	0	0	2000000000
Deri_Patient217	1	72	2	1.4	1	2.3		2		102.3	131	243	11	34.1	247.4	30.5	27.7	168.15	13	94	0	0	120	2	4	0	0	0	0	0	0	0	0	2200000000
Deri_Patient218	1	41	1	0	0	0.5	1			1394	116	187	9.3	60.9	1003.6	28.1	36.2	76.45	13.6	69.7	0	0	117	3	4	0	0	0	0	0	0	0	0	2000000000
Deri_Patient219	1	69	1	0	1	44.4	2			3.78	149	160	9.8	34.7	289.6	44.7	13.8	18.78	11	117.3	0	0	65	1	4	0	0	0	0	0	0	0	0	1000000000
Deri_Patient220	1	58	1	0	1	48.6				41.88	124	124	1	107.7	274	40.1	17.1	4.57	13	76.7	0	0	58	3	2	0	0	0	0	0	0	0	0	1000000000
Deri_Patient220	1	58	2	2	1	46.6	2	1	2	36.74	119	124	10.5	62.9	230.7	38.2	23.5	13.91	11.9	114	0	0	42	3	4	0	0	0	0	0	0	0	0	1100000000
Deri_Patient220	1	58	3	3.5	1	45.1		1	1	24.6	135	153	1.9	70.3	232.4	39.2	12.3	0.72			0	0	30	3	4	0	0	0	0	0	0	0	0	1120000000
Deri_Patient220	1	58	4	6.9	1	41.7		1	1	22.6	132	168	8.3	138.2	243.1	37.2	16.1	9.6			0	0	32	1	2	0	0	0	0	0	0	0	0	1121000000
Deri_Patient220	1	59	5	9.9	1	38.7		1	1	27.75	127	123	6.3	60.1	211.1	39.5	14.7	6.38			0	0	9	1	1	0	0	0	0	0	0	0	0	1121100000
Deri_Patient220	1	59	6	14.8	1	33.8		1	1	27.75	127	123	6.3	60.1	211.1	39.5	14.7	6.38			0	0	9	1	1	0	0	0	0	0	0	0	0	1121110000
Deri_Patient220	1	59	7	17.3	1	31.3		3		25.66	109.6	76.8	4.27	20.5	194.2	32.4	27.3	10.29	11.1	105.4	0	0	9	3	4	1	0	0	0	0	0	0	0	1121111000
Deri_Patient220	1	59	8	19.8	1	28.8		1	1	58.72	113	114	4.6	71.5	189.4	38.6	17	5.38			0	0	0	0	0	0	0	0	0	0	0	0	0	1121111100
Deri_Patient220	1	60	9	23.3	1	25.3		3		3250	99	118	9.3	40.9	146.8	38.2	17.7	24.1			0	0	25	2	1	1	0	0	0	0	0	0	0	1121111110
Deri_Patient221	1	35	1	0	1	11	1			4910	122	135	1	224.1	193.9	37.5	14	52.89	12.8	79.8	0	0	31	3	2	0	0	0	0	0	0	0	0	1000000000
Deri_Patient221	1	35	2	0.9	1	10.2		1	1	446	111	181	13.1	259.3	151.8	49.5	31	13.64			0	0	0	0	0	0	0	0	0	0	0	0	0	1200000000
Deri_Patient222	1	33	1	0	1	7.1	1			16034	152	188	6.3	35.5	184.4	43.7	9.6		11.6	102.5	0	0	74	3	4	0	0	0	0	0	0	0	0	2000000000
Deri_Patient223	1	35	1	0	0	0.2	1			55.05	142	15	2.9	31.4	114.2	38.6	12.1	2	12.5	84.7	0	0	18	3	4	0	0	0	0	0	0	0	0	1000000000
Deri_Patient224	1	61	1	0	1	4.6				15.03	65.8	81	4.4	31.1	589.2	31.4	28.1	106.63	11.5	104.7	0	0	66	3	4	0	0	0	0	0	0	0	0	1000000000
Deri_Patient224	1	61	2	2.7	1	1.9		1	1	339.7	83	369	8.6	23.9	205.3	35.4	28.3				0	0	0	0	0	0	0	0	0	0	2	0	0	1200000000
Deri_Patient225	1	68	1	0	1	21.8				7922	120	72	7.8	144.3	231.7	34.3	41.7	208.35	12.8	79.8	0	0	35	3	3	0	0	0	0	0	0	0	0	1000000000
Deri_Patient225	1	68	2	2.4	1	19.4	1	1	1	714.3	130	101	4.5	158.9	295.1	55	29.4	91.69	12.7	98.9	0	0	24	3	3	0	0	0	0	0	0	0	0	1200000000
Deri_Patient226	2	77	1	0	1	2.9	1			16169	74.9	94	4.4	20.5	236	29.4	19.9	77.47	15.6	53.8	0	0	82	3	2	0	0	0	0	0	0	0	0	2000000000
Deri_Patient227	1	44	1	0	1	7.5				294.3	98	276	7	112.4	169.7	51.8	19.5	83.46	11.5	104.7	0	0	76	2	2	0	0	0	0	0	0	0	0	2000000000
Deri_Patient227	1	44	2	3.2	1	4.2		1	1	33.85	132	242	5.5	26.9	154.6	40.9	8.1	3.45	11.9	114	0	0	0	0	0	0	0	0	0	0	0	0	0	2100000000
Deri_Patient227	1	44	3	6.5	1	0.9		3		45093	108	118	10	186.3	265.5	48.3	20.6	62.73	12.1	88.5	0	0	75	3	4	1	0	0	0	0	0	0	0	2120000000
Deri_Patient228	1	45	1	0	1	4.3				474.1	121	174	8.5	56.8	516.9	38.5	9.2	26.57	11.9	96	0	0	126	2	4	0	0	0	0	0	0	0	0	2000000000
Deri_Patient228	1	45	2	1.4	1	2.9	1	3		533.5	95	130	6.7	36.4	500.7	31	16.2	125.96	11.7	118.3	0	1	141	2	4	0	1	4	0	0	0	0	0	2200000000
Deri_Patient229	1	56	1	0	0	16.6				86.29	156	81	15.1	298.9	1102.5	37.2	28.2	1.71	12.3	88.3	0	0	73	3	2	0	0	0	0	0	0	0	0	2000000000
Deri_Patient229	1	56	2	3.1	0	13.5		3		16.97	140	105	11.9	62.7	283	35.4	23.1	79.97	12.4	84.2	0	0	33	3	4	1	0	0	0	0	0	0	0	2200000000
Deri_Patient229	1	56	3	4.2	0	12.4		1	2	15.04	141	98	10.2	38.3	215.3	40.2	13.4				0	0	12	3	4	0	0	0	0	0	0	0	0	2210000000
Deri_Patient230	1	59	1	0	0	1.7	1			14950	131	118	62	306.5	453.1	32.7	28.1	49.5	12.5	84.7	0	0	98	3	2	0	0	0	0	0	0	0	0	2000000000
Deri_Patient230	1	59	2	1.4	0	0.3		3		32307	143	166	7.8	35.6	296.3	40.2	17.6	4.99			0	1	110	3	4	1	1	2	0	0	0	0	0	2200000000
Deri_Patient231	1	42	1	0	0	1.6	1			20146	124.3	358	11	62.1	157	36	20	21.12	12.3	88.3	0	0	106	3	4	0	0	0	0	0	0	0	0	2000000000
Deri_Patient231	1	42	2	1.2	0	0.4		1	2	3287	137	234	10.3	104.6	179.6	37.8	18.3				0	0	85	3	4	0	0	0	0	0	0	0	0	2200000000
Deri_Patient232	1	39	1	0	1	7.1				51.17	114	195	6	34.9	414.2	43.2	11.2	131.14	12.2	90.1	0	0	160	2	3	0	0	0	0	0	0	0	0	2000000000
Deri_Patient232	1	39	2	1.9	1	5.2	1	3		13.46	122	232	9.4	80	176.1	41.1	11.4	76.71	11.3	127.6	0	0	44	3	2	1	0	0	0	0	0	0	0	2200000000
Deri_Patient233	1	69	1	0	0	71.2				6155	135	141	6.7	17.8	129.8	36.6	18.1	0.8	14	65.7	0	0	30	3	4	0	0	0	0	0	0	0	0	1000000000
Deri_Patient233	1	69	2	2.5	0	68.7		1	1	4.81				22.4	147.3	43.3	12.4				0	0	0	0	0	0	0	0	0	0	0	0	0	1100000000
Deri_Patient233	1	70	3	3.9	0	67.3		1	1	4.81				22.4	147.3	43.3	12.4				0	0	0	0	0	0	0	0	0	0	0	0	0	1110000000
Deri_Patient233	1	70	4	6.9	0	64.3		1	1	4.04	144	196	5.9	29	154.7	44.4	15.5	1.27			0	0	0	0	0	0	0	0	0	0	0	0	0	1111000000
Deri_Patient233	1	70	5	9.9	0	61.3		1	1	4.04	144	196	5.9	29	154.7	44.4	15.5	1.27			0	0	0	0	0	0	0	0	0	0	0	0	0	1111100000
Deri_Patient233	1	70	6	12.9	0	58.3		1	1	4.04	144	196	5.9	29	154.7	44.4	15.5	1.27			0	0	0	0	0	0	0	0	0	0	0	0	0	1111110000
Deri_Patient233	1	71	7	15.9	0	55.3		1	1	4.04	144	196	5.9	29	154.7	44.4	15.5	1.27			0	0	0	0	0	0	0	0	0	0	0	0	0	1111111000
Deri_Patient233	1	71	8	18.9	0	52.3		1	1	4.04	144	196	5.9	29	154.7	44.4	15.5	1.27			0	0	0	0	0	0	0	0	0	0	0	0	0	1111111100
Deri_Patient234	1	48	1	0	1	10.2	1			1482	139	121	12.6	47	193.1	37.4	28.1	31.24	12	94	0	0	60	3	4	0	0	0	0	0	0	0	0	1000000000
Deri_Patient234	1	49	2	2.3	1	7.9		1	2	4881				51.4	186.2	44.7	26.1				0	0	40	3	4	0	0	0	0	0	0	0	0	1200000000
Deri_Patient234	1	49	3	4.3	1	5.9		1	2	4881				51.4	186.2	44.7	26.1				0	0	40	3	4	0	0	0	0	0	0	0	0	1210000000
Deri_Patient234	1	49	4	9.2	1	1		3		88168	75	451	16	124.7	239.5	31.8	152.9				0	1	54	3	4	0	0	0	0	0	0	1	0	1212000000
Deri_Patient235	1	61	1	0	0	1.4	1			121000	122.7	247	5.6	63.3	215.7	32.8	20.9	27.18	12.8	87.4	0	0	143	3	4	0	0	0	0	0	0	0	0	2000000000
Deri_Patient235	1	61	2	1	0	0.4		3		121000	100.3	354	5.4	51.4	330.9	38.7	78.2				0	1	0	0	0	0	0	0	0	0	1	1	0	2100000000
Deri_Patient236	1	37	1	0	1	34.2	1			1.69	113	207	1	380.8	806.5	53	24.5	3.95	11.4	125.2	0	0	39	2	2	0	0	0	0	0	0	0	0	1000000000
Deri_Patient236	1	37	2	1.4	1	32.8		1	1	2.36				38.7	151.4	46.1	14.8				0	0	0	0	0	0	0	0	0	0	0	0	0	1100000000
Deri_Patient236	1	37	3	4.3	1	29.9		1	1	2.36				38.7	151.4	46.1	14.8				0	0	0	0	0	0	0	0	0	0	0	0	0	1110000000
Deri_Patient236	1	38	4	9.8	1	24.4		3		2.26	137	190	5.9	35.7	139.7	46.3	13.4	1.36	11.7	94.7	0	0	18	2	4	1	0	0	0	0	0	0	0	1112000000
Deri_Patient236	1	38	5	11.6	1	22.6		3		2.11	138	128	1	69.6	172.7	41.1	17.3	40.84	11.5	98.1	0	0	25	3	4	1	0	0	0	0	0	0	0	1112200000
Deri_Patient236	1	38	6	14.7	1	19.5		1	2												0	0	0	0	0	0	0	0	0	0	0	0	0	1112210000
Deri_Patient236	1	38	7	16	1	18.3		3		1.48	142.7	157.9	5.5	150.1	147.9	41.8	13.5	2.96	11.9	91.5	0	0	12	1	4	1	0	0	0	0	0	0	0	1112211000
Deri_Patient237	1	31	1	0	1	27	1			147.8	127.7	118	8.4	138.2	185.1	42.4	20	3.49	15.1	68.6	0	0	45	2	3	0	0	0	0	0	0	0	0	1000000000
Deri_Patient237	1	31	2	1.2	1	25.8		1	1	5.27				103	141.4	49.2	19	0.56			0	0	0	0	0	0	0	0	0	0	0	0	0	1100000000
Deri_Patient237	1	31	3	4.1	1	22.9		1	1												0	0	0	0	0	0	0	0	0	0	0	0	0	1110000000
Deri_Patient237	1	31	4	7	1	20		3													0	0	17	3	3	1	0	0	0	0	0	0	0	1112000000
Deri_Patient237	1	31	5	11.1	1	16		3		8.5	150	136	3.1	30.1	211.8	46.4	15.2	1.19	11.8	93.1	0	0	17	3	2	1	0	0	0	0	0	0	0	1112100000
Deri_Patient237	1	32	6	13.2	1	13.8		3		22.37	153	148	4.5	50.9	202.5	47	15.7	2.63	12.1	88.5	0	0	18	3	4	1	0	0	0	0	0	0	0	1112110000
Deri_Patient237	1	32	7	16.7	1	10.4		3		144.9	153	187	5.4	21.5	151	49.1	12	11.81	11.6	96.4	0	1	32	3	4	1	0	0	0	0	0	1	0	1112111000
Deri_Patient237	1	32	8	18.8	1	8.2		1	2	167.7	130	148	4	20.5	199.4	44.9	12.2	13.7	11.7	94.7	0	1	38	3	4	0	0	0	0	0	0	1	0	1112111100
Deri_Patient237	1	33	9	24	1	3		3		2000											0	1	87	3	4	1	0	0	0	0	0	1	1	1112111110
Deri_Patient238	1	41	1	0	1	12.5	1			2040	117	32	6.7	93.2	191.1	24.7	21	83.55	13.2	90.9	0	0	70	3	4	0	0	0	0	0	0	0	0	1000000000
Deri_Patient238	1	41	2	1	1	11.5		1	2	1633	122	67	4	164.1	207.5	36.5	13.4	3.04	13.3	89.4	0	0	70	3	4	0	0	0	0	0	0	0	0	1200000000
Deri_Patient238	1	41	3	5.4	1	7.1		3		3634	132	106	4.6	73.2	219.2	39.6	14.1	5.85			0	1	65	3	4	0	0	0	0	0	0	1	0	1210000000
Deri_Patient238	1	42	4	7.3	1	5.2		3		7289	125	90	5	33.4	312.6	36	18.3		12.3	85.6	0	1	65	3	4	1	0	0	0	0	0	1	0	1212000000
Deri_Patient238	1	42	5	9.9	1	2.6		3		11047	110	66	4.8	55	312.1	32.3	23.8	14.86	12	90	0	1	65	3	4	1	0	0	0	0	4	1	0	1212100000
Deri_Patient239	1	44	1	0	1	13.5	1			115.3	140	353	11	179.3	184.6	44.5	16.6	83.39	12.7	98.9	0	0	106	3	4	0	0	0	0	0	0	0	0	2000000000
Deri_Patient239	1	44	2	1.7	1	11.8		1	2	40.74	131	209	6.3	207.6	209.2	41.5	14.4	17.17	12.2	87	0	0	100	3	4	0	0	0	0	0	0	0	0	2200000000
Deri_Patient240	2	53	1	0	0	0.3				2.87	134	178	6.4	298.5	1364.9	41.7	59.4	5.75	11.6	120.5	0	0	28	3	4	0	0	0	0	0	0	0	0	1000000000
Deri_Patient241	1	53	1	0	0	67.3	1			8.14	151	145	1	32	159.9	40.5	14.8	1.14	13.2	90.9	0	0	46	2	4	0	0	0	0	0	0	0	0	1000000000
Deri_Patient241	1	53	2	2	0	65.3		1	1	10.55	150	134	5.6	22.8	180.8	45.5	14.4				0	0	0	0	0	0	0	0	0	0	0	0	0	1100000000
Deri_Patient241	1	54	3	5.2	0	62.1		1	1	7.12	156	138	5.3	37.4	190.1	44.6	14.4				0	0	0	0	0	0	0	0	0	0	0	0	0	1110000000
Deri_Patient241	1	54	4	8.2	0	59.1		1	1	4.53	164	106	6.2	45.7	172.5	47.6	17.9				0	0	0	0	0	0	0	0	0	0	0	0	0	1111000000
Deri_Patient241	1	54	5	10.7	0	56.6		1	1	4.53	164	106	6.2	45.7	172.5	47.6	17.9				0	0	0	0	0	0	0	0	0	0	0	0	0	1111100000
Deri_Patient241	1	54	6	13.7	0	53.6		1	1	4.96	167	126	6.4	40.8	177.8	45.6	16.1				0	0	0	0	0	0	0	0	0	0	0	0	0	1111110000
Deri_Patient241	1	55	7	18.2	0	49.1		1	1	4.96	167	126	6.4	40.8	177.8	45.6	16.1				0	0	0	0	0	0	0	0	0	0	0	0	0	1111111000
Deri_Patient241	1	55	8	21.2	0	46.1		1	1	7.42	165	150	6.1	26.1	171.2	45.4	15	0.94			0	0	0	0	0	0	0	0	0	0	0	0	0	1111111100
Deri_Patient241	1	55	9	23.1	0	44.2		1	1	7.42	165	150	6.1	26.1	171.2	45.4	15	0.94			0	0	0	0	0	0	0	0	0	0	0	0	0	1111111110
Deri_Patient242	1	71	1	0	1	2.2				3368	101.3	333	6.2	325.8	571	33.7	21.3	66.26	12.3	106.1	0	0	177	3	4	0	0	0	0	0	1	0	0	2000000000
Deri_Patient243	1	38	1	0	1	15.9				4268	147	191	7.8	67.7	165.2	38.1	14.6	13.94	12.4	104.2	0	0	114	3	4	0	0	0	0	0	0	0	0	2000000000
Deri_Patient243	1	38	2	3.4	1	12.5		2		5968	140	204	11.1	57.8	180.6	38.4	14.9	186.94	12.1	88.5	0	0	124	3	4	0	0	0	0	0	0	0	0	2200000000
Deri_Patient243	1	38	3	5.6	1	10.3		1	2	2377	137	192	6.4	42.5	161.9	37.3	8	14.01	11.9	91.5	0	0	124	3	4	0	0	0	0	0	0	0	0	2220000000
Deri_Patient243	1	39	4	8	1	7.9		1	1	1095	144	143	1	75.5	170	38.3	13.6	10.95	12.5	82.9	0	0	124	3	4	0	0	0	0	0	0	0	0	2221000000
Deri_Patient243	1	39	5	11.1	1	4.8		3		9790	140	152	6.5	50.8	199.4	39.2	15.2	8.73	12	90	0	0	85	3	4	1	0	0	0	0	0	0	0	2221100000
Deri_Patient243	1	39	6	14.3	1	1.6		3		17302	146	134	6.1	60.2	358.4	35.5	27.3	135.26	13.6	70.1	0	1	86	3	4	1	0	0	0	0	0	1	0	2221110000
Deri_Patient244	1	60	1	0	1	18.9	1			275.6	131	170	6.8	64.6	172.9	43.6	8.7	11.58	11.5	122.8	0	0	47	2	2	0	0	0	0	0	0	0	0	1000000000
Deri_Patient244	1	60	2	1.2	1	17.7		1	2	4.14				18.4	154.7	42.1	8				0	0	10	2	1	0	0	0	0	0	0	0	0	1100000000
Deri_Patient244	1	60	3	3.6	1	15.3		1	1	6.47	153	215	7.4	21.9	156.5	43.1	10.4	12.01			0	0	10	2	1	0	0	0	0	0	0	0	0	1110000000
Deri_Patient245	1	71	1	0	1	4.1	1			12816	108.7	91	10.6	130.9	192.2	31.4	16.1	17.87	11.5	122.8	0	0	64	3	2	0	0	0	0	0	0	0	0	1000000000
Deri_Patient245	1	71	2	1.8	1	2.2		1	2	9315	111	172	8.7	18.8	334.1	37.6	19.7	59.95	11.8	116.1	0	0	62	3	2	0	0	0	0	0	0	0	0	1200000000
Deri_Patient246	1	65	1	0	1	15.4	1			5.11	110	42	2	259.3	251.1	34.9	85.3	0.69	15.7	63.6	0	0	91	3	4	0	0	0	0	0	0	0	0	2000000000
Deri_Patient247	1	45	1	0	1	6.2	1			82.78	94	172	5.5	139.7	228.4	40.5	11.7	1.63	14.5	74.2	0	0	80	3	2	0	0	0	0	0	0	0	0	2000000000
Deri_Patient247	1	45	2	2.2	1	4		3		2115	124	88	92	37.6	207.3	43.4	7.3	8.79	12.7	80.3	0	1	25	3	2	1	0	0	0	0	0	1	0	2100000000
Deri_Patient248	1	63	1	0	1	6.6	1			40.07	151	93	8.4	66.9	217.6	50	18.5	119.75	11.7	118.3	0	0	70	3	4	0	0	0	0	0	0	0	0	1000000000
Deri_Patient249	1	67	1	0	1	11.2	1			2.83	144	144	5.5	34.8	209.7	43.8	20.9	3.68	12.2	108	0	0	51	2	2	0	0	0	0	0	0	0	0	1000000000
Deri_Patient249	1	67	2	1.4	1	9.9		3		4.05	136	132	6	25.4	198.3	43.3	15.2	1.9			0	0	16	3	4	1	0	0	0	0	0	0	0	1100000000
Deri_Patient250	1	65	1	0	1	22.5	1			738.8	107	193	6	16.8	159	39.1	12	41.1	11.9	114	0	0	33	2	3	0	0	0	0	0	0	0	0	1000000000
Deri_Patient251	1	54	1	0	1	26.2	1			84.73	146	79	11.4	481.1	169	44.4	9.5	3.25	10.2	159.6	0	0	77	2	2	0	0	0	0	0	0	0	0	2000000000
Deri_Patient251	1	54	2	1.1	1	25		1	2	40											0	0	0	0	0	0	0	0	0	0	0	0	0	2100000000
Deri_Patient251	1	55	3	4.4	1	21.8		3		8.02	152	151	6.8	21.2	165.3	37.5	9.3	4.68			0	0	7	2	1	1	0	0	0	0	0	0	0	2120000000
Deri_Patient251	1	55	4	9	1	17.1		1	1												0	0	0	0	0	0	0	0	0	0	0	0	0	2121000000
Deri_Patient251	1	55	5	10.8	1	15.4		1	1												0	0	0	0	0	0	0	0	0	0	0	0	0	2121100000
Deri_Patient252	1	43	1	0	0	2.4	1			109021	158	161	7	33.6	135.9	35	17.6	145.3	11.7	118.3	0	0	57	3	4	0	0	0	0	0	0	0	0	1000000000
Deri_Patient252	1	43	2	2	0	0.4		1	2	102581	143	126	7.9	290	274.7	42	11.7	2.17			0	0	60	2	2	0	0	0	0	0	0	0	0	1200000000
Deri_Patient253	1	38	1	0	1	3.2	1			121000	165	233	7.5	71.7	467.3	37.9	11.5	21.97	13.3	89.4	0	0	112	3	4	0	0	0	0	0	1	0	0	2000000000
Deri_Patient254	1	61	1	0	1	39.8	1			12200	117	81	5	87.6	222.2	31.9	40.9	35.23	13.6	85.2	0	0	50	3	4	0	0	0	0	0	0	0	0	1000000000
Deri_Patient254	1	62	2	2.5	1	37.4		1	1	48.9	129	82	4.9	105.3	232	28.7	23.3	8.49	13.7	69.2	0	0	50	3	4	0	0	0	0	0	0	0	0	1100000000
Deri_Patient254	1	62	3	6.2	1	33.6		1	1	43.89	139	91	1	80.4	250.1	29.3	41.4	18.99	14.7	60.9	0	0	50	3	4	0	0	0	0	0	0	0	0	1120000000
Deri_Patient254	1	62	4	8.8	1	31		3		25.2	120	92	5.1	67.4	299	33	37.8	12.11			0	0	53	3	4	1	0	0	0	0	0	0	0	1121000000
Deri_Patient254	1	62	5	9.9	1	29.9		3		25.2	120	92	5.1	67.4	299	33	37.8	12.11			0	0	53	3	4	0	0	0	0	0	0	0	0	1121100000
Deri_Patient254	1	63	6	14.5	1	25.3		3		9.83	97	71	8.8	37.4	206.9	34.8	40.4	69.51	12.4	84.2	0	0	57	3	4	1	0	0	0	0	1	0	0	1121110000
Deri_Patient254	1	63	7	16	1	23.8		1	2	6.48	126	113	5.6	31.9	262	36.1	29.4	4.55			0	0	57	3	4	0	0	0	0	0	1	0	0	1121111000
Deri_Patient255	1	52	1	0	1	4.9	1			3483	156	140	8.7	34.8	272.6	42.2	27.7	3.61	11.2	130.1	0	0	47	3	4	0	0	0	0	0	0	0	0	1000000000
Deri_Patient255	1	52	2	1.4	1	3.5		1	2	7723	135	207	1	25.3	341.5	41.4	10.2	7.14	10.9	109.3	0	0	0	0	0	0	0	0	0	0	0	0	0	1200000000
Deri_Patient256	1	54	1	0	1	9.2	1			52.6	115	88	9.8	131.2	615.8	32.2	23.7	116.23	11.8	116.1	0	0	90	3	4	0	0	0	0	0	0	0	0	2000000000
Deri_Patient257	1	44	1	0	1	27.7	1			111	152	116	6.3	246.2	162.8	31.9	39.4	3.27	11.6	120.5	0	0	73	3	4	0	0	0	0	0	0	0	0	2000000000
Deri_Patient257	1	44	2	0.8	1	26.9		1	1	15.54	144	127	5.1	185.6	163.4	40.7	33.3				0	0	0	0	0	0	0	0	0	0	0	0	0	2100000000
Deri_Patient257	1	44	3	4.1	1	23.6		1	1	86.48	157	117	4.2	39	205.6	41.7	17.1				0	0	0	0	0	0	0	0	0	0	0	0	0	2110000000
Deri_Patient257	1	45	4	8.6	1	19		1	1	44.75	142	88	6.3	95	231.6	49.8	56.5	0.87	11.9	91.5	0	0	0	0	0	0	0	0	0	0	0	0	0	2111000000
Deri_Patient257	1	45	5	11.4	1	16.3		1	1	59.64	153	92	4.2	41.9	199.5	42.5	17.6				0	0	0	0	0	0	0	0	0	0	0	0	0	2111100000
Deri_Patient257	1	45	6	14.4	1	13.3		1	1	38.79	162	110	5.2	47.4	202.1	44.5	22.5				0	0	0	0	0	0	0	0	0	0	0	0	0	2111110000
Deri_Patient257	1	45	7	16.1	1	11.5		1	1	38.79	162	110	5.2	47.4	202.1	44.5	22.5				0	0	0	0	0	0	0	0	0	0	0	0	0	2111111000
Deri_Patient258	1	67	1	0	1	3.4	2			461.5	120	105	9	50.5	331.9	45.5	11.3	19.78	11.7	118.3	0	0	74	1	2	0	0	0	0	0	0	0	0	2000000000
Deri_Patient258	1	67	2	0.9	1	2.4		1	2	200											0	0	61	3	2	0	0	0	0	0	0	0	0	2200000000
Deri_Patient259	1	40	1	0	0	46	1			6523	110	153	2	44.4	355.4	33.8	49	14.38	13.3	89.4	0	0	106	2	4	0	0	0	0	0	0	0	0	2000000000
Deri_Patient259	1	40	2	1.3	0	44.7		1	1	446.4				41.7	197.2	39.7	23				0	0	0	0	0	0	0	0	0	0	0	0	0	2100000000
Deri_Patient259	1	41	3	4.3	0	41.7		1	1	2.68	150	143	6.5	26.2	162.8	43.3	12.5				0	0	0	0	0	0	0	0	0	0	0	0	0	2110000000
Deri_Patient259	1	41	4	7.3	0	38.7		1	1	2.68	150	143	6.5	26.2	162.8	43.3	12.5				0	0	0	0	0	0	0	0	0	0	0	0	0	2111000000
Deri_Patient259	1	41	5	10.3	0	35.7		1	1	2.68	150	143	6.5	26.2	162.8	43.3	12.5				0	0	0	0	0	0	0	0	0	0	0	0	0	2111100000
Deri_Patient259	1	41	6	13.3	0	32.7		1	1	2.68	150	143	6.5	26.2	162.8	43.3	12.5				0	0	0	0	0	0	0	0	0	0	0	0	0	2111110000
Deri_Patient259	1	42	7	16.4	0	29.5		1	1	2.68	150	143	6.5	26.2	162.8	43.3	12.5				0	0	0	0	0	0	0	0	0	0	0	0	0	2111111000
Deri_Patient259	1	42	8	19.4	0	26.5		1	1	2.75				26.4	207.6	46.2	12.8				0	0	0	0	0	0	0	0	0	0	0	0	0	2111111100
Deri_Patient259	1	42	9	22.5	0	23.5		1	1	2.75				26.4	207.6	46.2	12.8				0	0	0	0	0	0	0	0	0	0	0	0	0	2111111110
Deri_Patient260	1	26	1	0	1	13.8				1132	167	95	9.6	18.2	366.2	42.4	21.2	57.56	11.5	122.8	0	0	71	3	4	0	0	0	0	0	0	0	0	2000000000
Deri_Patient260	1	27	2	2.7	1	11		3		802.6	156	147	4.1	23	181.9	48.6	11.8	3.68	11.2	103.5	0	1	43	3	4	0	0	0	0	0	0	1	0	2200000000
Deri_Patient260	1	27	3	4.6	1	9.1		3		500											0	1	40	3	4	0	0	0	0	0	0	1	0	2220000000
Deri_Patient261	1	54	1	0	1	6.6	1			121.5	140	173	73	50.3	236.2	43.3	10.2	2.24	11.2	130.1	0	0	62	3	4	0	0	0	0	0	0	0	0	1000000000
Deri_Patient262	1	65	1	0	0	81.2	2			8.56	101	111	1	53.6	189.2	39.7	16	0.97	11.2	130.1	0	0	39	2	3	0	0	0	0	0	0	0	0	1000000000
Deri_Patient263	1	70	1	0	1	20.1	1			8.7	114	87	7.6	61.7	172.4	45.3	9.5	1.41	11.6	120.5	0	0	33	2	2	0	0	0	0	0	0	0	0	1000000000
Deri_Patient263	1	70	2	3.2	1	16.9		1	1												0	0	0	0	0	0	0	0	0	0	0	0	0	1100000000
Deri_Patient264	1	51	1	0	1	5	1			91613	178.4	199	7.6	135.2	341.7	42.1	20.6	25.31	12.7	98.9	0	0	97	3	3	0	0	0	0	0	0	0	0	2000000000
Deri_Patient264	1	52	2	1.1	1	3.9		3		100000				28.6	377.9	39.9	13.3				0	1	89	3	4	1	0	0	0	0	0	1	0	2200000000
Deri_Patient265	1	53	1	0	0	3.2	1			493.3	130	218	8.6	339.1	1191.3	32.7	35.1	162.12	14.1	78.7	0	0	98	2	2	0	0	0	0	0	1	0	0	2000000000
Deri_Patient265	1	54	2	2.7	0	0.5		3		6575	137	135	5.4	40.8	817.5	33.4	15.9				0	1	29	3	4	1	0	0	0	0	0	1	0	2200000000
Deri_Patient266	1	71	1	0	1	7.8	1			4	107	162	8.2	38.3	321.4	30.2	26.8	129.17	11.8	116.1	0	0	80	3	4	0	0	0	0	0	0	0	0	2000000000
Deri_Patient266	1	71	2	1.3	1	6.5		1	2	5.84				95.9	211.8	37.2	13.6				0	0	70	3	4	0	0	0	0	0	0	0	0	2200000000
Deri_Patient267	1	56	1	0	1	18.1	1			190.3	147	50	2	169.8	314.7	38.4	28.1	140.85	12.1	109.9	0	0	42	3	4	0	0	0	0	0	0	0	0	1000000000
Deri_Patient267	1	57	2	2.7	1	15.5		3		249.3				109.4	207	42.7	12.3	1			0	0	25	3	2	1	0	0	0	0	0	0	0	1200000000
Deri_Patient267	1	57	3	5	1	13.2		1	1	403					227						0	0	0	0	0	0	0	0	0	0	0	0	0	1210000000
Deri_Patient267	1	57	4	9.4	1	8.7		3		6225	125	77	8	44.1	235.6	38.9	11.7	23.84	12.7	80.3	0	0	92	3	4	1	0	0	0	0	0	0	0	1212000000
Deri_Patient268	1	62	1	0	0	73.8	1			7.41	105	121	6.7	35.1	151.3	33.9	8.8	49.01	11.5	98.1	0	0	32	3	3	0	0	0	0	0	0	0	0	1000000000
Deri_Patient268	1	62	2	1.3	0	72.5		1	2	2.21	110	105	5.2	35.1	120.8	40.6	7.4				0	0	0	0	0	0	0	0	0	0	0	0	0	1100000000
Deri_Patient268	1	62	3	4.3	0	69.5		1	2	1.31	125.1	126.8	8.29	33.1	122.2	45.8	12.3	0.72			0	0	0	0	0	0	0	0	0	0	0	0	0	1110000000
Deri_Patient268	1	63	4	7.3	0	66.5		1	2	1.31	125.1	126.8	8.29	33.1	122.2	45.8	12.3	0.72			0	0	0	0	0	0	0	0	0	0	0	0	0	1111000000
Deri_Patient268	1	63	5	10.3	0	63.5		1	2	1.31	125.1	126.8	8.29	33.1	122.2	45.8	12.3	0.72			0	0	0	0	0	0	0	0	0	0	0	0	0	1111100000
Deri_Patient268	1	63	6	12.6	0	61.2		1	2	1.31	125.1	126.8	8.29	33.1	122.2	45.8	12.3	0.72			0	0	0	0	0	0	0	0	0	0	0	0	0	1111110000
Deri_Patient269	1	52	1	0	1	48.9	1			2382	117	178	13.4	98.7	184.3	48	9	50.76	10.8	111.4	0	0	65	1	3	0	0	0	0	0	0	0	0	1000000000
Deri_Patient269	1	52	2	1.3	1	47.7		1	1	99.1				39.1	166.3	47.2	9.2	3.39			0	0	0	0	0	0	0	0	0	0	0	0	0	1100000000
Deri_Patient269	1	52	3	5.7	1	43.2		3		4179	146	255	9.1	78	208.7	44.3	21.4	24.1			0	0	21	2	1	1	0	0	0	0	0	0	0	1110000000
Deri_Patient269	1	52	4	7.1	1	41.8		3		6159				121.7	285.5	43.7	15.8				0	0	28	2	1	0	0	0	0	0	0	0	0	1112000000
Deri_Patient270	1	44	1	0	0	1.8	1			111269	152	198	9	104.1	885.7	35.6	16.3	218.48	11	107.3	0	0	150	3	2	0	0	0	0	0	0	0	0	2000000000
Deri_Patient270	1	44	2	0.8	0	1		3		10199	147	152	6	60.2	260.4	38.8	22	7.75	11.7	94.7	0	0	129	3	4	1	0	0	0	0	0	0	0	2200000000
Deri_Patient271	1	51	1	0	0	38.3	1			20.52	173	244	7.2	81.1	262.1	45.6	9.7	7.55	12	90	0	0	90	2	2	0	0	0	0	0	0	0	0	2000000000
Deri_Patient271	1	52	2	4	0	34.2		1	2	5.32	90	304	7.8	37.1	250.6	32.4	17.7	105.21	11.4	99.8	0	0	0	0	0	0	0	0	0	0	0	0	0	2100000000
Deri_Patient271	1	52	3	6	0	32.2		1	1	12.65				41.9	198.7	40.9	5				0	0	0	0	0	0	0	0	0	0	1	0	0	2110000000
Deri_Patient271	1	52	4	9	0	29.2		1	1	33.74	153	172	6.3	53.9	214	41.3	8.6				0	0	0	0	0	0	0	0	0	0	0	0	0	2111000000
Deri_Patient271	1	52	5	10.5	0	27.7		1	1	33.74	153	172	6.3	53.9	214	41.3	8.6				0	0	0	0	0	0	0	0	0	0	0	0	0	2111100000
Deri_Patient271	1	52	6	15.6	0	22.6		3		67.71				66.2	176.4	43	9				0	0	21	2	1	1	0	0	0	0	0	0	0	2111110000
Deri_Patient271	1	53	7	17.6	0	20.7		1	2	72.55				85.9	190.8	44.9	8.2				0	0	33	2	1	0	0	0	0	0	0	0	0	2111111000
Deri_Patient271	1	53	8	20.6	0	17.7		1	2	92.16				46.2	212.6	43.7	6.5				0	0	33	2	1	0	0	0	0	0	0	0	0	2111111100
Deri_Patient271	1	53	9	21.9	0	16.3		1	2	92.16				46.2	212.6	43.7	6.5				0	0	33	2	1	0	0	0	0	0	0	0	0	2111111110
Deri_Patient272	2	34	1	0	1	6	1			120136	141	162	7	247.3	285.9	40.6	19	79.68	12.5	82.9	0	0	90	1	4	0	0	0	0	0	0	0	0	2000000000
Deri_Patient272	2	34	2	2.9	1	3.1		3		19237	123	151	8.9	306.2	1046.2	38.8	23.9	78.47	12.3	85.6	0	1	53	3	4	1	0	0	0	0	0	1	0	2200000000
Deri_Patient272	2	34	3	3.9	1	2.2		3		34801				66.7	491.5	40.3	19	76.06			0	1	72	3	4	1	0	0	0	0	0	1	0	2220000000
Deri_Patient273	1	55	1	0	1	5.3	1			9.24	133	161	4.9	62.7	156.3	33.6	11.2	11.9	13	76.6	0	0	70	3	4	0	0	0	0	0	0	0	0	1000000000
Deri_Patient273	1	55	2	0.9	1	4.4		1	2	30.73				78.5	255.5	40.7	15	4.62			0	0	72	3	4	0	0	0	0	0	0	0	0	1100000000
Deri_Patient273	1	55	3	3.6	1	1.7		3													0	1	66	3	4	0	1	5	0	0	0	0	0	1120000000
Deri_Patient274	2	67	1	0	1	7.5	1			159.2	106	106	8.9	1071	1046.1	33.7	27.8	98.91	12.3	85.6	0	0	131	2	2	0	0	0	0	0	0	0	0	2000000000
Deri_Patient274	2	67	2	0.8	1	6.6		1	2	25.4				25	477.5	37.7	18.5	55.26			0	0	105	2	1	0	0	0	0	0	0	0	0	2100000000
Deri_Patient274	2	68	3	4.6	1	2.9		3		1580	101	136	8.5	351.2	1555.9	31	45.4	50.18	12.3	85.6	0	0	128	3	4	1	0	0	0	0	0	0	0	2120000000
Deri_Patient275	1	63	1	0	1	2.6	1			40258	145	74	1	128	201.3	39.9	12.9	5.3	13.2	74.2	0	0	103	3	2	0	0	0	0	0	0	0	0	2000000000
Deri_Patient276	1	55	1	0	1	33	1			9.56	126	138	5.4	29.9	171.5	36.8	10.8	1.57	11.6	96.4	0	0	57	3	2	0	0	0	0	0	0	0	0	1000000000
Deri_Patient276	1	56	2	3.5	1	29.4		2		10.86	109	129	4.1	23.6	147.8	37.4	8.1	2.64	11.3	101.6	0	0	57	3	2	0	0	0	0	0	0	0	0	1100000000
Deri_Patient276	1	56	3	6.5	1	26.5		1	2	6.15	105	45	4	29	224.3	42.2	10.8	12.85	11.4	99.8	0	0	22	1	1	0	0	0	0	0	0	0	0	1110000000
Deri_Patient276	1	56	4	7.9	1	25		1	1	6.83	119	141	6.4	29.7	222.5	46	10.1	8.07	11.4	99.8	0	0	22	1	1	0	0	0	0	0	0	0	0	1112000000
Deri_Patient276	1	56	5	11.9	1	21		1	1	5.64	119	130	6.4	52.6	216.1	45.7	9	6.42	11.1	105.4	0	0	17	1	1	0	0	0	0	0	0	0	0	1112100000
Deri_Patient276	1	56	6	14	1	18.9		2		5.75	125	124	6.8	72.9	227	47.1	8.9	5.4	11.1	105.4	0	0	20	1	1	0	0	0	0	0	0	0	0	1112110000
Deri_Patient276	1	57	7	16.1	1	16.9		1	2	5.76	114.2	69.6	3.47	418	367.2	37.4	37.5	25.77	12.6	81.5	0	0	0	0	0	0	0	0	0	0	0	0	0	1112111000
Deri_Patient276	1	57	8	20.8	1	12.2		2		9.26	110	141	4.4	23.4	232.4	40.3	9.2	12.07	11.4	107.3	0	0	10	3	4	0	0	0	0	0	0	0	0	1112111100
Deri_Patient276	1	57	9	22.9	1	10.1		1	2	7.88	123	84	4.3	31.6	219.2	44.6	9.2	6.35	12.1	94.7	0	0	10	3	4	0	0	0	0	0	0	0	0	1112111110
Deri_Patient277	1	31	1	0	1	13.8	1			36549	127	74	8.2	425.2	548.9	35.2	29.8	66.42	13.4	72	0	0	78	3	4	0	0	0	0	0	0	0	0	2000000000
Deri_Patient277	1	31	2	3.2	1	10.6		1	2	955.1	132	53	4.3	50.3	138.4	43.2	19.2				0	0	0	0	0	0	0	0	0	0	1	0	0	2100000000
Deri_Patient277	1	31	3	4.8	1	9		3		518	137	56	4.2	48.7	143.7	40.4	9.7	1.25	13	76.6	0	1	12	3	4	1	0	0	0	0	0	0	0	2120000000
Deri_Patient277	1	31	4	6.6	1	7.3		3		4015	139	70	5.6	107.5	148.5	41.3	15	9.97	12.5	82.9	0	0	12	3	4	1	0	0	0	0	0	0	0	2121000000
Deri_Patient277	1	31	5	11	1	2.8		3		50000											0	0	77	3	4	1	0	0	0	0	0	0	0	2121100000
Deri_Patient278	2	40	1	0	1	2.1					111	56	2.3	25	111.4	37.6	11	9.22	13	76.6	0	0	72	2	2	0	0	0	0	0	0	0	0	2000000000
Deri_Patient279	1	69	1	0	1	20.3				4.77	142	261	9	68.2	718.7	40.3	16.2	12.86	12	90	0	0	110	3	4	0	0	0	0	0	0	0	0	2000000000
Deri_Patient280	1	73	1	0	0	18.4	1			3.92	149	190	6	19.6	169.7	41.8	12.8	1.53	12.4	84.2	0	0	47	2	2	0	0	0	0	0	0	0	0	1000000000
Deri_Patient281	1	54	1	0	0	75.8	1			996.4	130	96	1	97.6	509.9	35	22.6	155.23	12	90	0	0	50	3	4	0	0	0	0	0	0	0	0	1000000000
Deri_Patient281	1	54	2	2	0	73.9		1	1	4.23	132	197	7	48.6	129.2	44.4	11.8	2.74	11.9	91.5	0	0	0	0	0	0	0	0	0	0	0	0	0	1100000000
Deri_Patient281	1	54	3	4.5	0	71.3		1	1	3.26	129	141	7	38.9	124.2	47.8	18.7	4.53			0	0	0	0	0	0	0	0	0	0	0	0	0	1110000000
Deri_Patient281	1	55	4	7.1	0	68.7		1	1	2.91	148	167	7.1	39.5	138.4	50	16.4	3.19			0	0	0	0	0	0	0	0	0	0	0	0	0	1111000000
Deri_Patient281	1	55	5	10.5	0	65.3		1	1	1.87	152	142	9	45	130.2	48.3	19.9	1.43			0	0	0	0	0	0	0	0	0	0	0	0	0	1111100000
Deri_Patient281	1	55	6	14.8	0	61		1	1	1.75	152	147	8.1	37.6	144.8	48	13.7	0.95			0	0	0	0	0	0	0	0	0	0	0	0	0	1111110000
Deri_Patient281	1	55	7	17.8	0	58		1	1	1.69	156	218	8.2	23.5	155.8	48	13.6	1.18			0	0	0	0	0	0	0	0	0	0	0	0	0	1111111000
Deri_Patient281	1	56	8	20.8	0	55		1	1	1.69	156	218	8.2	23.5	155.8	48	13.6	1.18			0	0	0	0	0	0	0	0	0	0	0	0	0	1111111100
Deri_Patient281	1	56	9	23.8	0	52		1	1	1.69	156	218	8.2	23.5	155.8	48	13.6	1.18			0	0	0	0	0	0	0	0	0	0	0	0	0	1111111110
Deri_Patient282	1	57	1	0	1	14.9	1			24.83	117	23	7.3	43.8	146	34.4	19.5	19.58	13.1	75.4	0	0	46	2	2	0	0	0	0	0	0	0	0	1000000000
Deri_Patient282	1	57	2	1.1	1	13.8		1	1		113	26	1.9	26.8	134.3	37.9	21.7				0	0	0	0	0	0	0	0	0	0	0	0	0	1100000000
Deri_Patient283	1	66	1	0	1	8.5	1			3581	130	49	3.9	49	144.4	42.5	14.2	2.46	11.5	98.1	0	0	88	2	3	0	0	0	0	0	0	0	0	2000000000
Deri_Patient283	1	66	2	1.9	1	6.6		2		389.3	124	36	5.1	61.2	277.2	39.8	36.9	1.03	13.1	75.4	0	0	32	2	2	0	0	0	0	0	0	0	0	2200000000
Deri_Patient283	1	66	3	4.1	1	4.3		3		15371	81	25	4.8	91.3	227	34.9	20.6	27.18	12.6	81.5	0	1	32	2	2	0	0	0	0	0	0	1	0	2220000000
Deri_Patient283	1	67	4	6.8	1	1.7		3		20742	94	36	4.9	34.3	182.7	29.9	71.2	132.46	12.2	87	0	1	119	3	4	1	0	0	0	0	0	1	0	2221000000
Deri_Patient284	1	42	1	0	1	17	1			608.5	101	49	2.5	33.6	216.2	33	11.2	1.44	12.5	82.9	0	0	50	2	2	0	0	0	0	0	1	0	0	1000000000
Deri_Patient284	1	42	2	2.7	1	14.3		3		112.6	61	105	11.1	50.2	331.8	32	19.8				0	1	0	0	0	0	1	3	0	0	1	1	0	1100000000
Deri_Patient285	1	39	1	0.1	1	20.4		1	2	438.4	130	375	10.8	176.1	260.1	31	14.6	1.62	11	107.3	0	0	69	3	4	0	0	0	0	0	0	0	0	1000000000
Deri_Patient285	1	39	2	1.3	1	19.2		1	1		119	375	8.1	210.9	233.6	39.4	11.9	35.48			0	0	0	0	0	0	0	0	0	0	0	0	0	1100000000
Deri_Patient286	2	30	1	0	1	13.3	1			2.73	128	250	4.7	53.6	258.9	42.7	16.1	1.37	13	76.6	0	0	75	3	4	0	0	0	0	0	0	0	0	2000000000
Deri_Patient286	2	31	2	0.9	1	12.4		2		3.25	133	175	3	36.5	350.6	46	12.2	2.7	12.5	82.9	0	0	100	3	4	0	0	0	0	0	0	0	0	2200000000
Deri_Patient287	1	59	1	0	1	12.3	1			3.4	106	217	9.7	43.5	193.6	33	28.7	52.41	11.2	103.5	0	0	118	3	2	0	0	0	0	0	0	0	0	2000000000
Deri_Patient287	1	59	2	1	1	11.2		1	1	2.83	106	217	9.7	47.5	188.5	37.9	28.7	98.06			0	0	0	0	0	0	0	0	0	0	1	0	0	2100000000
Deri_Patient287	1	60	3	3.7	1	8.5		1	1	3.56	133	115	5.2	25.1	188.3	42	13.5				0	0	0	0	0	0	0	0	0	0	1	0	0	2110000000
Deri_Patient287	1	60	4	7.5	1	4.7		3		2.11	136	135	6.3	19.5	259.8	44.3	13.3				0	1	39	3	4	1	0	0	0	0	0	1	1	2111000000
Deri_Patient288	1	51	1	0	1	39.3	1	0		16.04	124	175	4.2	35.2	203	41.9	18.9	63.09	11.8	93.1	0	0	61	3	2	0	0	0	0	0	0	0	0	1000000000
Deri_Patient288	1	51	2	2.4	1	36.9		1	2	3.02	112	187	1	10	145.8	33.8	8.8	12.11	11.6	96.4	0	0	30	2	1	0	0	0	0	0	0	0	0	1100000000
Deri_Patient288	1	51	3	4.2	1	35.1		1	1	3.98	122	138	4.6	7.5	172.1	38.5	12.8	3.92			0	0	0	0	0	0	0	0	0	0	0	0	0	1110000000
Deri_Patient288	1	51	4	10.4	1	28.9		3		3.49	144	122	5.3	22.3	163.1	41.4	14.6	22.9	11.2	103.5	0	0	13	3	4	1	0	0	0	0	0	0	0	1112000000
Deri_Patient288	1	52	5	11.8	1	27.5		2		5.67	138.5	101	4.71	147.2	247.4	39.6	18	37.95	11.8	93.1	0	0	12	3	2	0	0	0	0	0	0	0	0	1112100000
Deri_Patient288	1	52	6	13.6	1	25.7		1	2												0	0	0	0	0	0	0	0	0	0	0	0	0	1112110000
Deri_Patient288	1	52	7	18.9	1	20.4		3		4.12	148	95	4.2	11.1	173.9	41.4	9.3	1.6	11.9	98.1	0	0	17	2	1	1	0	0	0	0	0	0	0	1112111000
Deri_Patient288	1	52	8	20.8	1	18.5		1	2												0	0	0	0	0	0	0	0	0	0	0	0	0	1112111100
Deri_Patient288	1	53	9	23.8	1	15.5		3		4.95	156	109	4.4	17.9	186.1	41.2	11.2	2.55			0	0	25	3	4	1	0	0	0	0	0	0	0	1112111110
Deri_Patient289	1	54	1	0	0	74.9	1			8690	129	58	1	43.4	180.7	39.8	14.9	86.16	12.1	88.5	0	0	68	2	4	0	0	0	0	0	0	0	0	1000000000
Deri_Patient289	1	54	2	3	0	71.9		2		2.01				22.5	175.9	46.6	21.5				0	0	0	0	0	0	0	0	0	0	0	0	0	1100000000
Deri_Patient289	1	54	3	6	0	68.9		2		2.01				22.5	175.9	46.6	21.5				0	0	0	0	0	0	0	0	0	0	0	0	0	1110000000
Deri_Patient289	1	54	4	9	0	65.9		2		2.01				22.5	175.9	46.6	21.5				0	0	0	0	0	0	0	0	0	0	0	0	0	1111000000
Deri_Patient289	1	54	5	9.6	0	65.3		2		2.01				22.5	175.9	46.6	21.5				0	0	0	0	0	0	0	0	0	0	0	0	0	1111100000
Deri_Patient290	1	45	1	0	1	6.9	1			650.9	142	144	5.5	71	643	33.7	19.7	4.3	11.8	93.1	0	0	160	3	4	0	0	0	0	0	0	0	0	2000000000
Deri_Patient290	1	45	2	1.5	1	5.4		2		762.1	121	281	4.2	49	493.9	39.5	14.8	20.2	12.4	84.2	0	0	184	3	4	0	0	0	0	0	1	0	0	2200000000
Deri_Patient291	2	60	1	0	1	8.9	1			16.71	140	103	6.3	72.5	269.4	43	19	21.66	13.2	74.2	0	0	115	3	4	0	0	0	0	0	0	0	0	2000000000
Deri_Patient292	1	51	1	0	1	2.7	1			40409	94	243	1	53.3	478.6	30.1	17.6	27.65	13.1	75.4	0	0	138	3	4	0	0	0	0	0	0	0	0	2000000000
Deri_Patient293	1	60	1	0	0	22.7				1527	129	276	12	75.5	2007.6	36.1	8.9	19.07	11	107.3	0	0	136	2	2	0	0	0	0	0	0	0	0	2000000000
Deri_Patient293	1	60	2	1	0	21.7		2		2000					2000						0	0	115	2	2	0	0	0	0	0	0	0	0	2200000000
Deri_Patient294	1	52	1	0	1	3.6	1			259.6	105	548	7.7	67.6	690.6	37	31.4	79.99	13.3	73.1	0	0	114	3	4	0	0	0	0	0	0	0	0	2000000000
Deri_Patient294	1	52	2	1.1	1	2.6		1	2	321.8	115	279	7.8	57.2	200	39.2	37.3	72.59	12.2	87	0	0	150	3	4	1	0	0	0	0	0	0	0	2200000000
Deri_Patient295	1	37	1	0	1	5.3				93.33	95	138	12.3	61.1	187.1	34.5	18.6	20.96	15.8	53.6	0	0	103	3	4	0	0	0	0	0	0	0	0	2000000000
Deri_Patient295	1	37	2	3.3	1	2.1		3		3.57	137	114	7.7	56.9	265.8	47.6	16.2				0	1	134	2	1	1	0	0	0	0	0	1	0	2100000000
Deri_Patient296	1	74	1	0	1	9.2				37.15	113	146	5.4	61	273.4	30.2	8.2	2.05	9.9	132.8	0	0	118	3	4	0	0	0	0	0	0	0	0	2000000000
Deri_Patient296	1	74	2	2.1	1	7		3		41.38	90	270	11.9	78.4	205.9	35.1	20.6	7.98	11.2	103.5	0	1	180	3	4	0	1	1	0	0	0	0	0	2200000000
Deri_Patient297	1	52	1	0	1	6.1	1			1926	121	190	5.8	30.8	323.2	39.4	12.3	6.01	11.4	99.8	0	0	64	2	4	0	0	0	0	0	0	0	0	1000000000
Deri_Patient298	1	75	1	0	1	2.8				4.03	96	276	11.1	19.8	536.8	33.3	10.5	119.2	12.4	84.2	0	0	96	3	4	0	0	0	0	0	1	0	0	2000000000
Deri_Patient299	2	73	1	0	1	11	1			48.76	114	65	6.8	18.3	234.1	33.2	8.1	0.56	12.4	84.2	0	0	48	3	4	0	0	0	0	0	0	0	0	1000000000
Deri_Patient300	1	72	1	0	0	37	1			25.03	142	96	6.5	231.1	384.3	34.8	17.3	19.27	12.3	85.6	0	0	35	2	4	0	0	0	0	0	0	0	0	1000000000
Deri_Patient300	1	72	2	2.5	0	34.5		1	1	9.52	144	92	13.6	54	211.8	35.8	17.3	31.7			0	0	0	0	0	0	0	0	0	0	0	0	0	1100000000
Deri_Patient300	1	72	3	5.1	0	31.9		3		9.86	153	117	6.2	39.2	238.8	40.8	9.3	5.22			0	0	18	2	4	1	0	0	0	0	0	0	0	1120000000
Deri_Patient300	1	72	4	8.9	0	28.1		3		21.94	165	122.4	7.44	54.1	216.1	42.7	11.7	7.05			0	0	18	3	4	1	0	0	0	0	0	0	0	1121000000
Deri_Patient300	1	73	5	11.3	0	25.7		2		8.76	163.3	138.3	8.67	15.9	220.8	42.7	8.1	4.74			0	0	18	3	4	0	0	0	0	0	0	0	0	1121100000
Deri_Patient300	1	73	6	14.4	0	22.6		1	2	9.12	156.8	112.7	6.22	20.3	229.6	43.4	9.4	1.97			0	0	17	3	4	0	0	0	0	0	0	0	0	1121110000
Deri_Patient300	1	73	7	17.4	0	19.6		2		66.79	148	150	5.5	24.5	237.1	40.8	10	3.03			0	0	20	3	4	0	0	0	0	0	0	0	0	1121111000
Deri_Patient300	1	73	8	20.4	0	16.6		3													0	0	20	3	4	1	0	0	0	0	0	0	0	1121111100
Deri_Patient300	1	74	9	23.2	0	13.8		2		14.2	169	116	8.7	22.7	280	43.8	8.1	93.7	12.5	88.5	0	0	22	3	4	0	0	0	0	0	0	0	0	1121111110
Deri_Patient301	2	55	1	0	1	51.2				345.5	141	241	7.1	31.5	411.4	40.3	23.2		10.3	122.6	0	0	69	3	4	0	0	0	0	0	0	0	0	1000000000
Deri_Patient301	2	55	2	2.6	1	48.6		1	1	16.85	116	169	11.1	77.7	197.3	33.2	12.9	1.79	13	76.6	0	0	0	0	0	0	0	0	0	0	0	0	0	1100000000
Deri_Patient301	2	55	3	4.9	1	46.3		1	1	2.45	119	80	10.1	25.2	156.6	38.9	8.5	19.29			0	0	0	0	0	0	0	0	0	0	0	0	0	1110000000
Deri_Patient301	2	56	4	8.7	1	42.5		1	1	2.69	118	172	4.2	23.7	191.1	44.4	9.1				0	0	0	0	0	0	0	0	0	0	0	0	0	1111000000
Deri_Patient301	2	56	5	12.1	1	39.2		1	1	1.14	122.1	125.2	9	23.4	156.5	38.9	9.3	1.31	10.9	109.3	0	0	0	0	0	0	0	0	0	0	0	0	0	1111100000
Deri_Patient301	2	56	6	13.2	1	38		1	1	2.73	126	138	4.6	23.9	183.5	43.1	13.2				0	0	0	0	0	0	0	0	0	0	0	0	0	1111110000
Deri_Patient301	2	56	7	16.2	1	35		1	1	2.45	124.6	132.5	4.6	24.8	206.2	45.1	19.3				0	0	0	0	0	0	0	0	0	0	0	0	0	1111111000
Deri_Patient301	2	56	8	18.7	1	32.5		1	1	2.45	124.6	132.5	4.6	24.8	206.2	45.1	19.3				0	0	0	0	0	0	0	0	0	0	0	0	0	1111111100
Deri_Patient301	2	57	9	23.8	1	27.4		3		3.68	134	158	5.3	23.3	141.8	41.4	11.7	79.01	10.6	114.6	0	0	32	1	1	1	0	0	0	0	0	0	0	1111111110
Deri_Patient302	1	74	1	0	1	12.6	1			2069	125	60	2	70.4	237.1	43.6	25.4	41.63	11.7	94.7	0	0	87	3	4	0	0	0	0	0	1	0	0	2000000000
Deri_Patient302	1	74	2	1.3	1	11.3		2		3806	105	43	1	19.4	150.5	35.4	17.6	17.19	12.1	88.5	0	0	80	1	2	0	0	0	0	0	2	0	0	2200000000
Deri_Patient303	1	67	1	0	1	12.5	1			11.97	132	69	4.8	101.6	199.7	39.6	39.1	2.42	12.2	87	0	0	35	2	2	0	0	0	0	0	0	0	0	1000000000
Deri_Patient303	1	67	2	1.7	1	10.8		1	1	10.97	93	67	9.2	295.9	354.4	32.2	25.6	7.06	13.3	73.1	0	0	0	0	0	0	0	0	0	0	0	0	0	1100000000
Deri_Patient304	1	31	1	0	0	74.7				91399	98	326	9.7	19.4	159.9	40.4	10	137.92	10.6	115.7	0	0	112	2	2	0	0	0	0	0	0	0	0	2000000000
Deri_Patient304	1	31	2	2.4	0	72.3		1	1	9.98	137	183	7.7	33.6	165.5	43.3	11.7				0	0	0	0	0	0	0	0	0	0	0	0	0	2100000000
Deri_Patient304	1	31	3	5.4	0	69.3		1	1	76.8	156	185	6.8	36.7	165.7	47.8	15.1				0	0	0	0	0	0	0	0	0	0	0	0	0	2110000000
Deri_Patient304	1	31	4	8.4	0	66.3		1	1	76.8	156	185	6.8	36.7	165.7	47.8	15.1				0	0	0	0	0	0	0	0	0	0	0	0	0	2111000000
Deri_Patient304	1	31	5	11.1	0	63.6		1	1	76.8	156	185	6.8	36.7	165.7	47.8	15.1				0	0	0	0	0	0	0	0	0	0	0	0	0	2111100000
Deri_Patient304	1	32	6	13.5	0	61.2		1	1	20.98	145	124	6.6	32.6	179	46.3	13.2				0	0	0	0	0	0	0	0	0	0	0	0	0	2111110000
Deri_Patient304	1	32	7	16	0	58.6		1	1	4.74	150	185	5.6	35.9	176.5	46.1	14.9				0	0	0	0	0	0	0	0	0	0	0	0	0	2111111000
Deri_Patient304	1	32	8	19	0	55.6		1	1	4.75	153	178	7.3	37.1	179.4	44.8	8.1				0	0	0	0	0	0	0	0	0	0	0	0	0	2111111100
Deri_Patient304	1	32	9	22	0	52.6		1	1	4.18	154	199	6.5	34.1	172.6	45.5	14.3	0.94			0	0	0	0	0	0	0	0	0	0	0	0	0	2111111110
Deri_Patient305	1	61	1	0	1	24.2	1			20307	124	131	7.1	22.3	173.8	45.3	26.3	7.03	11.5	98.1	0	0	52	2	2	0	0	0	0	0	0	0	0	1000000000
Deri_Patient305	1	61	2	3.5	1	20.7		3		7741	134	96	4.1	20.9	92	41.1	17.3	1.32	11.5	98.1	0	1	45	2	2	1	1	0	0	0	0	0	0	1200000000
Deri_Patient305	1	61	3	5.8	1	18.4		2		10792	146	96	2	29.2	93.4	43.2	19.9	2.37	12	90	0	0	46	2	1	0	0	0	0	0	0	0	0	1210000000
Deri_Patient306	2	52	1	0	0	23.2	1			273.6	77	120	2.9	29.3	180.6	36.5	4.7	31.2	13	76.6	0	0	80	3	2	0	0	0	0	0	0	0	0	2000000000
Deri_Patient306	2	52	2	2.4	0	20.9		2		238.3	82	82	8.9	36.3	202.2	37	10.7	31.32	12.4	84.2	0	0	65	1	1	0	0	0	0	0	0	0	0	2100000000
Deri_Patient306	2	53	3	6.4	0	16.9		1	1	235.6	92	99	43	32.2	195.1	40.2	4.6	3.48	11.9	91.5	0	0	0	0	0	0	0	0	0	0	0	0	0	2110000000
Deri_Patient306	2	53	4	7.4	0	15.9		1	1	206.6	80	105	3	51.9	215.9	39.1	4.2				0	0	0	0	0	0	0	0	0	0	0	0	0	2111000000
Deri_Patient306	2	53	5	10.3	0	12.9		3		180.2	83	140	8	230.3	306.3	36.1	28.3	10.5	11	107.3	0	0	50	3	1	1	0	0	0	0	0	0	0	2111100000
Deri_Patient306	2	53	6	12.5	0	10.7		1	1	268	77.2	83.3	2.96	37.2	190.1	38.3	7.8	4.3			0	0	0	0	0	0	0	0	0	0	0	0	0	2111110000
Deri_Patient307	1	81	1	0	1	4.9	1			69.29	115	154	2.8	49.1	297.8	36.1	25.4	4.16	12	90	0	0	88	3	2	0	0	0	0	0	0	0	0	2000000000
Deri_Patient308	1	58	1	0	1	2.3	1			17.64	99	243	10.3	149.6	608.3	38.7	14.7	35.62	12.4	84.2	0	0	145	3	4	0	0	0	0	0	0	0	0	2000000000
Deri_Patient308	1	58	2	1.1	1	1.2		3		63.36	114	215	6	96.2	574.7	34.7	25.2				0	1	41	1	4	1	1	3	0	0	4	1	0	2200000000
Deri_Patient309	1	72	1	0	1	23.7	1			4.24	86	109	4.4	19.1	189.7	33.4	17.9	8.1			0	0	37	3	4	0	0	0	0	0	1	0	0	1000000000
Deri_Patient309	1	72	2	3.3	1	20.4		2		9.54	102	90	5.3	17.8	218.8	32.7	17.6	1.14	14.6	61.6	0	0	37	3	4	0	0	0	0	0	1	0	0	1100000000
Deri_Patient309	1	72	3	4.9	1	18.8		1	2	7.19	100	88	5.6	22	193.5	31	21.1	1.17	15.4	55.9	0	0	18	3	4	0	0	0	0	0	1	0	0	1120000000
Deri_Patient309	1	73	4	9.1	1	14.6		2		11.97	113	78	8.2	40.7	204.6	36.2	17.8	4.08	12.9	77.8	0	0	19	3	4	0	0	0	0	0	0	0	0	1121000000
Deri_Patient309	1	73	5	11.7	1	12		2		13.82	115	87	4	65.4	189.5	31.4	14.3	6.35	13.6	70.1	0	1	19	3	4	0	0	0	0	0	0	0	1	1121200000
Deri_Patient309	1	73	6	14.1	1	9.6		2		26.75	118	106	2	35.3	163	31.8	12.1	3.62	13.2	74.2	0	0	23	3	4	0	0	0	0	0	0	0	0	1121210000
Deri_Patient310	1	55	1	0	1	2.8	1			9074	116	401	11.3	16.5	321.4	29.9	15.9	122.16	14.2	64.8	0	0	146	3	4	0	0	0	0	0	0	0	0	2000000000
Deri_Patient310	1	55	2	1	1	1.8		3		16841	101	491	17.6	35.7	465.2	34	46				0	1	112	3	4	1	0	0	0	0	1	1	0	2200000000
Deri_Patient311	1	34	1	0	0	10.5	1			0.692	114	60	4.3	138.9	146.6	38	18	0.77	14.6	61.6	0	0	53	3	2	0	0	0	0	0	0	0	0	1000000000
Deri_Patient311	1	34	2	3.4	0	7.1		2			134	37	3.1	44.4	144.3	45.3	18.4				0	0	55	1	1	0	0	0	0	0	0	0	0	1100000000
Deri_Patient311	1	34	3	6.1	0	4.5		2													0	0	55	1	1	0	0	0	0	0	0	0	0	1110000000
Deri_Patient312	1	75	1	0	1	3.2	1			23367	142	97	11.1	119.9	1797	32.6	44.1	14.48	13.2	74.2	0	0	98	2	2	0	0	0	0	0	0	0	0	2000000000
Deri_Patient312	1	76	2	1.8	1	1.4		3		10972	126	60	8.1	271.1	404.9	31.3	19.7	14.17	15.4	55.9	0	1	0	0	0	0	0	0	0	0	0	1	1	2100000000
Deri_Patient313	2	43	1	0	0	0.2					103	299	4.3	25.9	196.7	39.8	14.9	3.43			0	0	119	3	4	0	0	0	0	0	0	0	0	2000000000
Deri_Patient314	1	67	1	0	0	12.9	1			5853	96	250	18.5	62.7	1246.3	35	32.2	23.65	13.7	69.2	0	0	57	3	4	0	0	0	0	0	0	0	0	1000000000
Deri_Patient314	1	67	2	1.4	0	11.6		2		3075.25	114.5	201	12.2	72.05	755.15	38.3	22.25	17.775			0	0	53	3	4	0	0	0	0	0	0	0	0	1200000000
Deri_Patient314	1	68	3	8	0	4.9		3		297.5	133	152	5.9	81.4	264	41.6	12.3	11.9			0	0	84	3	4	1	0	0	0	0	0	1	0	1210000000
Deri_Patient314	1	68	4	12.4	0	0.6		3		2470	136	99	8.3	121.6	566.7	34.3	29	72.1			0	0	123	3	4	1	0	0	0	0	0	0	0	1212000000
Deri_Patient315	1	46	1	0	1	19.6	1			4421	132	58	393	33.3	219.1	46.8	20.9	8.77	13	76.6	0	0	47	3	4	0	0	0	0	0	0	0	0	1000000000
Deri_Patient315	1	46	2	0.9	1	18.7		3		113.8	115	105	5.6	12.4	249.3	38.2	18.7	8.21	13.9	67.4	0	0	34	3	4	1	0	0	0	0	0	0	0	1100000000
Deri_Patient315	1	46	3	5.7	1	13.9		1	2	21.32	138	63	5.7	33.4	232.2	38.8	23.8	4.92			0	0	11	1	1	0	0	0	0	0	0	0	0	1110000000
Deri_Patient316	1	54	1	0	1	12.4	1			1036	132	103	2	164.5	411.1	50.2	12.3	3.01	11.6	96.4	0	0	83	3	4	0	0	0	0	0	0	0	0	2000000000
Deri_Patient317	1	48	1	0	1	2.7	1			121000	99	271	5.6	11.7	196.5	36	20.2	7.71	12.9	77.8	0	0	85	3	2	0	0	0	0	0	0	0	0	2000000000
Deri_Patient317	1	48	2	2.2	1	0.5		3		121000	119	198	4.9	38.8	300.7	33.7	194.2	45.55	14	66.5	0	0	47	3	4	1	0	0	0	0	0	0	0	2200000000
Deri_Patient318	1	56	1	0	1	18.4	1			156.2	145	202	6.9	177.4	226.1	39.4	20.5	86.53	12.1	88.5	0	0	43	3	4	0	0	0	0	0	0	0	0	1000000000
Deri_Patient318	1	56	2	2.9	1	15.5		3		87.65	143	91	8.2	35.9	614.6	36.3	27.6	16.26	12.5	82.9	0	1	12	3	4	1	1	3	0	0	0	0	0	1100000000
Deri_Patient318	1	56	3	5.4	1	13.1		3		79.15	149	113	7.1	47.2	360	39.9	19.9	12.54	13	76.6	0	1	22	3	4	1	1	3	0	0	0	1	0	1120000000
Deri_Patient318	1	56	4	6.7	1	11.7		2		102.5	130	84	23	49.6	305	35.3	12.2	4.23	13	76.6	0	1	20	3	4	0	1	3	0	0	0	1	0	1121000000
Deri_Patient319	1	65	1	0	1	10.2	2			1152	121	113	7.6	275.2	199.4	36.3	11	0.82	11.8	93.1	0	0	50	3	4	0	0	0	0	0	0	0	0	1000000000
Deri_Patient319	1	65	2	1.2	1	9		1	2	800											0	0	50	3	4	0	0	0	0	0	0	0	0	1200000000
Deri_Patient320	1	15	1	0	1	13.9				121000	127	194	6.6	110.3	261.8	41.9	26.9		10.6	115.7	0	0	173	1	3	0	0	0	0	0	0	0	0	2000000000
Deri_Patient320	1	15	2	3.4	1	10.6		2		121000	133	141	3.7	108.8	210.8	44.2	9.7	1.14	10.6	115.7	0	0	123	3	1	0	0	0	2,3	0	0	0	0	2100000000
Deri_Patient320	1	16	3	4.2	1	9.7		3		121000											0	1	174	1	3	0	0	0	0	0	0	1	0	2120000000
Deri_Patient320	1	16	4	6.8	1	7.1		2		121000	144	207	3.9	100.3	292.4	47.3	12.1				0	1	176	1	3	0	0	0	0	0	0	1	0	2121000000
Deri_Patient321	1	68	1	0	1	42.7	1			17.75	134	115	29	13.8	207.7	39.5	15.9	2.05	11.4	99.8	0	0	41	3	2	0	0	0	0	0	0	0	0	1000000000
Deri_Patient321	1	68	2	0.8	1	41.9		1	1	6.52	119	119	206	21	205	37.7	14.6	4.38	11.7	94.7	0	0	0	0	0	0	0	0	0	0	0	0	0	1100000000
Deri_Patient321	1	69	3	5.2	1	37.5		1	1	9.03	130	94	6	45.4	219.9	39.4	16.5	5.24	11.2	103.5	0	0	0	0	0	0	0	0	0	0	0	0	0	1110000000
Deri_Patient321	1	0	4	8.2	1	34.5				9.03	130	94	6	45.4	219.9	39.4	16.5	5.24	11.2	103.5	0	0	0	0	0	0	0	0	0	0	0	0	0	1111000000
Deri_Patient321	1	69	5	10.7	1	31.9		1	1	9.03	130	94	6	45.4	219.9	39.4	16.5	5.24	11.2	103.5	0	0	0	0	0	0	0	0	0	0	0	0	0	1111100000
Deri_Patient321	1	0	6	13.7	1	28.5				9.03	130	94	6	45.4	219.9	39.4	16.5	5.24	11.2	103.5	0	0	0	0	0	0	0	0	0	0	0	0	0	1111110000
Deri_Patient321	1	69	7	16.3	1	26.3		1	1	9.03	130	94	6	45.4	219.9	39.4	16.5	5.24	11.2	103.5	0	0	0	0	0	0	0	0	0	0	0	0	0	1111111000
Deri_Patient322	1	65	1	0	1	22.4	1			6.42	119	112	7.1	109	222	35.5	46.4	16.26	12.4	84.2	0	0	48	1	4	0	0	0	0	0	0	0	0	1000000000
Deri_Patient322	1	65	2	2.5	1	19.9		1	1	7.91				29.4	266.9	31.4	29.2				0	0	0	0	0	0	0	0	0	0	0	0	0	1100000000
Deri_Patient323	1	65	1	0	1	10	1			14.48	130	126	8.9	200.5	241	30.4	85.6	12.01	14.4	63.2	0	0	73	1	3	0	0	0	0	0	0	0	0	2000000000
Deri_Patient324	1	67	1	0	1	35.6	1			8791	142	180	2	272	210.1	36.1	10.7	133.29	12.4	84.2	0	0	40	2	2	0	0	0	0	0	0	0	0	1000000000
Deri_Patient324	1	67	2	1.1	1	34.5		1	1	419.1	101	314	4.7	27.7	223.7	30	16.8				0	0	0	0	0	0	0	0	0	0	0	0	0	1200000000
Deri_Patient324	1	67	3	4.6	1	31		1	1	650											0	0	0	0	0	0	0	0	0	0	0	0	0	1210000000
Deri_Patient324	1	68	4	8	1	27.6		1	1	850											0	0	0	0	0	0	0	0	0	0	0	0	0	1212000000
Deri_Patient324	1	68	5	11.6	1	24		3		1132	152	120	6.9	42.3	257.1	43.7	17.7				0	0	8	2	4	1	0	0	0	0	0	0	0	1212100000
Deri_Patient325	1	41	1	0	0	40.4	1			375.5	127	56	3.9	17.7	159.4	27.2	21.7	1.22	12.2	87	0	0	59	2	2	0	0	0	0	0	0	0	0	1000000000
Deri_Patient325	1	41	2	3.5	0	37		1	1	54.28	135	60	3.7	44.2	224.7	24.5	15	4.11			0	1	0	0	0	0	1	4	0	0	0	0	0	1100000000
Deri_Patient325	1	41	3	4.5	0	36		1	1	58.06	145	64	5.4	27.8	274.9	25.3	12.5	3.87			0	1	0	0	0	0	1	4	0	0	0	0	0	1110000000
Deri_Patient325	1	42	4	9.2	0	31.2		1	1	26.05	149.2	69.2	4.51	15.5	212.7	31	19	0.76	11.4	99.8	0	1	0	0	0	0	1	4	0	0	0	0	0	1112000000
Deri_Patient325	1	42	5	12.2	0	28.2		1	1	24	165	85	4.4	15.2	212.7	36.9	19.4	0.59			0	0	0	0	0	0	0	0	0	0	0	0	0	1112100000
Deri_Patient325	1	42	6	15.4	0	25.1		1	1	22	165	85	4.4	15.2	212.7	36.9	19.4	0.59			0	0	0	0	0	0	0	0	0	0	0	0	0	1112110000
Deri_Patient326	1	58	1	0	0	29.4				3.75	123	161	9	60	168.6	39.9	11.4	25.5	12	90	0	0	75	2	2	0	0	0	0	0	0	0	0	2000000000
Deri_Patient326	1	58	2	2.4	0	27		2		5.58	128	83	6	46.6	179.3	42	8.5	2.35	13.1	75.4	0	0	45	3	2	0	0	0	0	0	0	0	0	2200000000
Deri_Patient326	1	58	3	3.5	0	25.9		3		3.93	140	49	13.3	733.2	590.5	36.6	19.5	116.91	12.6	81.5	0	0	45	2	3	1	0	0	0	0	0	0	0	2210000000
Deri_Patient326	1	58	4	7	0	22.4				4.71	113	88	3.7	281.5	236.2	30.9	17.1	115.09	12.8	79	0	0	60	2	4	0	0	0	0	0	0	0	0	2211000000
Deri_Patient326	1	59	5	10.6	0	18.8		1	1												0	0	0	0	0	0	0	0	0	0	0	0	0	2211100000
Deri_Patient326	1	59	6	13.6	0	15.8		1	1												0	0	0	0	0	0	0	0	0	0	0	0	0	2211110000
Deri_Patient327	1	71	1	0	0	62.3				6.55	126	90	4.7	31.1	216	42	31.5	1.21	11.8	93.1	0	0	43	2	4	0	0	0	0	0	0	0	0	1000000000
Deri_Patient327	1	71	2	1.7	0	60.6		1	1	5.71	133	65	5.4	58.7	210.3	41	21.3	3.02			0	0	0	0	0	0	0	0	0	0	0	0	0	1100000000
Deri_Patient327	1	71	3	3.7	0	58.5		1	1	9.17	136	46	4	29.5	227.6	36.1	11.6	4.94	13.2	74.2	0	0	0	0	0	0	0	0	0	0	0	0	0	1110000000
Deri_Patient327	1	71	4	6.3	0	56		1	1	4.95	145	49	3.8	38.5	230.4	41.8	21.8	1.05			0	0	0	0	0	0	0	0	0	0	0	0	0	1111000000
Deri_Patient327	1	71	5	9.6	0	52.7		1	1	3.54	151	50	4.1	203.1	251.3	42.8	20.8	0.89	11.8	93.1	0	0	0	0	0	0	0	0	0	0	0	0	0	1111100000
Deri_Patient327	1	72	6	13.5	0	48.8		3		3.44	140	38.3	3.3	63.5	264.3	39	19.7	1.38	12.5	82.9	0	0	25	3	4	1	0	0	0	0	0	0	0	1111110000
Deri_Patient327	1	72	7	18.2	0	44.1		1	2	8.27	132	41	8.2	40.1	242.2	41.6	21.7	1.76	11.9	98.1	0	0	16	2	2	0	0	0	0	0	0	0	0	1111111000
Deri_Patient327	1	72	8	21.2	0	41.1		2		6.6	135	37	2.6	39.2	269	35.6	11.8	30.07	11.2	111.3	0	0	20	2	1	0	0	0	0	0	0	0	0	1111111100
Deri_Patient327	1	73	9	23.8	0	38.5		3		134.9	151	34	3.6	113.6	290.6	43.8	30.6	0.83	12	80.6	0	0	21	2	1	1	0	0	0	0	0	0	0	1111111110
Deri_Patient328	1	56	1	0	1	23.1	1			330.6	141	100	7.9	42.6	154.8	36.1	10.3	0.38	10.9	109.3	0	0	40	3	4	0	0	0	0	0	0	0	0	1000000000
Deri_Patient329	1	58	1	0	0	10.5	1			547.5	161	159	6.8	162.3	631.7	38.5	32.3	29.19	15	58.7	0	0	109	2	4	0	0	0	0	0	0	0	0	2000000000
Deri_Patient329	1	58	2	1.6	0	8.9		3		204.8	137	99	4.7	30.3	138.7	40.7	12.9	9.79	15.3	56.6	0	0	52	3	4	1	0	0	0	0	0	0	0	2200000000
Deri_Patient329	1	58	3	4	0	6.5		2		310	108.5	91.5	5.7	44.3	279.1	34	20.3	162.28	15.1	58	0	0	30	3	4	0	0	0	0	0	0	0	0	2220000000
Deri_Patient329	1	58	4	7.7	0	2.8		3		310	108.5	91.5	5.7	44.3	279.1	34	20.3	162.28	15.1	58	0	0	41	3	4	1	0	0	0	0	0	0	0	2221000000
Deri_Patient329	1	58	5	10.2	0	0.2		2		507.2	118	150	6.1	95.7	212.2	39.3	9	26.75			0	0	50	3	4	0	0	0	0	0	0	0	0	2221100000
Deri_Patient330	1	60	1	0	1	3.6	1			1648	138	101	5.6	37	1046.4	36.5	20.4	10.74	12.8	79	0	0	95	3	4	0	0	0	0	0	0	0	0	2000000000
Deri_Patient330	1	60	2	1.1	1	2.5		3		3144	136	106	3.9	26.5	374.8	42.3	18.7				0	1	94	3	4	0	0	0	0	0	0	1	1	2200000000
Deri_Patient331	1	57	1	0	1	2.6	1			6434	99	63	9.9	38.9	198.4	47	21	23.26	13.2	74.2	0	0	93	1	4	0	0	0	0	0	0	0	0	2000000000
Deri_Patient332	2	61	1	0	1	30.7	1			6.62	120	134	6	92.6	343.6	35.5	24.4	16.58	10.7	113.5	0	0	75	3	2	0	0	0	0	0	0		0	2000000000
Deri_Patient332	2	62	2	3.1	1	27.6		1	1	3.04	130	74	4.7	36.7	204.8	44	15.2	3.09			0	0	0	0	0	0	0	0	0	0	0	0	0	2100000000
Deri_Patient332	2	62	3	6.5	1	24.2		3		3.04	130	74	4.7	36.7	204.8	44	15.2	3.09			0	0	19	3	2	1	0	0	0	0	0	0	0	2120000000
Deri_Patient332	2	62	4	8.9	1	21.7				2.91	109.6	58	6	695.8	186.7	37.1	43.7	8.31	11.4	99.8	0	0				0							0	2121000000
Deri_Patient332	2	62	5	9.9	1	20.8		3													0	1	25	1	1	0	0	0	0	0	0	1	0	2121100000
Deri_Patient333	1	65	1	0	1	1.3	1			3704	140	170	12.6	38	355.1	35.3	20	84.9	13.7	69.2	0	0	131	2	2	0	0	0	0	0	1	0	0	2000000000
Deri_Patient334	1	55	1	0	1	9.9	1			751.2	112	303	7.8	189.8	392.2	37.9	16.2	33.73	11.5	98.1	0	0	130	3	4	0	0	0	0	0	0	0	0	2000000000
Deri_Patient334	1	55	2	1.2	1	8.7		3		1717	109	207	5	50.1	192.4	38.2	11.9	9.95	11	107.3	0	0	150	3	4	1	0	0	0	0	0	0	0	2200000000
Deri_Patient335	1	57	1	0	0	72.4	1			6.92	137	287	13.2	947.8	172	33.1	16.4	57.13	12.2	87	0	0	126	3	4	0	0	0	0	0	0	0	0	2000000000
Deri_Patient335	1	57	2	3.4	0	69		1	2												0	0	15	2	1	0	0	0	0	0	0	0	0	2100000000
Deri_Patient335	1	57	3	5.1	0	67.2		3		6.61	130	230	6	276.3	176.5	38.7	10.1	22.23	11.9	91.5	0	0	90	2	4	1	0	0	0	0	0	0	0	2120000000
Deri_Patient335	1	58	4	8.5	0	63.9		1	1	3.21	90	169	8.2	92.1	173.7	35.9	34.1	57.62	15.5	55.3	0	0	0	0	0	0	0	0	0	0	0	0	0	2121000000
Deri_Patient335	1	58	5	10.1	0	62.3		1	1	4.25	142	140	6.9	302.6	293.4	44.1	13.6	4.92			0	0	0	0	0	0	0	0	0	0	0	0	0	2121100000
Deri_Patient336	1	70	1	0	1	4.3	1			604.2	154	147	5.5	48.1	221.8	44.2	10.4	3.32	11	107.3	0	0	71	2	2	0	0	0	0	0	0	0	0	2000000000
Deri_Patient336	1	70	2	2	1	2.2		3		1000			1	108.6	275.2	31.8	21.1	26.07	13.7	69.2	0	1	363	3	2	1	1	3	0	0	0	0	0	2200000000
Deri_Patient337	1	68	1	0	0	37.7				3.15	109	217	7.3	129.7	128.8	39	5.7	1.43	10.9	109.3	0	0	35	3	2	0	0	0	0	0	0	0	0	1000000000
Deri_Patient337	1	68	2	1.3	0	36.4		3		2.68				34.9	157.6	47	7.3				0	0	31	3	2	1	0	0	0	0	0	0	0	1100000000
Deri_Patient337	1	0	3	4.3	0	33.4		1	1	2.83	111.8	168.5	5.2	28.8	133.7	43.9	4.2	0.79	11.8	99.8	0	0	0	0	0	0	0	0	0	0	0	0	0	1110000000
Deri_Patient337	1	0	4	7.3	0	30.4		1	1	2.83	111.8	168.5	5.2	28.8	133.7	43.9	4.2	0.79	11.8	99.8	0	0	0	0	0	0	0	0	0	0	0	0	0	1111000000
Deri_Patient337	1	0	5	10.3	0	27.4		1	1	2.83	111.8	168.5	5.2	28.8	133.7	43.9	4.2	0.79	11.8	99.8	0	0	0	0	0	0	0	0	0	0	0	0	0	1111100000
Deri_Patient337	1	0	6	13.3	0	24.4		1	1	2.83	111.8	168.5	5.2	28.8	133.7	43.9	4.2	0.79	11.8	99.8	0	0	0	0	0	0	0	0	0	0	0	0	0	1111110000
Deri_Patient337	1	69	7	16.2	0	21.5		1	1	2.83	111.8	168.5	5.2	28.8	133.7	43.9	4.2	0.79	11.8	99.8	0	0	0	0	0	0	0	0	0	0	0	0	0	1111111000
Deri_Patient338	1	67	1	0	1	11.5	1			12.49	140	90	4	26.3	255.6	44.9	17.4	0.49	12.2	87	0	0	47	3	2	0	0	0	0	0	0	0	0	1000000000
Deri_Patient338	1	67	2	3.3	1	8.1		1	1	16.18	127	41	1	41.4	266.5	45.8	16.8	0.79	12.8	79	0	0	0	0	0	0	0	0	0	0	0	0	0	1100000000
Deri_Patient338	1	67	3	4.3	1	7.2		3							266.5						0	0	41	1	2	1	0	0	0	0	0	0	0	1120000000
Deri_Patient338	1	68	4	8.4	1	3.1		2							266.5						0	0	56	1	2	0	0	0	0	0	0	0	0	1121000000
Deri_Patient338	1	68	5	10.4	1	1		3		6.07	138.4	19	9.23	17.3	264.6	45.2	20.4	17.9	13.1	75.4	0	1	56	3	3	1	0	0	0	0	0	1	0	1121200000
Deri_Patient339	1	28	1	0	1	50	1			21.88	133	119	10.8	83.2	215.2	39.4	21.1	0.57	16.5	50.8	0	0	41	3	4	0	0	0	0	0	0	0	0	1000000000
Deri_Patient339	1	29	2	1.3	1	48.7		1	1	2.81	137	99	4.5	111.3	199.5	44.8	13				0	0	0	0	0	0	0	0	0	0	2	0	0	1100000000
Deri_Patient339	1	29	3	6.2	1	43.9		1	1	3.23	152.1	106.8	5.18	35.6	143.2	45.1	21.1				0	0	0	0	0	0	0	0	0	0	0	0	0	1110000000
Deri_Patient340	1	44	1	0	0	76.1	1			61899	148	187	7.1	151.8	357.8	49.3	39.8	31.78	11.9	91.5	0	0	93	2	2	0	0	0	0	0	0	0	0	2000000000
Deri_Patient340	1	44	2	1.6	0	74.4				262.8	122	140	4.2	39.6	104.4	39.6	19.6	2.35	12.2	87	0	0	0	0	0	0	0	0	0	0	0	0	0	2100000000
Deri_Patient340	1	44	3	4.6	0	71.5		1	1	1.86	138	152	5.7	39.3	162.8	49.3	27.4				0	0	0	0	0	0	0	0	0	0	0	0	0	2110000000
Deri_Patient340	1	45	4	9.3	0	66.8		1	1	1.86	138	152	5.7	39.3	162.8	49.3	27.4				0	0	0	0	0	0	0	0	0	0	0	0	0	2111000000
Deri_Patient340	1	45	5	12.3	0	63.8		1	1	2.41	146	158	5.8	30.2	166.7	50.8	11.9				0	0	0	0	0	0	0	0	0	0	0	0	0	2111100000
Deri_Patient340	1	45	6	15.5	0	60.6		1	1	2.41	146	158	5.8	30.2	166.7	50.8	11.9				0	0	0	0	0	0	0	0	0	0	0	0	0	2111110000
Deri_Patient340	1	46	7	18.5	0	57.6		1	1	1.11	146	171	6.8	27	159.2	48.2	19.2				0	0	0	0	0	0	0	0	0	0	0	0	0	2111111000
Deri_Patient340	1	46	8	21	0	55.1		1	1	1.11	146	171	6.8	27	159.2	48.2	19.2				0	0	0	0	0	0	0	0	0	0	0	0	0	2111111100
Deri_Patient340	1	46	9	24	0	52.1		1	1	1.45	148	180	5.1	26.7	186.7	45.5	10				0	0	0	0	0	0	0	0	0	0	0	0	0	2111111110
Deri_Patient341	1	34	1	0	1	41.5	1			4.05	118	339	16.6	473.1	227.4	41.8	6	45.2	13.4	72	0	0	113	3	4	0	0	0	0	0	0	0	0	2000000000
Deri_Patient341	1	34	2	2.8	1	38.7		3													0	0	14	3	4	1	0	0	0	0	0	0	0	2200000000
Deri_Patient342	1	59	1	0	1	28.3	1			768.6	125	48	7	57	160.6	34.9	36.5		13.7	69.2	0	0	53	3	2	0	0	0	0	0	0	0	0	1000000000
Deri_Patient342	1	59	2	2.2	1	26.1		1	1	70											0	0	0	0	0	0	0	0	0	0	0	0	0	1100000000
Deri_Patient342	1	59	3	4.5	1	23.8		1	2	300											0	0	24	1	1	0	0	0	0	0	0	0	0	1110000000
Deri_Patient343	1	65	1	0	1	6.2	1			119732	124	419	4	57.8	229.2	36.9	22.3	112.24	10.4	120.2	0	0	131	3	4	0	0	0	0	0	0	0	0	2000000000
Deri_Patient343	1	65	2	1.2	1	5		1	1	84076	105	359	11.4	31.8	241.7	33.1	15.4				0	0	0	0	0	0	0	0	0	0	0	0	0	2100000000
Deri_Patient344	1	45	1	0	0	70.3				1.49	146	186	7.9	24.9	210.6	44.5	10.4	7.85	11.1	105.4	0	0	106	2	4	0	0	0	0	0	1	0	0	2000000000
Deri_Patient344	1	45	2	1.5	0	68.8		3		2.69	129	136	5.6	13.8	158.9	44.5	8.5	2.56	10.8	111.4	0	1	103	2	1	0	0	0	0	0	0	1	0	2100000000
Deri_Patient345	1	44	1	0	1	33.6	1			2.5	79	33	4	77	192.4	32.8	82.6	3.99	12	90	0	0	55	2	4	0	0	0	0	0	0	0	0	1000000000
Deri_Patient345	1	45	2	2.2	1	31.4		1	2	4.87	83	38	8	60.8	243.2	30.4	37.4	8.15	18.3	44.8	0	0	11	2	4	0	0	0	0	0	0	0	0	1100000000
Deri_Patient345	1	45	3	6.2	1	27.4		1	1	6.54	91	53	5.1	60.2	306.5	32	64.3	3.26			0	0	0	0	0	0	0	0	0	0	2	0	0	1110000000
Deri_Patient345	1	45	4	9.2	1	24.4		1	1	6.54	91	53	5.1	60.2	306.5	36.2	64.3	3.26			0	0	0	0	0	0	0	0	0	0	2	0	0	1111000000
Deri_Patient345	1	45	5	12.3	1	21.3		1	1	6.54	91	53	5.1	60.2	306.5	36.2	64.3	3.26			0	0	0	0	0	0	0	0	0	0	2	0	0	1111100000
Deri_Patient345	1	45	6	15.3	1	18.3		1	1	3.92	89	39	3.5	68.5	303.6	34.3	42.3				0	0	0	0	0	0	0	0	0	0	2	0	0	1111120000
Deri_Patient346	1	49	1	0	1	42.5	1			8.46	158	122	6.6	107.9	127.7	55.5	24.4	0.82	12.6	81.5	0	0	30	3	4	0	0	0	0	0	0	0	0	1000000000
Deri_Patient346	1	49	2	2.3	1	40.3		2		7.01	148	130	1	78.5	223.2	40.3	18.2	7.38	12.1	88.5	0	0	29	2	4	0	0	0	0	0	0	0	0	1100000000
Deri_Patient346	1	49	3	5	1	37.5		1	1												0	0	0	0	0	0	0	0	0	0	0	0	0	1110000000
Deri_Patient346	1	49	4	6.8	1	35.7		3		3.31	171	91	6.8	76.9	197	48.4	21.9	4.66	11.3	101.6	0	0	24	2	1	1	0	0	0	0	0	0	0	1112000000
Deri_Patient347	1	69	1	0	0	60.7				5.45	118	65	11	46.1	197.8	39.2	9.7	28.61	11.1	105.4	0	0	56	1	2	0	0	0	0	0	0	0	0	1000000000
Deri_Patient347	1	69	2	2.5	0	58.2		1	1	6.8	145	157	7.9	19.4	211.8	42.2	13.7				0	0	0	0	0	0	0	0	0	0	0	0	0	1100000000
Deri_Patient348	1	54	1	0	0	22.4	1			511.6	111	219	9.7	220.6	296.7	36.7	19.3	3.98	11.7	94.7	0	0	108	3	4	0	0	0	0	0	0	0	0	2000000000
Deri_Patient348	1	54	2	2.2	0	20.2		2		132.1	97	359	4.9	212.2	222.4	33.3	11.4	34.34	13.4	72	0	0	87	3	4	0	0	0	0	0	0	0	0	2200000000
Deri_Patient348	1	54	3	6.1	0	16.3		1	1	21.61	89	92	9.2	307.9	388.2	33	20.4	11.63	11.3	101.6	0	1	0	0	0	0	0	0	0	0	0	0	1	2210000000
Deri_Patient348	1	55	4	9.2	0	13.2		1	1	26.19	107.6	91.7	4.85	260.3	277.4	42.8	22.1	5.4	13.3	73.1	0	1	0	0	0	0	0	0	0	0	0	0	1	2211000000
Deri_Patient348	1	55	5	12.5	0	9.9		3		102.4	94	104	5.4	196.8	331.4	40.7	16.8	5.67	12.5	82.9	0	0	34	3	4	1	0	0	0	0	0	0	0	2211100000
Deri_Patient348	1	55	6	13.5	0	8.9				186	87	51	3.9	270.3	345	40.4	17	9.15	13.1	80.3	0	0	34	3	4	1	0	0	0	0	0	0	0	2211110000
Deri_Patient348	1	55	7	16.7	0	5.7		3		384.7	82.6	42.9	2	386.9	452.5	42.1	25.7	7.98	11.7	101.6	0	1	25	3	4	1	0		0	0	0	1	0	2211111000
Deri_Patient349	1	45	1	0	0	17.1	1			1.67	131	141	7.1	24.3	179.5	38.2	36.9	2.35	13	76.6	0	0	30	2	4	0	0	0	0	0	0	0	0	1000000000
Deri_Patient349	1	45	2	2.9	0	14.3		1	1	1.3	141	167	7.2	40.2	177.1	38.7	29.1	2.43	12.9	77.8	0	1	0	0	0	0	1	3	0	0	0	0	0	1100000000
Deri_Patient349	1	45	3	3.6	0	13.5		1	1												0	0	0	0	0	0	0	0	0	0	0	0	0	1110000000
Deri_Patient350	1	63	1	0	0	69.2				2.17	146	231	8.8	62.8	214.7	44.5	14.2	0.69	12.6	81.5	0	0	55	3	2	0	0	0	0	0	0	0	0	1000000000
Deri_Patient350	1	63	2	3.4	0	65.8		1	1		139	170	3.2	42.4	356.8	45.4	12.4	10.59	11.1	105.4	0	0	0	0	0	0	0	0	0	0	0	0	0	1100000000
Deri_Patient350	1	63	3	4.6	0	64.6		3		2.7	144	164	3.3	53.3	307.9	45.4	8.5				0	0	0	0	0	0	0	0	0	0	0	0	0	1110000000
Deri_Patient350	1	64	4	9.1	0	60.1		1	1	2.64	144	165	3.4	55.7	304.3	49	13	1.29	10.1	127.5	0	0	0	0	0	0	0	0	0	0	0	0	0	1111000000
Deri_Patient350	1	64	5	11.2	0	58		3		2.58	145.4	172.4	4.1	60.5	278.3	46.8	13.5	1.48	10.2	125	0	0	34	1	1	1	0	0	0	0	0	0	0	1111200000
Deri_Patient350	1	64	6	14.4	0	54.8		1	1	2.65	146	178	3.3	80.3	308.9	48	9.4	2.5	11	106.7	0	0	0	0	0	0	0	0	0	0	0	0	0	1111210000
Deri_Patient350	1	64	7	18.4	0	50.8		1	1	2.65	146	178	3.3	80.3	308.9	48	9.4	2.5	11	106.7	0	0	0	0	0	0	0	0	0	0	0	0	0	1111211000
Deri_Patient350	1	65	8	21.4	0	47.8		1	1	2.65	146	178	3.3	80.3	308.9	48	9.4	2.5	11	106.7	0	0	0	0	0	0	0	0	0	0	0	0	0	1111211100
Deri_Patient350	1	65	9	22.8	0	46.4		1	1	2.65	146	178	3.3	80.3	308.9	48	9.4	2.5	11	106.7	0	0	0	0	0	0	0	0	0	0	0	0	0	1111211110
Deri_Patient351	1	75	1	0	1	29.9	2			27.18	129	59	5.5	109.2	225.2	39.6	9.8	80.73	11.1	105.4	0	0	35	3	2	0	0	0	0	0	0	0	0	1000000000
Deri_Patient351	1	75	2	1.3	1	28.6		1	2	17.11	125	208	5.5	36	192.2	37.4	7.5	3.18			0	0	13	2	1	0	0	0	0	0	0	0	0	1100000000
Deri_Patient351	1	75	3	3.5	1	26.4		2		46.94	141	168	5.4	68.5	210.5	41	10.1	0.8			0	0	13	2	1	0	0	0	0	0	0	0	0	1110000000
Deri_Patient351	1	75	4	7.2	1	22.7		2		28.93	135	191	6.2	69.3	234.8	42.5	11	1.42			0	0	12	2	1	0	0	0	0	0	0	0	0	1112000000
Deri_Patient352	1	59	1	0	0	75.6	1			255.5	144	109	5	22.8	227.6	35.5	7.8	1.18	12.5	82.9	0	0	62	3	2	0	0	0	0	0	0	0	0	1000000000
Deri_Patient352	1	59	2	3	0	72.6		1	1	37.04	130	26	3.2	27.8	184.2	42.4	13.6				0	0	0	0	0	0	0	0	0	0	4	0	0	1100000000
Deri_Patient352	1	60	3	6	0	69.6		1	1	10.74	149	65	4.2	33.4	176.5	44	12.6				0	0	0	0	0	0	0	0	0	0	0	0	0	1110000000
Deri_Patient352	1	60	4	9	0	66.6		1	1	10.74	149	65	4.2	33.4	176.5	44	12.6				0	0	0	0	0	0	0	0	0	0	0	0	0	1111000000
Deri_Patient352	1	60	5	10.7	0	64.9		1	1	10.74	149	65	4.2	33.4	176.5	44	12.6				0	0	0	0	0	0	0	0	0	0	0	0	0	1111100000
Deri_Patient352	1	60	6	15	0	60.6		1	1	10.38	146	83	4.8	32.9	197.8	46.3	9.8				0	0	0	0	0	0	0	0	0	0	0	0	0	1111110000
Deri_Patient352	1	61	7	18	0	57.6		1	1	7.66	150.9	81.2	4	41.1	207.9	43.2	8.8	2.03			0	0	0	0	0	0	0	0	0	0	0	0	0	1111111000
Deri_Patient352	1	61	8	21.3	0	54.3		1	1	7.66	150.9	81.2	4	41.1	207.9	43.2	8.8	2.03			0	0	0	0	0	0	0	0	0	0	0	0	0	1111111100
Deri_Patient352	1	61	9	24.3	0	51.3	1	1	1	8.75	157	76	4.7	169.3	286.9	44.8	9.5	1.84	12.5	76.9	0	0	0	0	0	0	0	0	0	0	0	0	0	1111111110
Deri_Patient353	1	43	1	0	1	35.6	1			9917	143	164	6.4	119.2	167.6	34.7	27.8	98.26	12.6	81.5	0	0	77	2	4	0	0	0	0	0	0	0	0	2000000000
Deri_Patient353	1	43	2	3.2	1	32.4	1	1	1	3035	125	55	3.1	59.9	214.6	37.4	27.1	30.87	13.4	72	0	1	0	0	0	0	0	0	0	0	0	0	1	2100000000
Deri_Patient353	1	43	3	5	1	30.5	1	3		6139	126.8	53.5	8	58.5	212.4	41.1	16.9	4.53	13.3	73.1	0	1	26	3	4	1	0	0	0	0	0	0	1	2120000000
Deri_Patient354	1	74	1	0	1	24.9	1			3.51	144	298	2	191.8	699.9	49.7	33.4	50.42	12.5	82.9	0	0	159	3	2	0	0	0	0	0	0	0	0	2000000000
Deri_Patient354	1	74	2	2.2	1	22.7	1	2		4.81	135	162	179	75.7	226.6	37.7	26.4	31.18	14.6	61.6	0	0	170	3	1	0	0	0	0	0	0	0	0	2100000000
Deri_Patient354	1	74	3	3.8	1	21.1		1	1	7.45				20.5	157.8	37.6	7.8				0	0	0	0	0	0	0	0	0	0	0	0	0	2110000000
Deri_Patient354	1	75	4	6.8	1	18.1	1	1	1	5.18	154	142	6.4	13.6	145.1	39.6	12	0.72	11.2	103.5	0	0	0	0	0	0	0	0	0	0	0	0	0	2111000000
Deri_Patient354	1	75	5	11.4	1	13.5	1	1	1	5.18	154	142	6.4	13.6	145.1	39.6	12	0.72	11.2	103.5	0	0	0	0	0	0	0	0	0	0	0	0	0	2111100000
Deri_Patient354	1	75	6	12.7	1	12.2		1	1												0	0	0	0	0	0	0	0	0	0	0	0	0	2111110000
Deri_Patient354	1	76	7	18.1	1	6.8		1	1		162	191	5.9	43.6	180.6	38.2	16.5				0	0	0	0	0	0	0	0	0	0	0	0	0	2111111000
Deri_Patient355	1	54	1	0	1	6.8	1			43.33	140	58	9.4	45.9	815.6	32.7	33.5	65.62	12.5	82.9	0	0	91	3	4	0	0	0	0	0	0	0	0	2000000000
Deri_Patient355	1	54	2	2.7	1	4.1		1	1	166.3	145	106	5.5	23.8	271.3	41.1	19.5				0	0	0	0	0	0	0	0	0	0	0	0	0	2100000000
Deri_Patient355	1	55	3	4.7	1	2.1	1	1	2	324.8	116	112	7	37.2	356.8	35.9	48.1	46.31	14.2	64.8	0	1	23	3	4	0	1	4	0	0	1	0	0	2120000000
Deri_Patient356	1	63	1	0	0	50.9	1			2664	155	109	4.4	71.9	182.9	30.4	22.5	1.05	14.3	64	0	0	11	3	4	0	0	0	0	0	0	0	0	1000000000
Deri_Patient356	1	63	2	3	0	47.8	1	2		3667	159	137	5.4	38.2	183.2	41.2	15.7	1.15	13.6	70.1	0	0	11	2	4	0	0	0	0	0	0	0	0	1200000000
Deri_Patient356	1	63	3	4.2	0	46.7		2		3892											0	0	8	2	4	0	0	0	0	0	0	0	0	1210000000
Deri_Patient356	1	64	4	8.8	0	42.1		2		3701											0	1	32	1	1	0	1	2	0	0	0	0	0	1212000000
Deri_Patient356	1	64	5	11.9	0	39		3		1075	165	124	4.6	37.4	183.1	42.2	14.7	1.48			0	1	9	2	1	1	1	2	0	0	0	0	0	1212100000
Deri_Patient356	1	64	6	14	0	36.9		1	1	20.43				138.1	263.3	42.4	15.1	3.96			0	1	0	0	0	0	1	2	0	0	0	0	0	1212110000
Deri_Patient356	1	64	7	17.5	0	33.4		1	1	19.33				55.2	223.1	43.9	13.8				0	1	0	0	0	0	1	2	0	0	0	0	0	1212111000
Deri_Patient356	1	65	8	20.8	0	30.1	1	1	1	10.66	173	128	4.7	49.3	190.7	53.5	19.7	2.73	13.3	65.5	0	1	0	0	0	0	1	2	0	0	0	0	0	1212111100
Deri_Patient356	1	65	9	23.5	0	27.4		1	1	7.03											0	1	0	0	0	0	1	2	0	0	0	0	0	1212111110
Deri_Patient357	1	52	1	0	1	3.8	1			3481	138	185	5.8	50.2	432.7	33.1	13.4	6.75	11.7	94.7	0	0	114	3	2	0	0	0	0	0	0	0	0	2000000000
Deri_Patient357	1	52	2	1.3	1	2.5		2		3481	138	185	5.8	50.2	432.7	33.1	13.4	6.75	11.7	94.7	0	1	133	3	2	0	1	3	0	0	0	0	0	2200000000
Deri_Patient358	1	60	1	0	1	1.8	1			21.89	146	55	5.8	65.8	211.9	35.7	35.9	6.72	12.7	80.3	0	0	83	3	4	0	0	0	0	0	0	0	0	2000000000
Deri_Patient358	1	60	2	1.2	1	0.6		3		53.06	123	42	4.9	442.2	315	30	352.1				0	0	83	3	4	1	0	0	0		2	0	0	2200000000
Deri_Patient359	1	41	1	0	1	3.7	1			41295	180	237	8.3	59.7	698.8	47.4	30.9	186.39	11.3	101.6	0	0	102	1	4	0	0	0	0	0	0	0	0	2000000000
Deri_Patient359	1	41	2	2.6	1	1.1	1	3		121000	166	236	9.3	372.4	720	35.2	76.9	30.28	11.8	93.1	0	1	117	3	4	1	0	0	3	0	0	0	1	2200000000
Deri_Patient360	2	52	1	0	0	30.5	1			4.95	122	155	10.7	221	1036.1	41.4	12.9	0.61	9.9	132.8	0	0	84	2	4	0	0	0	0	0	0	0	0	2000000000
Deri_Patient360	2	52	2	1.4	0	29.1		3													0	1	10	3	4	1	0	0	0	0	0	0	1	2200000000
Deri_Patient360	2	53	3	6.5	0	24.1		3		4.99	131	98	5	32.5	254.5	45.7	13	3	10.7	113.5	0	1	14	3	4	1	0	0	0	0	0	0	1	2210000000
Deri_Patient360	2	53	4	8.5	0	22		3		4.15	118.1	86.1	4.59	26.2	264.1	42.5	9.9	1.62	11	107.3	0	1	14	3	4	1	0	0	0	0	0	0	1	2211000000
Deri_Patient360	2	53	5	10.7	0	19.9		1	1	4.47	124	103	6.1	26.9	269	44.5	9.8	1.88	10.5	117.9	0	1	0	0	0	0	0	0	0	0	0	0	1	2211100000
Deri_Patient360	2	53	6	14.6	0	15.9		2		4.51	119.9	118.7	4.9	21	274.6	47	9.3	4.73	10.7	122.4	0	1	17	3	4	0	0	0	0	0	0	1	1	2211110000
Deri_Patient360	2	53	7	16.6	0	13.9		1	1	4.41	123	124	4.3	39.1	278.7	44.3	8.2	2.86	10.4	129.9	0	1	0	0	0	0	0	0	0	0	0	1	1	2211111000
Deri_Patient360	2	54	8	18.8	0	11.7		1	1	4.23	120	111	4.5	35.6	285.1	42.3	8.8	1.12	11.1	93.7	0	1	0	0	0	0	0	0	0	0	0	1	1	2211111100
Deri_Patient360	2	54	9	21.8	0	8.8		3		3.83	120	119	4	31.4	294.3	42.7	8.8	2.56	10.6	102.4	0	1	34	2	1	1	0	0	0	0	0	1	1	2211111110
Deri_Patient361	1	71	1	0	1	19.9	1			59.81	136	60	3.4	35.7	273.6	30.8	25.3	1.47	12.2	87	0	0	73	3	4	0	0	0	0	0	0	0	0	2000000000
Deri_Patient361	1	71	2	3.4	1	16.5	1	2		23.97	127	60.3	2.8	34.3	235	35.9	38.7	9.45	13.7	69.2	0	0	59	3	4	0	0	0	0	0	0	0	0	2200000000
Deri_Patient362	1	57	1	0	0	70.3	1			6.07	137	114	4.5	81.6	193.9	37.9	21.8	0.78	12.1	88.5	0	0	37.9	3	3	0	0	0	0	0	0	0	0	1000000000
Deri_Patient362	1	57	2	1	0	69.3	1	2		7.15	136	90	3.3	163.3	185.8	39	11.9	1.99	11.5	98.1	0	0	36	2	1	0	0	0	0	0	0	0	0	1100000000
Deri_Patient363	1	37	1	0	0	70	1			107827	148	88	1	72.6	158	41.5	34.5	7.75	13.1	75.4	0	0	69	3	4	0	0	0	0	0	0	0	0	1000000000
Deri_Patient363	1	37	2	1	0	69		3		120000							34.5				0	0	90	3	4	0	0	0	0	0	0	0	0	1200000000
Deri_Patient364	1	54	1	0	0	72.3	1			1634	150	128	11	118.3	347.6	42.7	51	1.57	12.5	82.9	0	0	46	2	2	0	0	0	0	0	0	0	0	1000000000
Deri_Patient364	1	54	2	2.4	0	69.9		1	1	327.9	134	103	4.7	484.1	385.5	36.8	28.9	13.96			0	0	0	0	0	0	0	0	0	0	0	0	0	1200000000
Deri_Patient364	1	54	3	3.9	0	68.4		1	1	4.99	128	61	1	84.2	265.4	35.2	13.4	23.59	12.7	80.3	0	0	0	0	0	0	0	0	0	0	0	0	0	1210000000
Deri_Patient365	1	53	1	0	1	22.7	1			37116	123	141	5.2	986.3	642.9	34	20.3	59.4	12.7	80.3	0	0	80	3	4	0	0	0	0	0	0	0	0	2000000000
Deri_Patient365	1	53	2	0.9	1	21.8		1	2	4099	128	199	3.5	84	227.3	43.7	10.7				0	0	51	3	4	0	0	0	0	0	0	0	0	2200000000
Deri_Patient365	1	53	3	5.2	1	17.5		1	2	12593	149	156	4.9	41.8	215	43.4	9.6				0	0	60	3	4	0	0	0	0	0	0	0	0	2220000000
Deri_Patient365	1	53	4	7.6	1	15.1	1	3		25357	153.7	151.8	5.29	65.5	406.1	36.7	12.2	25.32	11.2	103.5	0	0	70	3	4	1	0	0	0	0	0	0	0	2221000000
Deri_Patient365	1	53	5	10.7	1	12		2		2622	125.1	143.5	4.6	162.5	236	39.6	8.3	4.56			0	0	19	1	1	0	0	0	0	0	0	0	0	2221100000
Deri_Patient366	1	64	1	0	1	9.4	1			704	131	98	10.1	48.9	195.8	32.9	21.5	1.94	13.1	75.4	0	0	59	2	2	0	0	0	0	0	0	0	0	1000000000
Deri_Patient366	1	64	2	0.7	1	8.6		1	1	230.7	117	218	7.7	33.5	193.8	42	20				0	0	0	0	0	0	0	0	0	0	0	0	0	1200000000
Deri_Patient367	2	36	1	0	1	4.6	1			846.3	113	249	8.2	43.6	429.6	40.2	10.9	5.75	11	107.3	0	0	113	3	4	0	0	0	0	0	0	0	0	2000000000
Deri_Patient368	2	44	1	0	1	7.3	1			29.9	114	116	1	64.6	283.1	62.9	12.2	2.27	11.4	99.8	0	0	73	2	2	0	0	0	0	0	0	0	0	2000000000
Deri_Patient368	2	44	2	1.6	1	5.7	1	2		46.26	120	79	3.8	80.6	294.9	38.3	12.1	5.93	12.8	79	0	0	103	2	1	0	0	0	0	0	0	0	0	2100000000
Deri_Patient369	1	42	1	0	1	3.1	1			17963	107	53	10	99.5	287.7	31.1	91.2	41.81	14.4	63.2	0	0	106	3	4	0	0	0	0	0	0	0	0	2000000000
Deri_Patient370	1	56	1	0	0	31.4	1			164.6	161	137	5.1	459.4	538	35	17	55.48	12.2	87	0	0	52	2	2	0	0	0	0	0	0	0	0	1000000000
Deri_Patient370	1	56	2	1.1	0	30.2		1	1	7.6	160	109	6	82.5	260.5	42.5	18.5	2.86			0	0	0	0	0	0	0	0	0	0	0	0	0	1100000000
Deri_Patient370	1	57	3	7.8	0	23.6	1	3		10.97	173.2	101.3	5.77	65.3	133.6	42.4	21.9	0.95	12.3	85.6	0	1	30	2	1	1	0	0	0	0	0	1	0	1110000000
Deri_Patient370	1	57	4	9.4	0	22	1	1	2	18.9	164	104	5.7	50.1	186.7	45.7	14.9	10.95	11.9	91.5	0	1	18	2	1	0	0	0	0	0	0	1	0	1112000000
Deri_Patient370	1	57	5	12	0	19.3		1	1	28.04	174	70	5.3	72.7	250.3	45.5	18.5	3.3	10.9	117.8	0	1	0	0	0	0	0	0	0	0	0	1	0	1112100000
Deri_Patient370	1	57	6	13.9	0	17.5		1	1	39.25	175	75	5.3	64.3	210.7	46	17.2				0	1	0	0	0	0	0	0	0	0	0	1	0	1112110000
Deri_Patient370	1	58	7	16.5	0	14.9		1	1	50.46	182	82	5.4	36.9	212.9	49.1	11.6	1.72	10.1	138.1	0	1	0	0	0	0	0	0	0	0	0	1	0	1112111000
Deri_Patient370	1	58	8	20.5	0	10.9		1	1	149.2	172	80	5.5	36.7	252	47.3	14.7	2.17	10.6	102.4	0	1	0	0	0	0	0	0	0	0	0	1	1	1112111100
Deri_Patient370	1	58	9	22.6	0	8.8		1	1	470.8	162	75.5	4.24	26.8	286.9	45.1	18.6	1.21	11.6	86.1	0	1	0	0	0	0	0	0	0	0	0	1	1	1112111110
Deri_Patient371	1	53	1	0	1	2.1	1			22590	113	40	4.5	63	247.9	35.1	24.8	10.34	12.3	85.6	0	0	83	3	4	0	0	0	0	0	0	0	0	2000000000
Deri_Patient371	1	53	2	1.3	1	0.8		1	2	22590	113	40	4.5	63	247.9	35.1	24.8	10.34	12.3	85.6	0	0	40	3	4	0	0	0	0	0	1	0	0	2200000000
Deri_Patient372	1	47	1	0	1	8.1	1			54897	164	183	5.7	48	436.9	40.8	17.6	7.24	10.8	111.4	0	0	126	2	2	0	0	0	0	0	0	0	0	2000000000
Deri_Patient372	1	47	2	1.5	1	6.5		3		18412	126	144	6.3	20.9	223.3	32.8	13.4				0	1	0	0	0	0	0	0	0	0	0	1	0	2100000000
Deri_Patient372	1	47	3	3.6	1	4.5		1	1	23543	166.1	211.9	7.35	50.7	312.4	43.5	7.8	46.8	11.1	105.4	0	1	0	0	0	0	0	0	0	0	0	1	0	2120000000
Deri_Patient373	1	60	1	0	1	16.8	1			158.9	113	56	4.2	76.3	213.6	41.8	42.1	41.69	14.6	61.6	0	0	45	2	2	0	0	0	0	0	0	0	0	1000000000
Deri_Patient373	1	60	2	1.4	1	15.4		2		436	127	72	6.5	125.1	226.7	33.2	42.4				0	0	45	2	2	0	0	0	0	0	0	0	0	1200000000
Deri_Patient374	1	62	1	0	1	6.7	1			4.62	133	318	1	181.8	289.7	37.8	17.6	44.38	10.6	115.7	0	0	118	3	4	0	0	0	0	0	0	0	0	2000000000
Deri_Patient374	1	62	2	1	1	5.7		3													0	1	118	3	4	0	0	0	0	0	0	1	0	2200000000
Deri_Patient375	1	48	1	0	0	73	1			70509	124	192	6.9	166.1	1866.2	40.1	18	127.15	11.6	96.4	0	0	92	2	4	0	0	0	0	0	0	0	0	2000000000
Deri_Patient375	1	48	2	2	0	70.9	1	2		12313	106.4	204.9	4.86	28.7	206	43	12	19.72	11.2	103.5	0	0	74	2	4	0	0	0	0	0	0	0	0	2200000000
Deri_Patient375	1	48	3	3.6	0	69.4		1	1	1.14				32.1	235.6	49.9	21.4	0.14			0	0	0	0	0	0	0	0	0	0	0	0	0	2210000000
Deri_Patient375	1	49	4	7.8	0	65.2		1	1	1.14				32.1	235.6	49.9	21.4	0.14			0	0	0	0	0	0	0	0	0	0	0	0	0	2211000000
Deri_Patient375	1	49	5	10.8	0	62.2		1	1	1.73	165.1	165.3	3.6	28.5	227.2	48.5	11.1	0.28			0	0	0	0	0	0	0	0	0	0	0	0	0	2211100000
Deri_Patient375	1	49	6	12.7	0	60.3		1	1	1.73	165.1	165.3	3.6	28.5	227.2	48.5	11.1	0.28			0	0	0	0	0	0	0	0	0	0	0	0	0	2211110000
Deri_Patient375	1	49	7	15.7	0	57.3		1	1	0.831	157.8	136.2	3.6	33.4	204.7	45.9	15.1	0.18			0	0	0	0	0	0	0	0	0	0	0	0	0	2211111000
Deri_Patient375	1	50	8	18.7	0	54.3		1	1	0.831	157.8	136.2	3.6	33.4	204.7	45.9	15.1	0.18			0	0	0	0	0	0	0	0	0	0	0	0	0	2211111100
Deri_Patient375	1	50	9	21.7	0	51.3		1	1	1.25	160	164	4.6	27.7	257	47.4	16.6	0.29			0	0	0	0	0	0	0	0	0	0	0	0	0	2211111110
Deri_Patient376	1	56	1	0	1	41.3	1			11	145	132	5	50.9	166.8	42.5	15.5	3.32	13.4	72	0	0	53	2	2	0	0	0	0	0	0	0	0	1000000000
Deri_Patient376	1	56	2	3.1	1	38.2	1	2		6.64	121.4	93	7.6	108.2	197.3	32.2	22.3	18.85	13.4	72	0	0	45	2	1	0	0	0	0	0	0	0	0	1100000000
Deri_Patient376	1	56	3	4.2	1	37.1		1	1	5.83	122	113	4.7	30.8	179.4	38.2	15.9				0	0	0	0	0	0	0	0	0	0	0	0	0	1110000000
Deri_Patient376	1	57	4	6.7	1	34.6		1	1	6.88	126.3	71.6	3.39	36.5	173.6	39.7	11.3				0	0	0	0	0	0	0	0	0	0	0	0	0	1111000000
Deri_Patient376	1	57	5	11.8	1	29.5	1	3		3.87	125	62	4.8	41.8	173.8	33.9	13.4	16.55	14.1	68.9	0	0	11	3	4	1	0	0	0	0	0	0	0	1111200000
Deri_Patient376	1	57	6	14.4	1	26.9		3													0	0	18	3	4	1	0	0	0	0	0	0	0	1111210000
Deri_Patient376	1	57	7	17.3	1	24	1	2		4.44	109	42	4.1	187.1	163.6	32.4	23	3.56	15	60.8	0	0	20	3	4	0	0	0	0	0	0	0	0	1111211000
Deri_Patient376	1	58	8	18.7	1	22.6		1	1												0	0	0	0	0	0	0	0	0	0	0	0	0	1111211100
Deri_Patient376	1	58	9	22	1	19.2	1	3		2.79	127	98	4.8	41.4	198.1	37.2	8.3		13.6	62.4	0	0	15	3	4	1	0	0	0	0	0	0	0	1111211110
Deri_Patient377	1	38	1	0	1	2.3	1			105.7	140	192	7.5	53.1	197.1	39.6	15.9	13.05	11.5	98.1	0	0	96	3	4	0	0	0	0	0	0	0	0	2000000000
Deri_Patient377	1	38	2	0.5	1	1.7		3		110.4	151	168	15.1	356.2	3297.3	37.5	33.3				0	0	91	3	4	1	0	0	0	0	0	0	0	2200000000
Deri_Patient378	1	31	1	0	0	70.2	1			11.59	151	187	7.1	46.5	164.4	43.9	8.4	3.82	12.4	84.2	0	0	12	3	4	0	0	0	0	0	0	0	0	1000000000
Deri_Patient378	1	31	2	3	0	67.2	1	1	1	9.63	135	153	111	264.6	218.4	32.6	13	3.19	14.8	62.5	0	0	0	0	0	0	0	0	0	0	0	0	0	1100000000
Deri_Patient378	1	31	3	6	0	64.2	1	1	1	9.63	135	153	111	264.6	218.4	32.6	13	3.19	14.8	62.5	0	0	0	0	0	0	0	0	0	0	0	0	0	1110000000
Deri_Patient378	1	32	4	9	0	61.2	1	1	1	9.63	135	153	111	264.6	218.4	32.6	13	3.19	14.8	62.5	0	0	0	0	0	0	0	0	0	0	0	0	0	1111000000
Deri_Patient378	1	32	5	12	0	58.2	1	1	1	9.63	135	153	111	264.6	218.4	32.6	13	3.19	14.8	62.5	0	0	0	0	0	0	0	0	0	0	0	0	0	1111100000
Deri_Patient378	1	32	6	14.4	0	55.8		1	1	10.18	148	174	6.5	39.1	170.5	44.1	10.2	2.35			0	0	0	0	0	0	0	0	0	0	0	0	0	1111110000
Deri_Patient378	1	32	7	16.7	0	53.5		1	1	9.63	151.8	146	7.8	55.8	172.8	44.7	7	1.9			0	0	0	0	0	0	0	0	0	0	0	0	0	1111111000
Deri_Patient379	1	41	1	0	0	9.6	1			6.74	149	106	9.8	36.9	227.6	45	13	63.14	11.8	93.1	0	0	32	2	2	0	0	0	0	0	0	0	0	1000000000
Deri_Patient380	1	61	1	0	1	2.2	1			3.43	131	246	9.5	73.4	236.7	37.9	154.6	36.63	12.6	81.5	0	0	62	3	4	0	0	0	0	0	0	0	0	1000000000
Deri_Patient381	1	62	1	0	1	2.7	1			71.03	110	32	2.5	20.1	171.7	29.5	44.1	10.15	15.3	56.6	0	0	36	3	4	0	0	0	0	0	1	0	0	1000000000
Deri_Patient382	1	61	1	0	1	16.5	1			5.66	134	102	1	37.1	217.8	45.5	14	10.55	13.4	72	0	0	78	3	4	0	0	0	0	0	0	0	0	2000000000
Deri_Patient382	1	61	2	1.5	1	15	1	3		5.64	128	143	6.5	32.9	189.7	37.2	8.9	87.48	13.9	67.4	0	1	64	3	4	0	0	0	0	0	0	1	0	2200000000
Deri_Patient383	1	49	1	0	1	8.5	1			257.4	106	255	8.2	291.5	191.4	43.2	9.4	36.81	11	107.3	0	0	94	2	2	0	0	0	0	0	0	0	0	2000000000
Deri_Patient383	1	49	2	3.3	1	5.2	1	3		63.93	113	114.1	8	157.6	241	39.5	8.8	79.07	10.5	117.9	0	1	6	2	1	1	0	0	0	0	0	1	0	2100000000
Deri_Patient383	1	49	3	6.4	1	2.1	1	2		4000	92	232	9.4	123	1075.4	29.3	15	172.32			0	1	19	3	4	1	1	4,5	0	0	0	1	0	2120000000
Deri_Patient384	2	43	1	0	0	6.8	1			1.73	68	308	10.2	79.5	437.7	30.5	7.7	118.15	14.2	64.8	0	0	95	3	2	0	0	0	0	0	0	0	0	2000000000
Deri_Patient384	2	43	2	3.1	0	3.7	1	3		0.92	72	299	9.2	15.8	78.1	33.8	25.4	151.76	12.9	77.8	0	1	114	3	4	1	0	0	0	0	0	0	1	2200000000
Deri_Patient384	2	43	3	5.4	0	1.4	1	3		1.02	48	215	12.5	10.8	121.5	31.3	23.6	221.21	15.8	53.6	0	1	139	3	4	1	0	0	0	0	0	1	1	2210000000
Deri_Patient385	1	48	1	0	1	9.9	1			4.32	125	324	8.4	297.2	2567.6	39.5	10.9	9.67	11.6	96.4	0	0	112	2	4	0	0	0	0	0	0	0	0	2000000000
Deri_Patient385	1	48	2	1.6	1	8.3		1	2	6.14	128	324	8.1	17.9	192.4	44.7	5.9				0	0	106	2	1	0	0	0	0	0	0	0	0	2100000000
Deri_Patient386	1	77	1	0	1	50.1	1			3.64	136	123	4	39.2	201.5	44	21.2	1.61	11.1	105.4	0	0	53	3	4	0	0	0	0	0	0	0	0	1000000000
Deri_Patient387	2	51	1	0	0	21	1			12.56	115	73	7.1	30.5	390.8	40.4	23	139.03	11.9	91.5	0	0	72	3	3	0	0	0	0	0	0	0	0	2000000000
Deri_Patient387	2	51	2	2.3	0	18.7	1	2		8.28	114.2	156	11.7	48.1	175.2	38.6	14.4	143.38	11.2	103.5	0	0	58	1	1	0	0	0	0	0	0	0	0	2100000000
Deri_Patient387	2	52	3	5.6	0	15.4	1	1	1	31.41	115.4	127	6.57	332.3	394.1	37.5	17.4	41.31	10.9	109.3	0	0	0	0	0	0	0	0	0	0	0	0	0	2110000000
Deri_Patient387	2	52	4	6.9	0	14.1		1	1	31.41	115.4	127	6.57	332.3	394.1	37.5	17.4	41.31	10.9	109.3	0	0	0	0	0	0	0	0	0	0	0	0	0	2111000000
Deri_Patient387	2	52	5	10.2	0	10.8		1	1	31.41	115.4	127	6.57	332.3	394.1	37.5	17.4	41.31	10.9	109.3	0	0	0	0	0	0	0	0	0	0	0	0	0	2111100000
Deri_Patient387	2	53	6	15.3	0	5.7		3													0	0	16	2	1	1	0	0	0	0	0	0	0	2111110000
Deri_Patient388	1	62	1	0	1	9.5	1			561.2	113	86	9.4	25.8	470.7	34.8	14.9	70.27	13.6	70.1	0	0	47	3	4	0	0	0	0	0	0	0	0	1000000000
Deri_Patient388	1	62	2	1	1	8.4		2		700						35.35					0	0	45	3	4	0	0	0	0	0	0	0	0	1200000000
Deri_Patient388	1	62	3	4.9	1	4.6	1	3		3563	110.8	126.9	3.96	32.4	195.1	35.9	9.2	30.77	13.1	75.4	0	0	48	3	4	1	0	0	0	0	0	0	0	1210000000
Deri_Patient389	1	36	1	0	0	9.5	1			121000	194	211	1	57.4	307.7	43.9	20.4	3.01	12.6	81.5	0	0	148	3	4	0	0	0	0	0	0	0	0	2000000000
Deri_Patient389	1	36	2	1	0	8.5		3		121000	168	161	5.8	493.1	486.5	45	18.5	6.92			0	1	150	3	4	0	0	0	0	0	0	1	0	2200000000
Deri_Patient390	1	69	1	0	0	66.4	1			1.74	154	119	14.1	298.7	279.6	42	20.5	94.88	13.2	74.2	0	0	39	3	4	0	0	0	0	0	0	0	0	1000000000
Deri_Patient391	1	69	1	0	1	42.8	1			36.53	114	301	11.5	87.7	260.1	34.5	30.9	74.77	12.3	85.6	0	0	43	3	2	0	0	0	0	0	2	0	0	1000000000
Deri_Patient391	1	69	2	2.8	1	40				4.83	117	308	8.6	64.1	186.6	42.1	14.1	9.39			0	0	0	0	0	0	0	0	0	0	0	0	0	1100000000
Deri_Patient392	1	53	1	0	1	23.6	1			20.02	147	208	10.2	95.2	281.8	36.3	12.3	6.69	13.4	72	0	0	78	2	2	0	0	0	0	0	0	0	0	2000000000
Deri_Patient392	1	53	2	1.1	1	22.5		1	1	5.5	148	234	9.8	30.7	229.1	46.7	9.7				0	0	0	0	0	0	0	0	0	0	0	0	0	2100000000
Deri_Patient393	1	66	1	0	1	41.8	1			2528	141	279	3	66	281.1	36.4	12.1	44.36	13.2	74.2	0	0	97	3	3	0	0	0	0	0	0	0	0	2000000000
Deri_Patient393	1	66	2	1.9	1	39.9	1	2		2109	141.6	165	7.92	25.9	150.8	38.8	10.1	100.25	12.2	87	0	0	90	3	1	0	0	0	0	0	0	0	0	2100000000
Deri_Patient393	1	66	3	4.2	1	37.5	1	2		1710	128	209.5	9.25	21.1	159.8	40.5	36.6	1.8	13.1	75.4	0	0	67	3	1	0	0	0	0	0	0	0	0	2120000000
Deri_Patient393	1	67	4	8.1	1	33.6	1	2		1734	148	247	7	45.8	200.2	43.5	15.5	2.82	11.8	93.1	0	0	79	2	1	0	0	0	0	0	0	0	0	2121000000
Deri_Patient393	1	67	5	11.3	1	30.5	1	2		758	130	183	10.2	244.1	469.7	36.1	12.7	82.25	12.8	84.2	0	0	90	2	1	0	0	0	0	0	0	0	0	2121100000
Deri_Patient393	1	67	6	13.1	1	28.7		2		257.1	148	213	8.5	230.8	312.5	37.6	17.2	3.86	13	81.6	0	0	67	2	1	0	0	0	0	0	0	0	0	2121110000
Deri_Patient393	1	67	7	16.3	1	25.5	1	2		257.1	148	213	8.5	230.8	312.5	37.6	17.2	3.86	13	81.6	0	0	65	2	1	0	0	0	0	0	0	0	0	2121111000
Deri_Patient393	1	68	8	21.7	1	20.1	1	2		787.9	148	236	8	26.3	141.3	35.4	15	38	13	68.8	0	1	72	2	1	0	1	3	0	0	0	0	0	2121111100
Deri_Patient393	1	68	9	23.4	1	18.4		2		1341.95	149.9	231.2	8.375	28.25	150	36.85	12.85	34.255	12.65	74.2	0	1	72	2	1	0	1	3	0	0	0	0	0	2121111110
Deri_Patient394	1	62	1	0	1	8.7	1			748.7	112	89	4.8	95.7	236.3	33.5	34.6	163.7	12.1	88.5	0	0	84	3	2	0	0	0	0	0	2	0	0	2000000000
Deri_Patient394	1	62	2	1.4	1	7.3	1	3		2204	104	93.2	4.25	70.8	167.7	36.7	13.5	31.28	11.5	98.1	0	0	113	3	1	0	0	0	0	0	0	0	0	2100000000
Deri_Patient395	1	56	1	0	1	5.2	1			15247	144	273	10.8	81.4	196.2	34.5	35.5	40.53	11.7	94.7	0	0	113	3	2	0	0	0	0	0	0	0	0	2000000000
Deri_Patient395	1	56	2	0.8	1	4.4		2		15000											0	0	124	3	2	0	0	0	0	0	0	0	0	2200000000
Deri_Patient396	1	45	1	0	0	70.8	1			3420	130	80	9.2	77.3	154.8	39.9	30.2	48.39	14.5	62.4	0	0	34	3	4	0	0	0	0	0	0	0	0	1000000000
Deri_Patient396	1	46	2	0.9	0	69.9		1	2												0	0	14	2	1	0	0	0	0	0	0	0	0	1100000000
Deri_Patient396	1	46	3	4.4	0	66.4		1	1	23.46	134	61	6.2	24.7	242.5	41.8	8.4	5.19			0	0	0	0	0	0	0	0	0	0	0	0	0	1110000000
Deri_Patient396	1	46	4	6.8	0	64		1	1	26.8	140	60	4.6	35.7	179.1	41	12.2	2.99			0	0	0	0	0	0	0	0	0	0	0	0	0	1111000000
Deri_Patient396	1	46	5	12.1	0	58.7		3		46.59	140	47	4.5	82.6	182.2	43.5	15.9	3.32			0	0	6	1	1	1	0	0	0	0	2	0	0	1111100000
Deri_Patient396	1	47	6	15.3	0	55.5	1	2		39.44	147	55	43	40.4	180.8	43.1	8.7	3.07	14.4	66	0	0	6	1	1	0	0	0	0	0	0	0	0	1111110000
Deri_Patient396	1	47	7	17.6	0	53.2		2		44.53	133	44	4.1	32.4	207.7	42.9	9.4	2.27			0	0	6	1	1	0	0	0	0	0	0	0	0	1111111000
Deri_Patient396	1	47	8	21.6	0	49.2		2		51.91	130	44	2.7	29.1	199.6	40.3	11.2	1.76			0	0	6	1	1	0	0	0	0	0	0	0	0	1111111100
Deri_Patient396	1	47	9	24.6	0	46.2		2		72.02	135	44	3.3	50	182.6	43.1	12.3	1.75			0	0	6	1	1	0	0	0	0	0	0	0	0	1111111110
Deri_Patient397	1	68	1	0	1	24.3	1			24360	118	129	4.3	34	208.8	32.8	28.1	26.03	11.9	91.5	0	0	77	2	4	0	0	0	0	0	0	0	0	2000000000
Deri_Patient398	1	71	1	0	1	10.6	1			83.81	99	182	1	103.7	207.3	31.7	21.5	92.27	14	66.5	0	0	94	2	4	0	0	0	0	0	0	0	0	2000000000
Deri_Patient398	1	71	2	2.8	1	7.8	1	2		173.6	125	270	23	153.4	166.6	36.8	19.1	28.24	13.1	75.4	0	0	97	2	4	0	0	0	0	0	0	0	0	2200000000
Deri_Patient398	1	71	3	6.1	1	4.5	1	2		299.7	117	185	9.6	133	155.9	31.8	48.2	141.62	13.5	71	0	0	97	2	4	0	0	0	0	0	0	0	0	2220000000
Deri_Patient398	1	71	4	7.8	1	2.8	1	3		786.8	119	264	4.4	52.1	154.9	32.7	10	28.67	13.7	69.2	0	0	94	2	4	1	0	0	0	0	0	0	0	2221000000
Deri_Patient399	1	50	1	0	0	68.3	1			2.4	144	90	4	49.7	174.2	37	13.5	2.96	11.5	98.1	0	0	51	2	2	0	0	0	0	0	0	0	0	1000000000
Deri_Patient399	1	50	2	0.7	0	67.6		1	1	3.5	131.1	186.3	5.11	338.6	356.7	37.2	14.1	14.65			0	0	0	0	0	0	0	0	0	0	0	0	0	1100000000
Deri_Patient400	1	43	1	0	0	55.5	1			997.9	167	267	4	44.7	243	42.9	10.1	12.59	12	90	0	0	53	3	4	0	0	0	0	0	0	0	0	1000000000
Deri_Patient400	1	43	2	2.8	0	52.7	1	1	1	10.81	101	215	15	847.6	340.7	34.8	24.5	116.09	20.3	39.5	0	0	0	0	0	0	0	0	0	0	0	0	0	1100000000
Deri_Patient400	1	43	3	3.9	0	51.5		1	1	15.88	130.3	139.1	5.86	36.2	199.1	41.8	11				0	0	0	0	0	0	0	0	0	0	0	0	0	1110000000
Deri_Patient400	1	43	4	6.9	0	48.5		1	1	11.21	154	150	5.2	83.8	231.2	46.4	13				0	0	0	0	0	0	0	0	0	0	0	0	0	1111000000
Deri_Patient400	1	44	5	10.1	0	45.3		1	1	11.21	154	150	5.2	83.8	231.2	46.4	13				0	0	0	0	0	0	0	0	0	0	0	0	0	1111100000
Deri_Patient400	1	44	6	13.2	0	42.2		1	1	9.79	152	154	5.4	69.2	210.3	46.5	10.9	2.33			0	0	0	0	0	0	0	0	0	0	0	0	0	1111110000
Deri_Patient400	1	44	7	16.2	0	39.2		1	1	8.21	152	172	6.6	46.1	242.9	46.1	12.4	1.47			0	0	0	0	0	0	0	0	0	0	0	0	0	1111111000
Deri_Patient400	1	44	8	19.2	0	36.2		1	1	8.21	152	172	6.6	46.1	242.9	46.1	12.4	1.47			0	0	0	0	0	0	0	0	0	0	0	0	0	1111111100
Deri_Patient400	1	45	9	23	0	32.4		1	1	8.21	152	172	6.6	46.1	242.9	46.1	12.4	1.47			0	0	0	0	0	0	0	0	0	0	0	0	0	1111111110
Deri_Patient401	1	55	1	0	1	29.6	1			320.4	134	308	14.6	38	171.2	42	19.5	25.99	12.1	88.5	0	0	45	3	4	0	0	0	0	0	0	0	0	1000000000
Deri_Patient401	1	55	2	1.2	1	28.4	1	3		82.72	115	101	5.78	51.5	518.4	35.8	18.7	134.1	11.9	91.5	0	0	94	3	4	0	0	0	0	0	0	0	0	1100000000
Deri_Patient401	1	55	3	4.8	1	24.8	1	2		437.7	139	138	2	24	193.7	45.4	9.7	3.48	10.3	122.6	0	1	94	3	4	0	0	0	0	0	0	0	1	1120000000
Deri_Patient401	1	56	4	8.4	1	21.1	1	3		168.4	139.5	48.7	6.3	26.9	148.8	42.4	6.2	5.4	10.4	120.2	0	0	37	3	4	1	0	0	0	0	0	0	0	1121000000
Deri_Patient401	1	56	5	10.7	1	18.9		1	2	46.3	139	96	5.9	33	234.5	49.4	13.7	3.64			0	1	15	2	1	0	0	0	0	0	0	0	1	1121200000
Deri_Patient401	1	56	6	13.1	1	16.5		3		197.6	142	92	5.7	35.9	227	46.9	8.2	5.2	10.3	132.5	0	1	72	3	4	1	0	0	0	0	0	0	1	1121210000
Deri_Patient402	2	64	1	0	1	14.6	1			441.6	146	51	4.2	507.3	280.6	36.5	49.6	1.15	12.5	82.9	0	0	31	3	4	0	0	0	0	0	0	0	0	1000000000
Deri_Patient402	2	64	2	3.1	1	11.5	1	1	1	5.85	137	55	3.51	37.6	188.7	37	17.4	1.28	13	76.6	0	0	0	0	0	0	0	0	0	0	0	0	0	1100000000
Deri_Patient403	1	54	1	0	1	17.3	1			22.55	169	220	1	31.4	202.3	45.6	16	1.7	11.5	98.1	0	0	71	2	2	0	0	0	0	0	0	0	0	2000000000
Deri_Patient403	1	54	2	3.4	1	13.9	1	1	1	2.81	158	165	5.9	36.6	183.2	40.3	15	1.22	11.2	103.5	0	0	0	0	0	0	0	0	0	0	0	0	0	2100000000
Deri_Patient403	1	54	3	5.5	1	11.8	1	1	1	2.77	161	206	1	32.9	173.6	42.6	10.8	0.69	11.5	98.1	0	0	0	0	0	0	0	0	0	0	0	0	0	2110000000
Deri_Patient403	1	54	4	6.8	1	10.5		1	1												0	0	0	0	0	0	0	0	0	0	0	0	0	2111000000
Deri_Patient403	1	55	5	11.4	1	5.9	1	3		3.04	158	168	3	37.5	203.1	41.2	16.6	1.79	11.7	101.6	0	0	29	2	3	1	0	0	0	0	0	0	0	2111200000
Deri_Patient404	1	50	1	0	0	42.3	1			7922	150	232	1	19.6	157.3	48.3	15.4	0.48	11.2	103.5	0	0	56	2	4	0	0	0	0	0	0	0	0	1000000000
Deri_Patient404	1	50	2	2.9	0	39.4	1	1	1	5003	141	169	6.1	26.7	138.4	43.6	17.8	0.78	11.2	103.5	0	0	0	0	0	0	0	0	0	0	0	0	0	1200000000
Deri_Patient404	1	51	3	4.7	0	37.5	1	1	1	3938	150.7	186.7	5.53	31.4	162.5	47.1	8.9	0.54	11.6	96.4	0	0	0	0	0	0	0	0	0	0	0	0	0	1210000000
Deri_Patient404	1	51	4	7	0	35.3	1	1	1	4741	148	142	1	28	150.1	43.8	17.6	0.67	11.6	96.4	0	0	0	0	0	0	0	0	0	0	0	0	0	1212000000
Deri_Patient404	1	51	5	11.2	0	31.1	1	3		2954	152	171	4.5	31.8	161	45.8	12.4	1.15	11.2	111.3	0	1	0	0	0	0	0	0	0	0	0	1	0	1212100000
Deri_Patient404	1	51	6	13.3	0	28.9	1	3		23465	154	204	9	59.7	306.8	45.6	14.2	47.2	11.2	111.3	0	1	80	2	1	1	0	0	0	0	0	1	0	1212110000
Deri_Patient404	1	51	7	15.6	0	26.7	1	3		41635	151	183	1	25.4	311.2	49.4	10.4	8.62	12.5	88.5	0	1	96	2	1	0	0	0	0	0	0	1	0	1212111000
Deri_Patient405	2	66	1	0	1	64.4	1			1107	138	140	13.6	31.6	200.9	39.2	16.4	11.08	12.6	81.5	0	0	46	3	4	0	0	0	0	0	0	0	0	1000000000
Deri_Patient405	2	66	2	1.5	1	62.9		1	1	19.96	102	132	4.7	31.5	186.5	36.7	9.6	8.95			0	0	0	0	0	0	0	0	0	0	0	0	0	1100000000
Deri_Patient406	1	68	1	0	0	70.8	1			7.21	109	165	4.7	33	199	36.6	13.6	55.35	11.5	98.1	0	0	45	3	3	0	0	0	0	0	0	0	0	1000000000
Deri_Patient406	1	68	2	3	0	67.9	1	2		5.25	79.1	112	3	32.8	217.3	37.4	6.4	2.95	14.5	62.4	0	1	38	3	3	0	0	0	0	0	0	1	0	1100000000
Deri_Patient406	1	68	3	4.1	0	66.8		1	1	3.67	101	80	5.1	21.3	205.1	39.3	7.3				0	1	0	0	0	0	0	0	0	0	0	1	0	1110000000
Deri_Patient406	1	68	4	7.1	0	63.8		1	1												0	0	0	0	0	0	0	0	0	0	0	0	0	1111000000
Deri_Patient406	1	68	5	11.9	0	58.9		1	1												0	0	0	0	0	0	0	0	0	0	0	0	0	1111100000
Deri_Patient406	1	69	6	14.9	0	55.9		1	1	3.87				18.1	219.7	44.7	13.6	5.78			0	0	0	0	0	0	0	0	0	0	0	0	0	1111110000
Deri_Patient406	1	69	7	17.9	0	52.9		1	1	3.87				18.1	219.7	44.7	13.6	5.78			0	0	0	0	0	0	0	0	0	0	0	0	0	1111111000
Deri_Patient406	1	69	8	20.9	0	49.9		1	1	3.87				18.1	219.7	44.7	13.6	5.78			0	0	0	0	0	0	0	0	0	0	0	0	0	1111111100
Deri_Patient406	1	69	9	23.9	0	46.9		1	1	3.87				18.1	219.7	44.7	13.6	5.78			0	0	0	0	0	0	0	0	0	0	0	0	0	1111111110
Deri_Patient407	1	58	1	0	1	44	1			534.3	103.8	88.1	5.7	72	209.6	41	67.9	24.72	12.4	84.2	0	0	58	2	4	0	0	0	0	0	0	0	0	1000000000
Deri_Patient407	1	58	2	1.1	1	42.9		1	1	8.25	118	106	5.3	22.5	184	30.6	16.8				0	0	0	0	0	0	0	0	0	0	0	0	0	1100000000
Deri_Patient407	1	59	3	4.1	1	39.9		1	1	11.54	149.6	57.8	4.9	27.9	174	41.4	20.5				0	0	0	0	0	0	0	0	0	0	0	0	0	1110000000
Deri_Patient407	1	59	4	7.1	1	36.9		1	1	11.54	149.6	57.8	4.9	27.9	174	41.4	20.5				0	0	0	0	0	0	0	0	0	0	0	0	0	1111000000
Deri_Patient407	1	59	5	11.7	1	32.3		1	1	11.54	149.6	57.8	4.9	27.9	174	41.4	20.5				0	0	0	0	0	0	0	0	0	0	0	0	0	1111100000
Deri_Patient408	1	52	1	0	1	20.1	1			640.3	136	233	15.6	267.5	256.6	35.6	35.5	4.79	12.7	80.3	0	0	67	2	2	0	0	0	0	0	0	0	0	1000000000
Deri_Patient408	1	52	2	1.3	1	18.8		1	1	200					260		25				0	0	0	0	0	0	0	0	0	0	0	0	0	1100000000
Deri_Patient409	1	60	1	0	0	69.4	1			1.74	136.9	131.8	6.52	22.8	146.1	42.1	12.9	0.67	10.9	109.3	0	0	94	2	4	0	0	0	0	0	0	0	0	2000000000
Deri_Patient409	1	61	2	3.4	0	66	1	1	1	2.53	133	199	7.2	34.6	166.1	41.8	8	11.24	11.4	99.8	0	0	0	0	0	0	0	0	0	0	0	0	0	2100000000
Deri_Patient409	1	61	3	6.3	0	63.2	1	1	1	14.02	151.5	128.4	2	156.8	237.4	44.3	15	2.38	11.8	93.1	0	0	0	0	0	0	0	0	0	0	0	0	0	2110000000
Deri_Patient409	1	61	4	9.3	0	60.1	1	2		34.72	144.9	117.6	6.4	67.9	196.4	41.3	14.2	3.06	12.8	84.2	0	0	31	1	1	1	0	0	0	0	0	0	0	2111000000
Deri_Patient409	1	61	5	11.2	0	58.3	1	1	1	6.6	153	123	4	25.6	175.3	43.7	11.4	3.35	11.9	98.1	0	0	0	0	0	0	0	0	0	0	0	0	0	2111100000
Deri_Patient409	1	62	6	14.3	0	55.1	1	3		4.05	161	127	7.6	26.7	209.3	44.9	16.7	3.54	11.5	105.3	0	0	9	2	1	1	0	0	0	0	0	0	0	2111110000
Deri_Patient409	1	62	7	15.7	0	53.7		1	1												0	0	0	0	0	0	0	0	0	0	0	0	0	2111111000
Deri_Patient409	1	62	8	19.1	0	50.4		1	1												0	0	0	0	0	0	0	0	0	0	0	0	0	2111111100
Deri_Patient409	1	62	9	23	0	46.4		1	1												0	0	0	0	0	0	0	0	0	0	0	0	0	2111111110
Deri_Patient410	1	39	1	0	1	11.1	1			125.7	92	223	7.4	42	173.1	32.3	25.3	5.55	10.2	125	0	0	92	2	4	0	0	0	0	0	0	0	0	2000000000
Deri_Patient410	1	39	2	1.9	1	9.3	1	1	2	17.09	146.5	143	6.2	110.9	405.2	44.1	22.7	17.93	11.4	99.8	0	0	58	2	1	0	0	0	0	0	0	0	0	2100000000
Deri_Patient410	1	40	3	5.7	1	5.4		3		117.2	110	145	3.5	55.9	182.8	37.6	33.1				0	0	45	3	4	1	0	0	0	0	0	0	0	2120000000
Deri_Patient410	1	40	4	6.8	1	4.3		3		289.4	109	138	5.4	52.1	158	33.8	54.3				0	0	59	3	4	1	0	0	0	0	0	0	0	2121000000
Deri_Patient411	1	54	1	0	1	18.2	1			20615	134.4	212	6.41	460.4	277.1	33.2	25.1	98.01	12.4	84.2	0	0	123	3	4	0	0	0	0	0	0	0	0	2000000000
Deri_Patient411	1	54	2	2.9	1	15.3		1	2	407.2	147	150	5.8	36.3	156.6	40.1	11.2				0	0	26	2	1	0	0	0	0	0	0	0	0	2100000000
Deri_Patient412	1	76	1	0	1	17.5	1			20.87	148	223	7.4	43.7	238.4	42.7	12.2	6.55	10.9	109.3	0	0	85	3	4	0	0	0	0	0	0	0	0	2000000000
Deri_Patient412	1	76	2	1.9	1	15.6	1	2		19.01	127	220	36	33.5	148.4	36.4	11	3.04	12	90	0	0	73	3	4	0	0	0	0	0	0	0	0	2200000000
Deri_Patient412	1	76	3	6.1	1	11.5	1	2		18.38	138	179	14	38.8	230.7	41.8	11.4	12.31	10.8	111.4	0	0	72	3	4	0	0	0	0	0	0	0	0	2210000000
Deri_Patient412	1	77	4	8.2	1	9.4	1	3		23.69	128	158	5.5	41.8	260.6	30.2	24.8	14.75	11.6	103.4	0	0	85	3	4	1	0	0	0	0	0	0	0	2211000000
Deri_Patient412	1	77	5	10.3	1	7.3	1	3		37.43	132	121.4	6	60.4	289.4	30.3	31.6	175.48	11.8	99.8	0	0	91	3	4	1	0	0	0	0	0	0	0	2211100000
Deri_Patient412	1	77	6	14.2	1	3.3	1	3		137.4	118	222	7	44.6	231.6	33.2	14.4	91.64	11.4	107.3	0	1	135	3	4	1	1	3	0	0	0	0	0	2211110000
Deri_Patient413	1	57	1	0	0	67.3	1			25.82	145	100.6	8	42.6	158.7	40.2	8.6	1.37	11.7	94.7	0	0	33	3	2	0	0	0	0	0	0	0	0	1000000000
Deri_Patient413	1	57	2	2	0	65.4		2							250						0	0	18	2	1	0	0	0	0	0	0	0	0	1100000000
Deri_Patient414	1	42	1	0	0	70.4	1			6.42	142	86	4.9	26.5	159.3	41.6	13.9	92.54	10.9	109.3	0	0	51	2	4	0	0	0	0	0	0	0	0	1000000000
Deri_Patient414	1	43	2	1.9	0	68.5	1	1	1	3.3	138	130	2	29	718	35.2	27.9	4.01	10.4	120.2	0	0	0	0	0	0	0	0	0	0	0	0	0	1100000000
Deri_Patient414	1	43	3	3.4	0	66.9		1	1	2.89	145	94	4.8	19.7	195	44.8	11.6				0	0	0	0	0	0	0	0	0	0	0	0	0	1110000000
Deri_Patient414	1	43	4	7.7	0	62.7		1	1		154	89	5.5	20.8	168.3	45.5	14.9				0	0	0	0	0	0	0	0	0	0	0	0	0	1111000000
Deri_Patient414	1	43	5	10.1	0	60.2		1	1	2.43				20	168.3	44.1	9	3.01			0	0	0	0	0	0	0	0	0	0	0	0	0	1111100000
Deri_Patient414	1	44	6	13.1	0	57.2		1	1	1.46	153	103	6	14.9	168.4	43.9	11.5				0	0	0	0	0	0	0	0	0	0	0	0	0	1111110000
Deri_Patient414	1	44	7	16.1	0	54.2		1	1	1.46	153	103	6	14.9	168.4	43.9	11.5				0	0	0	0	0	0	0	0	0	0	0	0	0	1111111000
Deri_Patient414	1	44	8	18.8	0	51.5		1	1	1.46	153	103	6	14.9	168.4	43.9	11.5				0	0	0	0	0	0	0	0	0	0	0	0	0	1111111100
Deri_Patient415	1	80	1	0	1	3.4	1			44962	126.8	76.9	10.4	33.1	180.8	32.3	19.5	52.63	12.3	85.6	0	0	107	3	4	0	0	0	0	0	2	0	0	2000000000
Deri_Patient416	1	44	1	0	1	8.9	1			2476	146	291	14.6	41.1	370.2	39.4	23.8	8.36	12.7	80.3	0	0	109	3	4	0	0	0	0	0	0	0	0	2000000000
Deri_Patient416	1	44	2	3	1	6		3		583.4	141	168	7.4	20.3	193.2	46.3	10.8				0	1	70	3	4	1	0	0	0	0	0	0	1	2200000000
Deri_Patient416	1	45	3	4.6	1	4.3		2		5227	150.6	175.5	7.5	32.2	524.4	46.3	10.1				0	1	86	3	4	0	0	0	0	0	0	0	1	2220000000
Deri_Patient417	1	53	1	0	1	24.5	1			7.35	111	80	4.3	62.9	302.5	33.9	55.9	2.49	14.3	64	0	0	30	3	4	0	0	0	0	0	0	0	0	1000000000
Deri_Patient417	1	53	2	3.6	1	20.9	1	2		6.8	133.6	64.2	1	27.7	180.5	30.5	62	2.44	15.4	55.9	0	0	30	3	4	0	0	0	0	0	0	0	0	1100000000
Deri_Patient418	2	46	1	0	0	69.5	1			0.707	115	238	5.7	362.4	212.4	35.7	8.7	38.35	10.4	120.2	0	0	53	3	2	0	0	0	0	0	0	0	0	1000000000
Deri_Patient418	2	46	2	1.5	0	68		1	1	1.12	109	219	4.9	29.8	185.2	45.8	7.8				0	0	0	0	0	0	0	0	0	0	0	0	0	1100000000
Deri_Patient418	2	47	3	4.5	0	65		1	1	1.24	128	211	4.7	29.2	207.8	45.4	8.5	1.35			0	0	0	0	0	0	0	0	0	0	0	0	0	1110000000
Deri_Patient418	2	47	4	7.5	0	62		1	1	1.24	128	211	4.7	29.2	207.8	45.4	8.5	1.35			0	0	0	0	0	0	0	0	0	0	0	0	0	1111000000
Deri_Patient418	2	47	5	10.5	0	59		1	1	1.24	128	211	4.7	29.2	207.8	45.4	8.5	1.35			0	0	0	0	0	0	0	0	0	0	0	0	0	1111100000
Deri_Patient418	2	47	6	15.2	0	54.3		1	1	0.83	131	214	5.6	19.7	192.1	47.4	11.2				0	0	0	0	0	0	0	0	0	0	0	0	0	1111110000
Deri_Patient418	2	48	7	18.2	0	51.3		1	1	1.61	131	204	4	18.8	192.7	46.5	11.2	0.39			0	0	0	0	0	0	0	0	0	0	0	0	0	1111111000
Deri_Patient418	2	48	8	21.2	0	48.3		1	1	1.61	131	204	4	18.8	192.7	46.5	11.2	0.39			0	0	0	0	0	0	0	0	0	0	0	0	0	1111111100
Deri_Patient418	2	48	9	22.7	0	46.9		1	1	1.61	131	204	4	18.8	192.7	46.5	11.2	0.39			0	0	0	0	0	0	0	0	0	0	0	0	0	1111111110
Deri_Patient419	1	42	1	0	1	16.1	1			6640	156	158	9.2	309.2	287.8	42.7	27.8	6.35	12.8	79	0	0	50	3	4	0	0	0	0	0	0	0	0	1000000000
Deri_Patient419	1	43	2	3.4	1	12.7		1	1	208.8	159.3	173.7	6.42	29.7	196.4	47.2	14.6	2.65			0	0	0	0	0	0	0	0	0	0	0	0	0	1200000000
Deri_Patient419	1	43	3	5.7	1	10.4	1	1	1	7943	143	100	9.3	356.7	354.3	40.8	30	48.49	13	76.6	0	0	0	0	0	0	0	0	0	0	0	0	0	1210000000
Deri_Patient419	1	43	4	8.5	1	7.6		3		30552	139.2	131.7	4	74.4	194.4	40.3	24.1				0	1	0	0	0	0	0	0	0	0	0	1	0	1212000000
Deri_Patient419	1	43	5	11.4	1	4.7		2		108095	139	79	4	92.9	245.3	40.2	26.7	6.14			0	1	58	3	4	1	0	0	0	0	0	1	0	1212100000
Deri_Patient419	1	43	6	14	1	2.1		3		121000	153	79	3.7	76.8	288.9	36.3	40.3	13.04	15.6	48.9	0	1	68	3	4	1	0	0	0	0	0	1	0	1212110000
Deri_Patient420	1	47	1	0	0	67.5	1			846.5	150.3	281.6	15.3	23.3	235.3	40.5	25.3	10.63	10.8	111.4	0	0	39	3	4	0	0	0	0	0	0	0	0	1000000000
Deri_Patient420	1	47	2	2.2	0	65.3	1	1	1	2.36	150.1	290	8.06	36.2	245.6	43.1	53.9	85.38	10.9	109.3	0	0	0	0	0	0	0	0	0	0	0	0	0	1100000000
Deri_Patient420	1	47	3	3.8	0	63.7		1	1	2.83	172.9	223.6	8.6	31.5	252.4	47.8	12.6	2.72			0	0	0	0	0	0	0	0	0	0	0	0	0	1110000000
Deri_Patient420	1	47	4	6.8	0	60.7		1	1	1.56				27.3	230.8	48.6	13.2				0	0	0	0	0	0	0	0	0	0	0	0	0	1111000000
Deri_Patient420	1	48	5	9.8	0	57.7		1	1	1.56				27.3	230.8	48.6	13.2				0	0	0	0	0	0	0	0	0	0	0	0	0	1111100000
Deri_Patient420	1	48	6	14.8	0	52.7		1	1	1.56				27.3	230.8	48.6	13.2				0	0	0	0	0	0	0	0	0	0	0	0	0	1111110000
Deri_Patient420	1	48	7	17.8	0	49.7		1	1	1.96				27.3	434.6	52.3	13.2				0	0	0	0	0	0	0	0	0	0	0	0	0	1111111000
Deri_Patient420	1	48	8	20.8	0	46.7		1	1	1.96				27.3	434.6	52.3	13.2				0	0	0	0	0	0	0	0	0	0	0	0	0	1111111100
Deri_Patient420	1	49	9	23.8	0	43.7		1	1	1.96				27.3	434.6	52.3	13.2				0	0	0	0	0	0	0	0	0	0	0	0	0	1111111110
Deri_Patient421	1	60	1	0	1	5.9	1			3799	120.8	53.9	2.16	53.4	604.3	28.4	16.5	5.66	14.3	64	0	0	29	2	4	0	0	0	0	0	1	0	0	1000000000
Deri_Patient421	1	61	2	3.5	1	2.4		3		10000					4000						0	1	44	3	4	1	1	3	0	0	0	0	0	1200000000
Deri_Patient422	1	40	1	0	0	51.7	1			150	162	98	5.6	65.9	1197.7	43.2	19.6	50.42	11.7	94.7	0	0	130	3	4	0	0	0	0	0	0	0	0	2000000000
Deri_Patient422	1	40	2	2.4	0	49.3		1	1	3.96	147	93	4	32.5	173.4	44.2	16.9				0	0	0	0	0	0	0	0	0	0	0	0	0	2100000000
Deri_Patient422	1	41	3	5.7	0	46		1	1	3.96	147	93	4	32.5	173.4	44.2	16.9				0	0	0	0	0	0	0	0	0	0	0	0	0	2110000000
Deri_Patient422	1	41	4	8.7	0	43		1	1	4.68	148.7	112.4	3.5	44.1	197.8	46	14.3	3.38			0	0	0	0	0	0	0	0	0	0	0	0	0	2111000000
Deri_Patient422	1	41	5	11.5	0	40.2		1	1	4.68	148.7	112.4	3.5	44.1	197.8	46	14.3	3.38			0	0	0	0	0	0	0	0	0	0	0	0	0	2111100000
Deri_Patient423	1	58	1	0	1	12.8	1			11.9	85	102	6.6	285	416.8	33.3	30.7	3.56	9.8	135.6	0	0	80	3	4	0	0	0	0	0	0	0	0	2000000000
Deri_Patient424	1	70	1	0	0	53.7	1			2.59	112	66	4.9	88.1	206.7	45.4	12	11.01	12.7	80.3	0	0	71	3	4	0	0	0	0	0	2	0	0	2000000000
Deri_Patient424	1	70	2	1.6	0	52.1	1	1	2	4.85	113	58	6.5	106.7	253.7	35	27	50.4	13.5	71	0	0	38	2	4	0	0	0	0	0	0	0	0	2200000000
Deri_Patient424	1	70	3	4.6	0	49.1		1	1	6.76	121	70	3.1	40.5	268.2	39.7	17.3	4.4			0	0	0	0	0	0	0	0	0	0	0	0	0	2210000000
Deri_Patient424	1	70	4	8.3	0	45.4		1	1	6.76	121	70	3.1	40.5	268.2	39.7	17.3	4.4			0	0	0	0	0	0	0	0	0	0	0	0	0	2211000000
Deri_Patient424	1	70	5	11	0	42.7		1	1	10.33				54.1	286.6	37.5	18.3				0	0	0	0	0	0	0	0	0	0	0	0	0	2211100000
Deri_Patient424	1	71	6	14	0	39.7		1	1	5.27	121.5	66.2	4.08	31.6	272.2	39.5	17.6				0	0	0	0	0	0	0	0	0	0	0	0	0	2211110000
Deri_Patient424	1	71	7	16.8	0	36.9		1	1	5.27	121.5	66.2	4.08	31.6	272.2	39.5	17.6				0	0	0	0	0	0	0	0	0	0	0	0	0	2211111000
Deri_Patient424	1	71	8	19.8	0	33.9		1	1	2.09	125	65	4.4	35.7	252.7	39.2	18.6				0	0	0	0	0	0	0	0	0	0	0	0	0	2211111100
Deri_Patient424	1	71	9	22.8	0	30.9		1	1	2.09	125	65	4.4	35.7	252.7	39.2	18.6				0	0	0	0	0	0	0	0	0	0	0	0	0	2211111110
Deri_Patient425	2	49	1	0	0	6.8	1			17083	102	195.2	11.7	332.8	340.1	31.2	46.4	1.68	9.7	138.4	0	0	76	3	4	0	0	0	0	0	0	0	0	2000000000
Deri_Patient425	2	49	2	3	0	3.7	1	2		3326	123.9	149	5.3	14.1	152.3	45	10.8	1.07	10.9	109.3	0	1	63	3	4	0	0	0	0	0	0	0	1	2200000000
Deri_Patient425	2	49	3	5.4	0	1.4	1	3		6184	122.5	159.1	3.1	61	321.2	44.7	21.7	8.03	10.5	117.9	0	1	48	3	4	1	0	0	0	0	0	0	1	2220000000
Deri_Patient425	2	49	4	6.6	0	0.2	1	3		13851	137	148	3.5	192.7	174.4	50.1	27.1	3.92	10.6	124.8	0	1	49	3	4	1	0	0	0	0	0	0	1	2221000000
Deri_Patient426	2	62	1	0	0	9	1			4456	119	53.1	5.36	24	185.7	33.6	56	7.62	12.9	77.8	0	0	33	2	2	0	0	0	0	0	0	0	0	1000000000
Deri_Patient427	1	37	1	0	1	14.8	1			56157	133.3	136	15.1	36.2	455	36.3	27.1	143.55	11.6	96.4	0	0	65	2	4	0	0	0	0	0	0	0	0	1000000000
Deri_Patient427	1	37	2	2.6	1	12.2		1	1	2000											0	0	0	0	0	0	0	0	0	0	0	0	0	1200000000
Deri_Patient427	1	37	3	5.2	1	9.5	1	3		1174	133	136	2	34.1	287.3	39.1	7.5	63.88	12.5	82.9	0	0	11	3	4	1	0	0	0	0	0	0	0	1210000000
Deri_Patient427	1	37	4	9	1	5.8	1	3		24882	150	67	13.4	627.8	571.4	46.6	28.1	64.13	12.2	93.1	0	0	19	3	4	0	0	0	0	0	0	0	0	1212000000
Deri_Patient427	1	38	5	12.2	1	2.6		3		30000	137	93	7	121.8	212	37.9	20				0	1	58	3	4	1	1	2	0	0	0	0	0	1212100000
Deri_Patient428	1	67	1	0	1	4.6	1			3.76	110	102	5.42	90.8	169.4	30.9	20.3	76.68	11.5	98.1	0	0	110	3	4	0	0	0	0	0	1	0	0	2000000000
Deri_Patient428	1	67	2	1.5	1	3.1		2			103.6	258.9	8.19	39.7	215.2	33	20.9	87.19			0	0	110	3	4	0	0	0	0	0	4	0	0	2200000000
Deri_Patient429	2	54	1	0	0	52.8	1			1594	134.3	45.7	4.69	45.9	157.4	42.5	30.6	7.47	11.5	98.1	0	0	52	3	4	0	0	0	0	0	0	0	0	1000000000
Deri_Patient429	2	55	2	3.1	0	49.7	1	1	1	1.48	113	33	1.8	33.8	161.2	41.4	29.2	0.93	11.6	96.4	0	0	0	0	0	0	0	0	0	0	0	0	0	1100000000
Deri_Patient429	2	55	3	5.3	0	47.5	1	1	1	1.69	135	49	4	34.7	160.8	43.7	30.8	0.35	12.4	84.2	0	0	0	0	0	0	0	0	0	0	0	0	0	1110000000
Deri_Patient429	2	55	4	7.6	0	45.3	1	1	1	1.56	119.2	44.4	2.4	36.2	155.7	41.2	18.2	0.3	12.3	91.5	0	0	0	0	0	0	0	0	0	0	0	0	0	1111000000
Deri_Patient429	2	55	5	10.6	0	42.2	1	1	1	1.53	132	57	3.1	39.5	189	42.8	25.4	0.53	11.5	105.3	0	0	0	0	0	0	0	0	0	0	0	0	0	1111100000
Deri_Patient429	2	56	6	13.6	0	39.2	1	1	1	1	132.9	50.2	3.1	38.8	161.5	43.8	21.3	0.52	12.3	76.9	0	0	0	0	0	0	0	0	0	0	0	0	0	1111110000
Deri_Patient429	2	56	7	16.9	0	35.9	1	1	1	1.16	122	76	2.3	28.9	164.3	42.7	17.2	0.37	12.1	79.3	0	0	0	0	0	0	0	0	0	0	0	0	0	1111111000
Deri_Patient429	2	56	8	19.9	0	32.9	1	1	1	1.37	130	47	3.7	23.4	198.6	45.2	28.1	0.25	11.1	104.4	0	0	0	0	0	0	0	0	0	0	0	0	0	1111111100
Deri_Patient429	2	56	9	22.9	0	29.9	1	1	1	1.37	130	47	3.7	23.4	198.6	45.2	28.1	0.25	11.1	104.4	0	0	0	0	0	0	0	0	0	0	0	0	0	1111111110
Deri_Patient430	1	62	1	0	0	66.9	1			25.71	83.7	25	6.29	39.7	174	46.7	23.9	19.94	12.5	82.9	0	0	30	2	4	0	0	0	0	0	0	0	0	1000000000
Deri_Patient430	1	63	2	3.1	0	63.8		1	1	7.8	138.5	55.6	4.39	67.8	213	46.6	13.5				0	0	0	0	0	0	0	0	0	0	0	0	0	1100000000
Deri_Patient430	1	63	3	5.2	0	61.7		1	1	32.39	130	36	5.1	166.2	276.7	38.8	23.5	4.58			0	0	0	0	0	0	0	0	0	0	0	0	0	1110000000
Deri_Patient430	1	63	4	8.2	0	58.7		1	1	13.7	134	56	3.8	37.9	229.2	42.6	12.1				0	0	0	0	0	0	0	0	0	0	0	0	0	1111000000
Deri_Patient430	1	63	5	11.2	0	55.7		1	1	6.57	156.3	49.9	5.4	34.9	186.1	48.6	14.4				0	0	0	0	0	0	0	0	0	0	0	0	0	1111100000
Deri_Patient430	1	64	6	14.2	0	52.7		1	1	2.84	133	72	4.9	23.5	221.3	44.3	12.3	0.68			0	0	0	0	0	0	0	0	0	0	0	0	0	1111110000
Deri_Patient430	1	64	7	17.2	0	49.7		1	1	2.84	133	72	4.9	23.5	221.3	44.3	12.3	0.68			0	0	0	0	0	0	0	0	0	0	0	0	0	1111111000
Deri_Patient430	1	64	8	20.8	0	46.1		1	1	2.84	133	72	4.9	23.5	221.3	44.3	12.3	0.68			0	0	0	0	0	0	0	0	0	0	0	0	0	1111111100
Deri_Patient430	1	64	9	23.8	0	43.1		1	1	2.48	143	68	5.4	22	227	45.5	13.9				0	0	0	0	0	0	0	0	0	0	0	0	0	1111111110
Deri_Patient431	2	60	1	0	1	11.2	1			1852	107.9	41.1	2.15	28.2	220.2	46.6	23.2	3.03	13.6	70.1	0	0	19	1	4	0	0	0	0	0	0	0	0	1000000000
Deri_Patient432	1	57	1	0	0	65.3	1			121000	96	67.2	8.26	673	225.8	38.7	27.1	28.41	11.9	91.5	0	0	76	2	4	0	0	0	0	0	0	0	0	2000000000
Deri_Patient432	1	58	2	1.6	0	63.7		1	1	168.4	126	143	5.4	20.6	146.9	44.2	13.7	1.01			0	0	0	0	0	0	0	0	0	0	0	0	0	2100000000
Deri_Patient432	1	58	3	4.6	0	60.7		1	1	37.94	145	133	6	22.9	165.4	44.1	16.3	0.37			0	0	0	0	0	0	0	0	0	0	0	0	0	2110000000
Deri_Patient432	1	58	4	7.6	0	57.7		1	1	37.94	145	133	6	22.9	165.4	44.1	16.3	0.37			0	0	0	0	0	0	0	0	0	0	0	0	0	2111000000
Deri_Patient432	1	58	5	10.6	0	54.7		1	1	37.94	145	133	6	22.9	165.4	44.1	16.3	0.37			0	0	0	0	0	0	0	0	0	0	0	0	0	2111100000
Deri_Patient432	1	58	6	13.6	0	51.7		1	1	37.94	145	133	6	22.9	165.4	44.1	16.3	0.37			0	0	0	0	0	0	0	0	0	0	0	0	0	2111110000
Deri_Patient432	1	59	7	16.6	0	48.7		1	1	37.94	145	133	6	22.9	165.4	44.1	16.3	0.37			0	0	0	0	0	0	0	0	0	0	0	0	0	2111111000
Deri_Patient432	1	59	8	18.6	0	46.7		1	1	37.94	145	133	6	22.9	165.4	44.1	16.3	0.37			0	0	0	0	0	0	0	0	0	0	0	0	0	2111111100
Deri_Patient432	1	59	9	21.6	0	43.7		1	1	680											0	0	0	0	0	0	0	0	0	0	0	0	0	2111111110
Deri_Patient433	1	62	1	0	1	19.7	1			39.45	123.6	101	3.94	83	177.9	38.8	7.9	1.25	11.4	99.8	0	0	70	2	4	0	0	0	0	0	0	0	0	1000000000
Deri_Patient433	1	62	2	3	1	16.7		2		43.57	109	161.6	3.79	61	218.9	42.8	6.3		10.8	111.4	0	0	100	2	2	0	0	0	0	0	0	0	0	1100000000
Deri_Patient434	1	70	1	0	1	18.2	1			9229	125.4	148.1	7.07	56.2	185.7	49.2	16	2.06	11.6	96.4	0	0	44	2	2	0	0	0	0	0	0	0	0	1000000000
Deri_Patient434	1	70	2	1	1	17.2		1	1	113.1	141	206	6.2	68.2	298.2	46.6	11.1				0	0	0	0	0	0	0	0	0	0	0	0	0	1100000000
Deri_Patient434	1	71	3	6.4	1	11.8		3		12.29	131	217	7	33.4	268.2	45.3	11.8				0	1	10	3	4	1	0	0	0	0	0	1	0	1120000000
Deri_Patient434	1	71	4	9.2	1	9.1	1	3		20.52	121	201	10.6	263.3	372.9	51.3	7.7	14.5	11	115.6	0	1	45	3	4	0	0	0	0	0	0	1	1	1121000000
Deri_Patient434	1	71	5	10.7	1	7.5		3		22.08	126.5	245.5	6.7	39.6	272	41.8	7.6	15.54			0	1	15	3	3	1	0	0	0	0	0	1	1	1121200000
Deri_Patient435	1	59	1	0	1	4.9	1			88.3	157	63	6.63	59.6	908.6	36.9	15	8.66	12.4	84.2	0	0	63	3	4	0	0	0	0	0	0	0	0	1000000000
Deri_Patient435	1	59	2	2.9	1	2		3		664	124.6	89.6	8.79	118.2	386.7	27.5	28.4	64.01			0	1	85	3	4	1	0	0	0	0	2	1	0	1200000000
Deri_Patient436	1	64	1	0	1	28.2	1			5.07	114	35	4.6	74.9	159	29.8	22.1	12.11	15.4	55.9	0	0	50	3	4	0	0	0	0	0	0	0	0	1000000000
Deri_Patient437	1	57	1	0	1	14.4	1			86.19	116.6	127.9	13	51	932.6	41.7	21.7	0.99	11.2	103.5	0	0	144	3	4	0	0	0	0	0	0	0	0	2000000000
Deri_Patient437	1	57	2	2.3	1	12.1	1	2		81.39	98.4	117.6	5.45	72.9	279.4	36.8	15.1	6.36	12.1	88.5	0	0	145	3	4	1	0	0	0	0	0	0	0	2200000000
Deri_Patient438	1	35	1	0	1	10.7	1			727.4	106	177	14.9	88.6	1509.3	42.2	33.1	71.15	12.6	81.5	0	0	64	2	2	0	0	0	0	0	0	0	0	1000000000
Deri_Patient438	1	35	2	3.2	1	7.5	1	3		888.1	112	183	7.2	16.4	162.3	36.4	35.6	96.16	14.5	62.4	0	0	18	3	4	1	0	0	0	0	0	0	0	1200000000
Deri_Patient438	1	35	3	4.7	1	6		3		888.1	112	183	7.2	16.4	162.3	36.4	35.6	96.16	14.5	62.4	0	0	22	1	4	1	0	0	0	0	0	0	0	1210000000
Deri_Patient439	1	67	1	0	1	11.9	1			7835	149.8	107.9	5.24	179.8	1057	38.7	31.8	2.04	12.1	88.5	0	0	71	3	4	0	0	0	0	0	0	0	0	2000000000
Deri_Patient439	1	67	2	2.5	1	9.4	1	1	1	5.78	124.6	119.1	3.64	28.1	153.2	36	15	2.7	12.2	87	0	0	0	0	0	0	0	0	0	0	0	0	0	2100000000
Deri_Patient439	1	68	3	5.7	1	6.2		1	1	78.49	140	104	3.6	41.7	213.4	42.8	10				0	0	0	0	0	0	0	0	0	0	0	0	0	2110000000
Deri_Patient439	1	68	4	8.3	1	3.7	1	1	1	148.7	151	98	3.9	49.7	228.3	43.8	15.8				0	0	0	0	0	0	0	0	0	0	0	0	0	2111000000
Deri_Patient439	1	68	5	10.8	1	1.1		3		834.4	101.8	77.3	4.6	43.5	311.7	34.4	105.9	22.8			0	1	69	3	4	1	0	0	0	0	2	1	0	2111100000
Deri_Patient440	1	42	1	0	1	4.4	1			121000	141	194	33	33.6	208.3	38.1	7.5	7.84	10.8	111.4	0	0	135	3	4	0	0	0	0	0	0	0	0	2000000000
Deri_Patient440	1	42	2	3	1	1.4	1	3		121000	115	340	6.3	31.6	337.7	39.9	21.2	49.38	11.1	105.4	0	1	134	3	4	1	0	0	0	0	0	1	0	2200000000
Deri_Patient441	1	53	1	0	1	7.4	1			4.24	145	201	7.8	31	180.8	39.4	18	29.54	11.4	99.8	0	0	91	3	4	0	0	0	0	0	0	0	0	2000000000
Deri_Patient441	1	53	2	2.8	1	4.6		3													0	1	105	3	4	1	0	0	0	0	0	0	1	2200000000
Deri_Patient442	1	53	1	0	0	64.8	1			471.6	116	170	9.8	106.5	361.8	30.7	12.3	77.44	12.6	81.5	0	0	70	3	4	0	0	0	0	0	0	0	0	1000000000
Deri_Patient442	1	53	2	3.1	0	61.7		1	1	6.81	137.6	92.7	4.22	45.9	196	41.4	8.6	3.45			0	0	0	0	0	0	0	0	0	0	0	0	0	1100000000
Deri_Patient442	1	53	3	6.1	0	58.7		1	1	6.7				78.9	203.1	44.9	13.2	0.6			0	0	0	0	0	0	0	0	0	0	0	0	0	1110000000
Deri_Patient442	1	53	4	8.2	0	56.6		1	1	6.7				78.9	203.1	44.9	13.2	0.6			0	0	0	0	0	0	0	0	0	0	0	0	0	1111000000
Deri_Patient443	2	38	1	0	1	20.5	1			2.24	91	100	6.6	78.4	124.6	36.7	8.9	26.95	11.5	98.1	0	0	94	1	2	0	0	0	0	0	0	0	0	2000000000
Deri_Patient443	2	39	2	1.2	1	19.2		1	1	2.61	115	145	3.7	21	141.2	41.3	14.3				0	0	0	0	0	0	0	0	0	0	0	0	0	2100000000
Deri_Patient443	2	39	3	4.5	1	16	1	3		2.49	86	54	4	36.3	322	33.7	40	32.57	12.1	88.5	0	0	19	2	1	1	0	0	0	0	0	0	0	2120000000
Deri_Patient443	2	39	4	9.1	1	11.4		1	1	2.69			17	72.4	160.8	39.3	25.5				0	0	0	0	0	0	0	0	0	0	0	0	0	2121000000
Deri_Patient443	2	39	5	12.4	1	8.1		1	1	1.88				142.8	186.1	36.4	33.7				0	0	0	0	0	0	0	0	0	0	0	0	0	2121100000
Deri_Patient443	2	40	6	15	1	5.5		1	1												0	0	0	0	0	0	0	0	0	0	0	0	0	2121110000
Deri_Patient444	1	59	1	0	1	32.6	1			3.38	124	66	5.4	59	537.8	39.5	10.2	55.4	13.1	75.4	0	0	102	3	2	0	0	0	0	0	0	0	0	2000000000
Deri_Patient444	1	59	2	2.4	1	30.2	1	2		4.95	106	64	6.1	72.4	159.9	37.5	4.9	60.91			0	0	113	3	1	0	0	0	0	0	0	0	0	2100000000
Deri_Patient444	1	59	3	6.1	1	26.5		2													0	0	102	3	1	0	0	0	0	0	0	0	0	2120000000
Deri_Patient444	1	59	4	8.8	1	23.8		2		7.48	139	71	4.8	19.6	166.9	46.8	13	1.77			0	0	105	3	1	0	0	0	0	0	0	0	0	2121000000
Deri_Patient444	1	60	5	11.3	1	21.3	1	2		5.2	135	49	7.3	15.2	508.9	42.5	32.6	1.02	12.5	88.5	0	0	105	3	2	1	0	0	0	0	0	0	0	2121100000
Deri_Patient444	1	60	6	14.7	1	17.9	1	1	1	1.31	98	158	4.8	51.9	194.9	28.2	15.3	73.82	13.8	60.4	0	0	92	3	0	0	0	0	0	0	0	0	0	2121110000
Deri_Patient444	1	60	7	18.2	1	14.3		3								30.45					0	1	36	3	3	1	0	0	0	0	0	1	1	2121111000
Deri_Patient444	1	60	8	19.6	1	12.9		2		2.41	128	106	4.6	46	234.3	32.7	15	25.53	14	58.9	0	1	25	1	1	0	0	0	0	0	0	1	1	2121111100
Deri_Patient444	1	60	9	22.4	1	10.2		2								35.8					0	1	30	1	1	0	0	0	0	0	0	1	1	2121111110
Deri_Patient445	1	45	1	0	0	60.1	1			12.39	136	43	4	65.8	142.1	44.1	25.9	4.77	12.6	81.5	0	0	25	3	4	0	0	0	0	0	0	0	0	1000000000
Deri_Patient445	1	45	2	2	0	58.1		1	1												0	0	0	0	0	0	0	0	0	0	0	0	0	1100000000
Deri_Patient445	1	45	3	5.2	0	54.9	1	3		95.4	118	35	3.6	42.2	151.5	35.1	28.7	43.93	13.2	79	0	0	25	1	1	1	0	0	0	0	0	0	0	1110000000
Deri_Patient445	1	45	4	9.3	0	50.8	1	1	1	6.61	133	235	6.9	40.1	198.5	39.7	13.3	4.55	11.1	113.4	0	0	0	0	0	0	0	0	0	0	0	0	0	1111000000
Deri_Patient445	1	46	5	12.2	0	47.9	1	1	1	4.85	120	204	10.5	39.8	153.8	32.1	21.1	9.76	12.2	78.1	0	0	0	0	0	0	0	0	0	0	0	0	0	1111100000
Deri_Patient445	1	46	6	15.3	0	44.8		1	1												0	0	0	0	0	0	0	0	0	0	0	0	0	1111110000
Deri_Patient446	1	79	1	0	1	29.3	1			30257	125	56	3.3	37.5	199.2	32.4	22	61.31	12	90	0	0	52	3	4	0	0	0	0	0	1	0	0	1000000000
Deri_Patient446	1	79	2	1.8	1	27.4	1	3		47843	123.3	66	4	86.2	222.7	35	27.4	39.21	12.1	88.5	0	0	45	3	4	1	0	0	0	0	0	0	0	1200000000
Deri_Patient446	1	80	3	3.8	1	25.5	1	2		45710	127	59	3.3	69.6	216.8	42.3	16.3	4.33	13.1	75.4	0	0	49	3	4	1	0	0	0	0	0	0	0	1210000000
Deri_Patient446	1	80	4	6.9	1	22.4	1	1	2	25325	120	54	3.1	36.6	222	39.9	16.8	4.3	12.7	85.6	0	0	50	3	4	0	0	0	0	0	0	0	0	1212000000
Deri_Patient446	1	80	5	10.4	1	18.8	1	3		26785	110	43	2.8	41.8	227.9	43.7	13.6	3.66	12.9	82.9	0	0	48	3	4	1	0	0	0	0	0	0	0	1212100000
Deri_Patient446	1	81	6	15.2	1	14.1	1	1	2	38028	112	51	2.3	50.8	199.2	34.8	13.9	4.23	11.8	83.3	0	0	56	3	4	1	0	0	0	0	0	0	0	1212110000
Deri_Patient446	1	81	7	17.2	1	12.1	1	1	2	49102	114.9	57.2	3.31	174.2	245	40.4	12.2	10.03	12.1	79.3	0	0	53	3	4	0	0	0	0	0	0	0	0	1212111000
Deri_Patient447	1	36	1	0	1	2.2	1			24752	128	160.2	6.76	92.3	248.5	36.5	16.2	150.02	12	90	0	0	117	3	4	0	0	0	0	0	0	0	0	2000000000
Deri_Patient447	1	36	2	1.1	1	1.1	1	3		71588	97	184	10.7	196.2	423	32.9	32.3	149.44	15	58.7	0	1	117	3	4	0	0	0	2 3	2	2	1	1	2200000000
Deri_Patient448	1	33	1	0	0	3	1			121000	133.2	633.3	6.36	106.8	1198.5	41.4	22.3	68.45	12.3	85.6	0	0	150	3	3	0	0	0	0	0	0	0	0	2000000000
Deri_Patient448	1	34	2	2.6	0	0.4	1	1	1	121000	89	559	11.1	6.8	287.8	31.7	14.3	262.45	14.7	60.9	0	0	19	2	4	1	0	0	0	0	0	0	0	2200000000
Deri_Patient449	1	59	1	0	1	9.9	1			1054	123.3	139.9	5.21	69	304.8	42.3	21	11.53	10.8	111.4	0	0	121	3	3	0	0	0	0	0	0	0	0	2000000000
Deri_Patient450	2	49	1	0	0	66.4	1			2.92	97	260.7	11.7	55.1	190.9	36.5	16.2	2.02	12.6	81.5	0	0	38	2	2	0	0	0	0	0	0	0	0	1000000000
Deri_Patient450	2	49	2	1.4	0	65		1		2.34	107.5	280.2	5.99	48.8	210.3	39.6	9.8	9.71			0	0	0	0	0	0	0	0	0	0	0	0	0	1100000000
Deri_Patient450	2	50	3	4.8	0	61.6		1		2.14	93	218	4.7	10.2	186.8	39.3	8.8				0	0	0	0	0	0	0	0	0	0	0	0	0	1110000000
Deri_Patient450	2	50	4	7.8	0	58.6		1	1	2.52	123	218	8	23.5	157.7	39.2	14.4				0	0	0	0	0	0	0	0	0	0	0	0	0	1111000000
Deri_Patient450	2	50	5	10.8	0	55.6		1	1	2.52	123	218	8	23.5	157.7	39.2	14.4				0	0	0	0	0	0	0	0	0	0	0	0	0	1111100000
Deri_Patient450	2	50	6	13.8	0	52.6		1	1	2.52	123	218	8	23.5	157.7	39.2	14.4				0	0	0	0	0	0	0	0	0	0	0	0	0	1111110000
Deri_Patient450	2	51	7	16.8	0	49.6		1	1	2.52	123	218	8	23.5	157.7	39.2	14.4				0	0	0	0	0	0	0	0	0	0	0	0	0	1111111000
Deri_Patient450	2	51	8	18.7	0	47.7		1	1	2.52	123	218	8	23.5	157.7	39.2	14.4				0	0	0	0	0	0	0	0	0	0	0	0	0	1111111100
Deri_Patient450	2	51	9	21.7	0	44.7		2		1.69	135	228	6.4	22.7	210.2	43.5	17.2				0	0	14	2	1	1	0	0	0	0	0	0	0	1111111110
Deri_Patient451	1	65	1	0	1	35.8	1			16.82	126	83	4.5	55.7	221.5	40.7	21.3	2.7	12.8	79	0	0	17	3	4	0	0	0	0	0	0	0	0	1000000000
Deri_Patient452	2	40	1	0	1	13.3	1			17.04	140.3	96.9	4.3	49.7	186.7	32.2	13.6	106.45	13.6	70.1	0	0	52	3	4	0	0	0	0	0	0	0	0	1000000000
Deri_Patient453	1	29	1	0	0	66.4	1			11.09	127	59.1	9.25	188.7	374.7	42.8	45.9	0.45	12.4	84.2	0	0	32	2	2	0	0	0	0	0	0	0	0	1000000000
Deri_Patient453	1	29	2	0.8	0	65.6		1	1	11.24	127	66	5.8	68.1	190.6	40.6	11.1	8.95			0	0	0	0	0	0	0	0	0	0	0	0	0	1100000000
Deri_Patient453	1	29	3	3.8	0	62.6		1	1	11.24	127	66	5.8	68.1	190.6	40.6	11.1	8.95			0	0	0	0	0	0	0	0	0	0	0	0	0	1110000000
Deri_Patient453	1	30	4	6.8	0	59.6		1	1	11.24	127	66	5.8	68.1	190.6	40.6	11.1	8.95			0	0	0	0	0	0	0	0	0	0	0	0	0	1111000000
Deri_Patient453	1	30	5	9.9	0	56.4		1	1	11.24	127	66	5.8	68.1	190.6	40.6	11.1	8.95			0	0	0	0	0	0	0	0	0	0	0	0	0	1111100000
Deri_Patient453	1	30	6	13.4	0	53		1	1	11.24	127	66	5.8	68.1	190.6	40.6	11.1	8.95			0	0	0	0	0	0	0	0	0	0	0	0	0	1111110000
Deri_Patient453	1	30	7	16.4	0	50		1	1	11.24	127	66	5.8	68.1	190.6	40.6	11.1	8.95			0	0	0	0	0	0	0	0	0	0	0	0	0	1111111000
Deri_Patient453	1	31	8	19.4	0	47		1	1	11.24	127	66	5.8	68.1	190.6	40.6	11.1	8.95			0	0	0	0	0	0	0	0	0	0	0	0	0	1111111100
Deri_Patient453	1	31	9	22.4	0	44		1	1	11.24	127	66	5.8	68.1	190.6	40.6	11.1	8.95			0	0	0	0	0	0	0	0	0	0	0	0	0	1111111110
Deri_Patient454	1	55	1	0	0	65	1			3.4	150.5	201	12.4	56.7	211.6	39.3	15.4	0.35	12.7	80.3	0	0	16	1	4	0	0	0	0	0	0	0	0	1000000000
Deri_Patient454	1	55	2	1.2	0	63.8		1	1	4.01	150.6	218	7.76	18.4	160.3	43.7	6.2				0	0	0	0	0	0	0	0	0	0	0	0	0	1100000000
Deri_Patient455	1	40	1	0	1	9.1	1			4430	102	101	10.5	61.6	150.1	41.6	13.5	65.98	16.2	52	0	0	79	2	2	0	0	0	0	0	0	0	0	2000000000
Deri_Patient455	1	40	2	2.7	1	6.4	1	1	1	126.4				53.8	168.1	44.9	19.9				0	0	0	0	0	0	0	0	0	0	0	0	0	2100000000
Deri_Patient455	1	40	3	3.9	1	5.2	1	1	1	3219	117	87	3.6	132.1	196	44	69.9	153.43	12.1	88.5	0	0	0	0	0	0	0	0	0	0	0	0	0	2110000000
Deri_Patient456	1	52	1	0	1	9.8	1			861.1	148	140	6.8	59.2	623.6	40.9	12.9	97.18	11.9	91.5	0	0	57	3	4	0	0	0	0	0	0	0	0	1000000000
Deri_Patient457	1	65	1	0	0	1.6	1			6180	155	101	4.7	42.1	141.7	48.7	21.2	3.43	13.2	74.2	0	0	37	3	4	0	0	0	0	0	0	0	0	1000000000
Deri_Patient457	1	65	2	1.3	0	0.3		3		304.1	148	110	5.2	40.2	160.4	39.4	14.6	2.16			0	1	15	2	3	1	0	0	0	0	0	1	0	1200000000
Deri_Patient458	1	55	1	0	1	12.8	1			4.07	126	37	5.8	123.4	290.1	36.3	17	1.86	13.1	75.4	0	0	15	2	4	0	0	0	0	0	0	0	0	1000000000
Deri_Patient458	1	56	2	1.1	1	11.7		1	1	3.4	122.6	31.45	4.05	89	331.25	36.75	17.5	1.135			0	0	0	0	0	0	0	0	0	0	0	0	0	1100000000
Deri_Patient458	1	56	3	3.6	1	9.2		1	1	2.73	119.2	25.9	2.3	54.6	372.4	37.2	18	0.41			0	0	0	0	0	0	0	0	0	0	0	0	0	1110000000
Deri_Patient458	1	56	4	7.8	1	4.9		1	1		122	32	2.3	48.3	343.6	40.1	31.4	0.51			0	0	0	0	0	0	0	0	0	0	0	0	0	1111000000
Deri_Patient458	1	56	5	11.3	1	1.4	1	3		5.68	100	32	5.8	98.9	340.1	38.1	36.1	0.82	12.9	70	0	0	33	2	1	1	0	0	0	0	0	0	0	1111200000
Deri_Patient459	2	60	1	0	1	8.6	1			1975	100	26	8.5	23.2	289.1	33.8	18.3	4.32	15.2	57.3	0	0	49	3	4	0	0	0	0	0	0	0	0	1000000000
Deri_Patient459	2	60	2	1.1	1	7.4		1	2	403.7	109	47	4.3	22.9	261.9	36.8	13.5				0	0	36	3	4	0	0	0	0	0	0	0	0	1200000000
Deri_Patient460	1	75	1	0	0	38.6	1			1823	142	172	9.9	27.5	369.5	40.3	14.8	188.21	12	90	0	0	31	2	2	0	0	0	0	0	0	0	0	1000000000
Deri_Patient460	1	75	2	1.3	0	37.2		1	1	11.79											0	0	0	0	0	0	0	0	0	0	0	0	0	1100000000
Deri_Patient461	1	43	1	0	1	6.5	1			16754	148	74.6	8.6	132.7	144.8	39.4	33.2	17.86	13.5	71	0	0	56	2	4	0	0	0	0	0	0	0	0	1000000000
Deri_Patient461	1	43	2	2.7	1	3.8	1	1	2	15582	126	97	7.2	214	293.8	33.1	29.7	74	12.9	77.8	0	0	67	3	1	0	0	0	0	0	0	0	0	1200000000
Deri_Patient461	1	43	3	4.1	1	2.4	1	3		46670	119	108	4	182.3	799	28.3	24.1	2	13.6	74.2	0	0	64	3	4	1	0	0	0	0	0	0	0	1210000000
Deri_Patient462	1	45	1	0	1	6.1	1			15132	143.6	157.7	6.3	45.4	256	41.6	17.8	59.61	12.1	88.5	0	0	99	2	4	0	0	0	0	0	1	0	0	2000000000
Deri_Patient462	1	45	2	1.5	1	4.5	1	3		16307	141	171	6.5	42	359.4	39.3	19.4	23.26	12.3	85.6	0	1	82	3	4	1	1	3	0	0	0	0	1	2200000000
Deri_Patient463	1	61	1	0	1	3.4	1			121000	138	153	5.5	155.5	201	34.9	47	7.79	12.9	77.8	0	0	52	3	4	0	0	0	0	0	0	0	0	1000000000
Deri_Patient463	1	61	2	1.4	1	2	1	3		121000	151	175	4.3	46.3	329.3	39.1	40.2	7.11	12.4	84.2	0	1	57	3	4	1	0	0	0	0	0	1	0	1200000000
Deri_Patient464	1	43	1	0	1	6.4	1			4.47	123	173	9.3	25.2	388.9	37.9	13.9	3.63	11.8	93.1	0	0	97	3	4	0	0	0	0	0	0	0	0	2000000000
Deri_Patient465	1	54	1	0	0	61.2	1			12.92	109	224.9	1	39.8	616	31	19.3	17.01	11.5	98.1	0	0	57	2	4	0	0	0	0	0	0	0	0	1000000000
Deri_Patient465	1	54	2	2	0	59.2		1	1	4.82	135.5	152.4	5.5	56	235.9	42.4	24	5.44			0	0	0	0	0	0	0	0	0	0	0	0	0	1100000000
Deri_Patient465	1	55	3	6	0	55.2		1	1	2.81	147	207	6	64.4	199.9	43.4	10.4				0	0	0	0	0	0	0	0	0	0	0	0	0	1110000000
Deri_Patient465	1	55	4	9.9	0	51.3		1	1	3.04	151	189	6.3	65.3	230	44.5	12.9				0	0	0	0	0	0	0	0	0	0	0	0	0	1111000000
Deri_Patient465	1	55	5	10.3	0	51		1	1	3.04	151	189	6.3	65.3	230	44.5	12.9				0	0	0	0	0	0	0	0	0	0	0	0	0	1111100000
Deri_Patient465	1	55	6	14.7	0	46.5		1	1	2.81	154	203	7	51.9	220.2	43.2	14.4	0.81			0	0	0	0	0	0	0	0	0	0	0	0	0	1111110000
Deri_Patient465	1	56	7	17.7	0	43.5		1	1	3.01	152	169	5.6	48.6	329.8	46.1	18.5	0.48			0	0	0	0	0	0	0	0	0	0	0	0	0	1111111000
Deri_Patient465	1	56	8	20.7	0	40.5		1	1	3.01	152	169	5.6	48.6	329.8	46.1	18.5	0.48			0	0	0	0	0	0	0	0	0	0	0	0	0	1111111100
Deri_Patient465	1	56	9	23.7	0	37.5		1	1	3.01	152	169	5.6	48.6	329.8	46.1	18.5	0.48			0	0	0	0	0	0	0	0	0	0	0	0	0	1111111110
Deri_Patient466	1	36	1	0	0	60	1			43.21	145	83	2	26.7	142.2	45.9	13.7	2.66	11.8	93.1	0	0	16	3	4	0	0	0	0	0	0	0	0	1000000000
Deri_Patient466	1	36	2	1.1	0	58.9	1	1	1	4.27	133	68	3.6	104.2	145.9	42.3	15.1	4.49	11.3	101.6	0	0	0	0	0	0	0	0	0	0	0	0	0	1100000000
Deri_Patient467	1	57	1	0	0	61.7	1			5.17	150.7	90	9.2	20	166.5	60	24.4	43.76	11.8	93.1	0	0	79	2	2	0	0	0	0	0	0	0	0	2000000000
Deri_Patient467	1	57	2	1.1	0	60.7	1	1	1	4.32	103	81	9.6	212	188.5	36.6	37.5	20.37	11.3	101.6	0	0	0	0	0	0	0	0	0	0	0	0	0	2100000000
Deri_Patient467	1	58	3	2.8	0	58.9		1	1	3.125	126.5	102.5	8.85	115.15	181.4	41.7	28.25				0	0	0	0	0	0	0	0	0	0	0	0	0	2110000000
Deri_Patient467	1	58	4	8	0	53.8		1	1	1.93	150	124	8.1	18.3	174.3	46.8	19				0	0	0	0	0	0	0	0	0	0	0	0	0	2111000000
Deri_Patient468	1	37	1	0	0	6.8	1			1012	150	33.4	6.6	58.3	308.5	37.5	21.8	3.62	13	76.6	0	0	35	2	2	0	0	0	0	0	0	0	0	1000000000
Deri_Patient468	1	38	2	2.4	0	4.3	1	3		331.4	151	51	8	169.9	346.3	33.5	37.9	116.85	12.9	77.8	0	0	66	3	4	0	0	0	0	0	0	0	0	1200000000
Deri_Patient468	1	38	3	6.5	0	0.3		1	1	6121				149.9	166.9	40	34.2				0	0	0	0	0	0	0	0	0	0	0	0	0	1210000000
Deri_Patient469	1	53	1	0	0	62.2	1			454.4	113.5	99	5.53	19.3	264.2	47.9	36.9	0.46	12.8	79	0	0	13	2	4	0	0	0	0	0	0	0	0	1000000000
Deri_Patient469	1	53	2	1.1	0	61.1		1	1	2.51	114.7	64.3	4.79	17.6	221.8	46.8	28.4	0.37			0	0	0	0	0	0	0	0	0	0	0	0	0	1100000000
Deri_Patient469	1	54	3	4.1	0	58.1		1	1	2.03	132.8	73.9	7	25	177.9	51	24.7	0.61			0	0	0	0	0	0	0	0	0	0	0	0	0	1110000000
Deri_Patient469	1	54	4	6.6	0	55.6		1	1	2.03	132.8	73.9	7	25	177.9	51	24.7	0.61			0	0	0	0	0	0	0	0	0	0	0	0	0	1111000000
Deri_Patient469	1	54	5	12.5	0	49.7		1	1	1.86	139	90	5.9	29.5	183.4	48.7	24.4	0.74			0	0	0	0	0	0	0	0	0	0	0	0	0	1111100000
Deri_Patient469	1	55	6	15.5	0	46.7		1	1	2.23	122	84	7	21.8	276.9	49.1	24.4	0.84			0	0	0	0	0	0	0	0	0	0	0	0	0	1111110000
Deri_Patient469	1	55	7	18.5	0	43.7		1	1	2.23	122	84	7	21.8	276.9	49.1	24.4	0.84			0	0	0	0	0	0	0	0	0	0	0	0	0	1111111000
Deri_Patient469	1	55	8	19.9	0	42.3		1	1	2.23	122	84	7	21.8	276.9	49.1	24.4	0.84			0	0	0	0	0	0	0	0	0	0	0	0	0	1111111100
Deri_Patient469	1	55	9	22.9	0	39.3		1	1	2.47	118	97	6.2	18.1	209.8	47.4	21.5	1.17			0	0	0	0	0	0	0	0	0	0	0	0	0	1111111110
Deri_Patient470	1	40	1	0	0	2.5	1			1036	131	367	1	58.2	255.8	32	13.3	9.57	12.1	88.5	0	0	125	3	4	0	0	0	0	0	0	0	0	2000000000
Deri_Patient470	1	40	2	1.8	0	0.6	1			2145	118	409	16.1	67.5	267.3	30.6	7.1	42.78	12	90	0	0	115	3	4	0	0	0	0	0	0	0	0	2200000000
Deri_Patient471	1	43	1	0	0	62.3	1			1638	138	187	7.7	63.6	429.1	39.3	29.1	23.39	12.8	79	0	0	105	3	4	0	0	0	0	0	0	0	0	2000000000
Deri_Patient471	1	43	2	0.8	0	61.5		3		6247				84	658.5	40.7	15				0	1	105	3	4	0	1	3	0	0	1	0	0	2200000000
Deri_Patient472	1	61	1	0	1	7	1			58.62	146	98	7.4	109.2	294.3	34.6	46.7	7.05	11.7	94.7	0	0	63	2	4	0	0	0	0	0	0	0	0	1000000000
Deri_Patient472	1	61	2	2.3	1	4.7	1	3		17.07	121	149	4.8	34.8	328.1	38.5	18.9				0	1	82	2	4	0	0	0	2	2	0	0	0	1100000000
Deri_Patient473	1	61	1	0	0	18.5	1			19.52	123	113	7.8	22.8	194	34	43.8	1.53	11.7	94.7	0	0	92	3	4	0	0	0	0	0	0	0	0	2000000000
Deri_Patient473	1	61	2	0.7	0	17.7		1	1	5.86	141	113	7.8	22.8	182.7	41.8	11.7				0	0	0	0	0	0	0	0	0	0	0	0	0	2100000000
Deri_Patient474	2	14	1	0	1	8.1	1			24016	121	236	7	24.8	251.7	44.5	5.9	4.26	14.9	59.4	0	0	103	3	4	0	0	0	0	0	0	0	0	2000000000
Deri_Patient474	2	14	2	1.3	1	6.8		1	1	2168	125	136	7.5	34.1	188.3	43.8	11.8				0	0	0	0	0	0	0	0	0	0	0	0	0	2100000000
Deri_Patient475	1	48	1	0	0	52.4	1			12.46	131	85	10.7	410.9	149.6	29.9	29.8	0.52	12	90	0	0	66	2	4	0	0	0	0	0	0	0	0	1000000000
Deri_Patient475	1	48	2	0.9	0	51.5		1	2	16.71	141.9	173.9	11.1	18.2	182.1	40.1	4.7				0	0	66	3	4	0	0	0	0	0	0	0	0	1100000000
Deri_Patient476	1	65	1	0	1	3.7	1			4235	99	77	9.6	84.6	197.5	30	171.8	110.15	16.9	49.4	0	0	48	3	4	0	0	0	0	0	0	0	0	1000000000
Deri_Patient476	1	66	2	3	1	0.7	1			8448	115.9	75	7.5	81.2	210.8	36.3	228.6	59.48	14.5	65.1	0	0	60	3	4	0	0	0	0	0	0	0	0	1200000000
Deri_Patient477	1	56	1	0	1	17	1			623.5	149	29	1	212	338.4	39.5	28.8	1.75	12.9	77.8	0	0	33	2	2	0	0	0	0	0	0	0	0	1000000000
Deri_Patient477	1	56	2	0.4	1	16.6		1	1	172.6	139.6	21	1	212	231	39.5	28.8	1.75			0	0	0	0	0	0	0	0	0	0	0	0	0	1100000000
Deri_Patient478	1	69	1	0	1	18	1			105.6	105	86	7.2	565.7	499.9	38.5	42.2	29.63	13.5	71	0	0	56	3	4	0	0	0	0	0	0	0	0	1000000000
Deri_Patient478	1	69	2	2.7	1	15.3		1	1	18.9	119	141	3.9	31.3	167.2	42.6	15.2				0	0	0	0	0	0	0	0	0	0	0	0	0	1100000000
Deri_Patient478	1	69	3	4.5	1	13.5	1	1	1	51.65	132	133	6	36.7	177.8	44	15.5	1.3			0	0	0	0	0	0	0	0	0	0	0	0	0	1110000000
Deri_Patient478	1	69	4	6.6	1	11.3		1	1	1.27	96	182	5.4	71.6	207.2	34.1	25.6	62.45			0	0	0	0	0	0	0	0	0	0	0	0	0	1111000000
Deri_Patient478	1	70	5	10.7	1	7.3		1	1	2.44	116	114	4	82.3	236	37.1	40.4	7.89			0	0	0	0	0	0	0	0	0	0	0	0	0	1111100000
Deri_Patient478	1	70	6	15.2	1	2.8		1	1	2.27	117	139	4.9	106.4	262.5	38.1	99.8	15.05			0	0	0	0	0	0	0	0	0	0	0	0	0	1111120000
Deri_Patient479	1	40	1	0	1	39.2	1			28600	123.9	141	4.12	25.5	259	39.2	27.7	2.03	12.5	82.9	0	0	91	3	2	0	0	0	0	0	0	0	0	2000000000
Deri_Patient479	1	40	2	0.7	1	38.5	1	1	2	1656	122.4	111	3.1	61	330	34.9	33.3	1.58	14.1	65.6	0	0	71	1	1	0	0	0	0	0	0	0	0	2100000000
Deri_Patient479	1	40	3	2.1	1	37.1		1	1	70.99	102	92	5	29.3	163.2	42	22.7				0	0	0	0	0	0	0	0	0	0	0	0	0	2110000000
Deri_Patient479	1	41	4	9.4	1	29.8		3		67.16	156	91	3.5	59	227.6	46.3	18				0	0	17	2	2	1	0	0	0	0	0	0	0	2111000000
Deri_Patient479	1	41	5	11.4	1	27.9		1	1	71.6	140	95	4.1	60.3	195.9	42.7	14.3	1.31			0	0	0	0	0	0	0	0	0	0	0	0	0	2111100000
Deri_Patient479	1	41	6	13.6	1	25.6	1	1	1	169.7	141	131	4.7	40.6	186.9	41.1	15				0	0	0	0	0	0	0	0	0	0	0	0	0	2111110000
Deri_Patient479	1	41	7	15.7	1	23.5		3		326.5	139	113	3.8	43.1	180.1	39.5	15.8				0	0	15	2	2	1	0	0	0	0	0	0	0	2111111000
Deri_Patient479	1	42	8	20.5	1	18.7		1	2	41.83	121	64	3.1	55.4	168.7	39.1	15.8	2.03			0	0	0	0	0	0	0	0	0	0	0	0	0	2111111100
Deri_Patient479	1	42	9	22.7	1	16.6		1	2	41.83	121	64	3.1	55.4	168.7	39.1	15.8	2.03			0	0	0	0	0	0	0	0	0	0	0	0	0	2111111110
Deri_Patient480	1	56	1	0	0	11.5	1			726.9	127	122.2	4	64	144.7	38.3	7	2.38	12.1	88.5	0	0	47	2	4	0	0	0	0	0	0	0	0	1000000000
Deri_Patient480	1	56	2	1.2	0	10.3		1	2	500											0	0	45	3	4	0	0	0	0		0	0	0	1200000000
Deri_Patient481	1	47	1	0	1	23.2	1			16811	138.5	210.7	9.7	88.8	173.5	39.1	19	34.07	12.1	88.5	0	0	97	1	3	0	0	0	0	0	0	0	0	2000000000
Deri_Patient481	1	47	2	2.6	1	20.6	1	1	2	14615	134.8	177.6	4.9	86.4	179.5	36.4	11.7	4.13	11.9	98.1	0	0	79	1	1	0	0	0	0	0	0	0	0	2100000000
Deri_Patient481	1	47	3	6.4	1	16.8	1	3		3114	128	139	5.8	224.1	218	38.9	32.2	32.75			0	0	26	1	1	1	0	0	0	0	0	0	0	2120000000
Deri_Patient481	1	47	4	8.3	1	14.9		1	1	306.9	142.5	169.3	5.3	71.5	176.4	40.2	19	9.03			0	0	0	0	0	0	0	0	0	0	0	0	0	2121000000
Deri_Patient481	1	48	5	10.4	1	12.8	1	1	1	1933	142	117	5	114.1	159.3	37.6	19.6	1.94	11.8	83.3	0	0	0	0	0	0	0	0	0	0	0	0	0	2121100000
Deri_Patient481	1	48	6	13.2	1	10	1	3		20636	145.1	110	8.1	156.6	197.5	43.5	21.6	1.9	11.5	87.5	0	0	15	1	4	1	0	0	0	0	0	0	0	2121110000
Deri_Patient481	1	48	7	16.3	1	6.9		3		91108	133	138	4.3	104.3	227.6	41.4	16.5	7.05			0	1	68	3	4	1	0	0	0	0	0	1	0	2121111000
Deri_Patient481	1	48	8	19.7	1	3.5		2		90000	143	168	5.6	105.9	305.2	42.5	30.6	18.17	12.3	79.6	0	1	70	3	4	0	0	0	0	0	0	1	0	2121111100
Deri_Patient481	1	49	9	22.3	1	0.9	1	3		121000	81	217	6.7	172.2	373	36.6	278.6	44.89	14.2	56.9	0	1	80	3	4	1	0	0	0	0	0	1	0	2121111110
Deri_Patient482	1	40	1	0	1	20.5	1			38249	164	269	7	98.6	243.9	41.3	25.9	13.85	12.2	87	0	0	90	1	2	0	0	0	0	0	0	0	0	2000000000
Deri_Patient482	1	40	2	3.3	1	17.2	1	3		85820	160	199	6.3	54.3	276.5	41.5	13.8	3.43	12.2	93.1	0	1	49	3	4	1	1	23	0	0	0	0	0	2200000000
Deri_Patient483	1	75	1	0	1	18.1	1			8.56	136	111	15.9	164.7	443.7	50.2	29.1	79.7	12.2	87	0	0	66	2	4	0	0	0	0	0	0	0	0	1000000000
Deri_Patient483	1	76	2	3.2	1	14.8		1	1	8.56				19.9	209.8	40.6	8	2.79			0	0	0	0	0	0	0	0	0	0	0	0	0	1100000000
Deri_Patient483	1	76	3	5.7	1	12.3	1	1	1	3.39	140	59	16.3	100.4	400.7	38.3	42.1	86.9	13	81.6	0	0	0	0	0	0	0	0	0	0	1	0	0	1110000000
Deri_Patient483	1	76	4	9.5	1	8.5		3		23.4	149	347	11.2	54.6	203.4	34	14.3	54.21			0	0	46	2	1	1	0	0	0	0	0	0	0	1112000000
Deri_Patient483	1	76	5	10.8	1	7.2		2								37					0	0	65	2	1	0	0	0	0	0	0	0	0	1112100000
Deri_Patient484	1	48	1	0	1	8.3	1			62.46	141.4	231	5.2	134.2	252.5	40.6	8.9	2.65	10.8	111.4	0	0	95	3	4	0	0	0	0	0	0	0	0	2000000000
Deri_Patient485	1	78	1	0	1	28	1			3.35	138	138	8.6	942.2	945.5	47	38.7	70.64	10.5	117.9	0	0	157	3	4	0	0	0	0	0	0	0	0	2000000000
Deri_Patient485	1	78	2	1	1	26.9		1	2												0	1	155	3	4	0	0	0	0	0	0	1	1	2200000000
Deri_Patient486	1	41	1	0	1	48.3	1			237	118.7	121.6	12.3	27.2	129.4	42.7	21.9	139.05	14.1	65.6	0	0	24	3	4	0	0	0	0	0	0	0	0	1000000000
Deri_Patient486	1	41	2	1.4	1	46.9	1	1	1	4.98	154	195	5.6	37.6	202.6	47.2	18.9				0	0	0	0	0	0	0	0	0	0	0	0	0	1100000000
Deri_Patient486	1	41	3	4.4	1	43.9		1	1	2.19	158	179	5.2	27.9	164.1	45.8	11.3				0	0	0	0	0	0	0	0	0	0	0	0	0	1110000000
Deri_Patient486	1	41	4	7.4	1	40.9		1	1	2.19	158	179	5.2	27.9	164.1	45.8	11.3				0	0	0	0	0	0	0	0	0	0	0	0	0	1111000000
Deri_Patient486	1	42	5	10.4	1	37.9		1	1	2.19	158	179	5.2	27.9	164.1	45.8	11.3				0	0	0	0	0	0	0	0	0	0	0	0	0	1111100000
Deri_Patient486	1	42	6	15	1	33.3		1	1	2.19	158	179	5.2	27.9	164.1	45.8	11.3				0	0	0	0	0	0	0	0	0	0	0	0	0	1111110000
Deri_Patient486	1	42	7	18	1	30.3		1	1	2.14	154	208	6.4	25.5	163.5	46.3	14.7	2.69			0	0	0	0	0	0	0	0	0	0	0	0	0	1111111000
Deri_Patient486	1	42	8	21	1	27.3		1	1	2.14	154	208	6.4	25.5	163.5	46.3	14.7	2.69			0	0	0	0	0	0	0	0	0	0	0	0	0	1111111100
Deri_Patient486	1	43	9	24	1	24.3		1	1	2.14	154	208	6.4	25.5	163.5	46.3	14.7	2.69			0	0	0	0	0	0	0	0	0	0	0	0	0	1111111110
Deri_Patient487	1	70	1	0	1	5.9	1			13864	154	86	3.2	117.1	204.8	41.9	91.6	7.9	13.5	71	0	0	128	3	4	0	0	0	0	0	0	0	0	2000000000
Deri_Patient488	1	33	1	0	0	3.4	1			89069	124	338	12.7	108.4	1595	40.6	8.3	37.13	11.4	99.8	0	0	126	3	4	0	0	0	0	0	0	0	0	2000000000
Deri_Patient488	1	33	2	2.4	0	1		1	2	2000					350						0	0	83	3	4	0	0	0	0	0	0	0	0	2200000000
Deri_Patient489	1	50	1	0	1	5.7	1			684	128	167.5	8.7	619	403.7	36.5	14.7	53.4	10.6	115.7	0	0	115	3	4	0	0	0	0	0	0	0	0	2000000000
Deri_Patient490	2	46	1	0	1	10.4	1			4.42	139	168	7.7	21.1	200.8	37.1	11.1	2.97	10.6	115.7	0	0	35	3	4	0	0	0	0	0	0	0	0	1000000000
Deri_Patient490	2	46	2	2	1	8.5		1	2	5.42	129.7	193.6	3.5	78	210.3	42.4	7.3	1.68			0	0	38	3	4	0	0	0	0	0	0	0	0	1100000000
Deri_Patient491	1	40	1	0	1	43.9	1			497.3	158	156.7	7.6	49.7	140.5	42.3	12.2	0.49	11.8	93.1	0	0	41	2	4	0	0	0	0	0	0	0	0	1000000000
Deri_Patient491	1	41	2	3.2	1	40.6		1	1	271.4	164.1	132.1	6.5	45.9	148.6	46.1	9.6	0.9			0	0	0	0	0	0	0	0	0	0	0	0	0	1200000000
Deri_Patient491	1	41	3	6.1	1	37.8		3		657.7	163	140	6.6	32.9	165.8	45.8	10.5	6.91			0	0	37	2	3	1	0	0	0	0	0	0	0	1210000000
Deri_Patient491	1	41	4	8.9	1	35	1	3		1735	164.1	142.8	6.1	50	180.7	45.3	10.1	1.25	11.7	84.7	0	1	54	2	2	1	0	0	0	0	0	1	0	1212000000
Deri_Patient491	1	41	5	10.8	1	33		1	1	165.2	160	190	6.3	30	171.6	45.7	10.3	0.96			0	1	0	0	0	0	0	0	0	0	0	1	0	1212100000
Deri_Patient491	1	42	6	15.4	1	28.5		1	1	1630	162	145	6	32.9	183.2	45.5	15.6	0.82			0	1	0	0	0	0	0	0	0	0	0	1	1	1212110000
Deri_Patient491	1	42	7	18	1	25.8		3		1918	159	160	5.2	44.1	211.4	44.6	13.5	18.32	12.3	79.6	0	1	27	3	4	1	0	0	0	0	0	1	1	1212111000
Deri_Patient491	1	42	8	20.2	1	23.7	1	2		4237	162	169	5.6	49.5	258.1	45.5	11.9	17.95	12.2	81	0	1	30	3	4	0	0	0	0	0	0	1	1	1212111100
Deri_Patient491	1	42	9	24.3	1	19.6		1	2	5271	156	154	6.1	43	239.1	44.7	8.9	10.84	11.2	102.3	0	1	36	3	4	0	0	0	0	0	0	1	1	1212111110
Deri_Patient492	1	57	1	0	1	16.2	1			26107	136	118.8	4.4	14	999.7	33.5	41.6	113.34	11.7	94.7	0	0	113	2	4	0	0	0	0	0	0	0	0	2000000000
Deri_Patient492	1	57	2	0.9	1	15.3	1	1	2	123.6	138	97	50	28.6	197.3	40.2	8.7	71.29	11.3	101.6	0	1	21	1	2	0	1	3	0	0	0	0	0	2100000000
Deri_Patient492	1	57	3	4.2	1	12		1	2	12.37	136	98	4.8	225.6	357.8	41.4	20.1	4.05	11.6	103.4	0	1	51	2	2	0	1	3	0	0	0	0	0	2120000000
Deri_Patient493	1	55	1	0	1	59	1			93.51	152.2	166.4	6	65.9	777	45.5	16.1	1.45	10.7	113.5	0	0	40	3	2	0	0	0	0	0	0	0	0	1000000000
Deri_Patient493	1	55	2	2.1	1	56.9		1	1	4.5	129	264	5.4	151.9	196.8	40.6	14.3	33.23			0	0	0	0	0	0	0	0	0	0	0	0	0	1100000000
Deri_Patient494	1	59	1	0	0	0.2	1			42.47	81.4	51.8	1	57.4	273.9	39.8	57	6.1	19.2	42.3	0	0	45	3	4	0	0	0	0	0	0	0	0	1000000000
Deri_Patient495	1	33	1	0	1	15.6	1			530.1	118.7	146	9	50.2	203.8	34.8	10.9	7.76	11.4	99.8	0	0	73	1	2	0	0	0	0	0	0	0	0	2000000000
Deri_Patient495	1	33	2	2.7	1	12.9		1	1	4.96				134.5	181.9	39	15.7				0	0	0	0	0	0	0	0	0	0	0	0	0	2100000000
Deri_Patient495	1	33	3	4.4	1	11.2	1	1	1		148	111	5	166.6	187.3	39.3	138.6	14.51			0	0	0	0	0	0	0	0	0	0	0	0	0	2110000000
Deri_Patient496	1	61	1	0	1	38.7	1			209.4	130	214	7.7	71.6	463.5	40.2	19	4.16	10.8	111.4	0	0	76	2	4	0	0	0	0	0	0	0	0	2000000000
Deri_Patient496	1	61	2	2.6	0	20		1	2	2.9	136	177	4	63.4	159.5	38.1	8.1	4.38	11.5	105.3	0	0	65	2	4	0	0	0	0	0	0	0	0	2200000000
Deri_Patient496	1	61	3	4.8	0	17.8		1	2												0	0	65	2	4	0	0	0	0	0	0	0	0	2210000000
Deri_Patient496	1	62	4	8.1	0	14.5		1	2	1.72	148	129	4	80.8	183.1	44.1	9.3				0	0	65	2	4	0	0	0	0	0	0	0	0	2211000000
Deri_Patient496	1	62	5	13	0	9.6		1	1												0	0	0	0	0	0	0	0	0	0	0	0	0	2211100000
Deri_Patient497	1	71	1	0	0	0.3	1			3.26	144.8	618.6	3	55.7	237.7	45.5	19.6	4.74	11.5	98.1	0	0	68	2	3	0	0	0	0	0	0	0	0	1000000000
Deri_Patient498	1	43	1	0	0	62.4	1			21188	152	182	6.5	24.5	203.2	36.4	15.4	0.85	10.4	120.2	0	0	48	2	4	0	0	0	0	0	0	0	0	1000000000
Deri_Patient498	1	43	2	1.2	0	61.2		1	1	260	147	163	7.8	35.9	156.8	43.9	16.2	1.29			0	0	0	0	0	0	0	0	0	0	0	0	0	1200000000
Deri_Patient498	1	43	3	4.8	0	57.7		1	1	15.98	153	186	7.2	26.7	151.4	46.2	12.9	0.69			0	0	0	0	0	0	0	0	0	0	0	0	0	1210000000
Deri_Patient498	1	43	4	8.4	0	54.1		1	1	23.06	147.7	174.4	6.2	19.9	146.9	44	18.3				0	0	0	0	0	0	0	0	0	0	0	0	0	1211000000
Deri_Patient498	1	44	5	11.4	0	51.1		1	1	40.59	157	211	7.7	20	172.6	44.8	11.2				0	0	0	0	0	0	0	0	0	0	0	0	0	1211100000
Deri_Patient498	1	44	6	14.4	0	48.1		1	1	40.59	157	211	7.7	20	172.6	44.8	11.2				0	0	0	0	0	0	0	0	0	0	0	0	0	1211110000
Deri_Patient498	1	44	7	15.7	0	46.8		1	1	40.59	157	211	7.7	20	172.6	44.8	11.2				0	0	0	0	0	0	0	0	0	0	0	0	0	1211111000
Deri_Patient498	1	44	8	18.7	0	43.8		1	1	49.7	150.9	209.9	8.97	17.8	176	48.5	13.4	3.44			0	0	0	0	0	0	0	0	0	0	0	0	0	1211111100
Deri_Patient498	1	45	9	24.4	0	38		1	1	49.7	150.9	209.9	8.97	17.8	176	48.5	13.4	3.44			0	0	0	0	0	0	0	0	0	0	0	0	0	1211111110
Deri_Patient499	1	49	1	0	0	0.2	1			8319	137.6	238.4	6.9	45.8	136.1	52.9	6.8	3.68	13.1	75.4	0	0	45	3	4	0	0	0	0	0	0	0	0	1000000000
Deri_Patient500	1	53	1	0	1	2.5	1			65754	139	115	9	130	173.8	39.1	16	7.78	11.3	101.6	0	0	51	2	4	0	0	0	0	0	0	0	0	1000000000
Deri_Patient500	1	53	2	1.1	1	1.4		3		63489	144.7	102.6	4.8	47.1	218.7	40.7	12				0	1	22	3	4	1	0	0	0	0	0	1	0	1200000000
Deri_Patient501	1	51	1	0	1	46.7				15.16	143	121	14.2	40	162	37.6	46.8	108.97	12.9	77.8	0	0	30	3	4	0	0	0	0	0	0	0	0	1000000000
Deri_Patient501	1	51	2	1.4	1	45.3		1	2		139	199	5.8	73	168.8	43.2	23.4	11			0	0	11	3	4	0	0	0	0	0	0	0	0	1100000000
Deri_Patient502	1	27	1	0	0	4	1			49487	136	241	8.4	56.7	201.6	47.3	32	90.54	10.5	117.9	0	0	104	1	4	0	0	0	0	0	0	0	0	2000000000
Deri_Patient502	1	27	2	1.6	0	2.3	1	1	2	60260	94	177	5.2	17	116.4	40.6	12.9	1.38	12	96.4	0	1	90	1	4	0	1	2	0	0	0	0	0	2200000000
Deri_Patient503	1	62	1	0	0	63.3	1			2259	134	242	12.6	120.2	245	32.6	11.5	85.34	11.9	91.5	0	0	54	2	4	0	0	0	0	0	0	0	0	1000000000
Deri_Patient503	1	62	2	1.3	0	62		1	2	14.28	140.5	174.1	4.4	33.8	221.1	39.3	10.7	7.31			0	0	11	1	3	1	0	0	0	0	0	0	0	1100000000
Deri_Patient504	1	40	1	0	0	59.5	1			6.53	95	103	9.9	428	370.2	29	27.7	8.25	10.7	113.5	0	0	99	1	4	0	0	0	0	0	0	0	0	2000000000
Deri_Patient504	1	40	2	3.4	0	56.1		1	1	10.45	133	106	5.2	36.8	133.3	38.9	20.1				0	0	0	0	0	0	0	0	0	0	0	0	0	2100000000
Deri_Patient504	1	40	3	6.4	0	53.1		1	1	8.43	155	97	6.1	50.9	120.3	43	21.7				0	0	0	0	0	0	0	0	0	0	0	0	0	2110000000
Deri_Patient504	1	40	4	9.4	0	50.1		1	1	8.43	155	97	6.1	50.9	120.3	43	21.7				0	0	0	0	0	0	0	0	0	0	0	0	0	2111000000
Deri_Patient504	1	41	5	12.4	0	47.1		1	1	8.43	155	97	6.1	50.9	120.3	43	21.7				0	0	0	0	0	0	0	0	0	0	0	0	0	2111100000
Deri_Patient504	1	41	6	14.8	0	44.7		1	1	8.43	155	97	6.1	50.9	120.3	43	21.7				0	0	0	0	0	0	0	0	0	0	0	0	0	2111110000
Deri_Patient505	1	55	1	0	1	11.1	1			28.76	122	110	7.5	41.7	1632.1	33.9	19.4	18.92	11.3	101.6	0	0	43	3	4	0	0	0	0	0	0	0	0	1000000000
Deri_Patient505	1	55	2	3.4	1	7.6		1	2	103.2	120	163	5.9	36.1	214.4	39.1	5.5	16.65			0	0	63	3	4	0	0	0	0	0	0	0	0	1100000000
Deri_Patient505	1	55	3	4.4	1	6.7		1	2	97.02	108.7	205.7	7.2	65.4	285.5	35.2	11.2	107.48			0	0	63	3	4	0	0	0	0	0	0	0	0	1120000000
Deri_Patient505	1	55	4	6.9	1	4.2		3		200					300						0	1	63	3	4	1	0	0	0	0	0	0	1	1121000000
Deri_Patient506	1	20	1	0	0	57.3	1			2.44	145	245	6	138.9	166.2	41.5	25.3	5.61	12.5	82.9	0	0	50	2	2	0	0	0	0	0	0	0	0	1000000000
Deri_Patient506	1	20	2	1	0	56.3		1	1	2.5				27.1	159.7	49.2	21.7	0.52			0	0	0	0	0	0	0	0	0	0	0	0	0	1100000000
Deri_Patient506	1	20	3	4.3	0	53		1	1	2.3				18.2	172.2	49.9	21.3	0.44			0	0	0	0	0	0	0	0	0	0	0	0	0	1110000000
Deri_Patient506	1	20	4	7.3	0	50		1	1												0	0	0	0	0	0	0	0	0	0	0	0	0	1111000000
Deri_Patient506	1	21	5	11.5	0	45.8		1	1	2.29				30.5	174	50.9	21.8	0.39			0	0	0	0	0	0	0	0	0	0	0	0	0	1111100000
Deri_Patient506	1	21	6	14.5	0	42.8		1	1	2.81	158	201	4.7	19.9	163.2	50.5	27.4	0.37			0	0	0	0	0	0	0	0	0	0	0	0	0	1111110000
Deri_Patient506	1	21	7	17.5	0	39.8		1	1	2.81	158	201	4.7	19.9	163.2	50.5	27.4	0.37			0	0	0	0	0	0	0	0	0	0	0	0	0	1111111000
Deri_Patient506	1	21	8	20.5	0	36.8		1	1	2.81	158	201	4.7	19.9	163.2	50.5	27.4	0.37			0	0	0	0	0	0	0	0	0	0	0	0	0	1111111100
Deri_Patient506	1	21	9	23.5	0	33.8		1	1	2.81	158	201	4.7	19.9	163.2	50.5	27.4	0.37			0	0	0	0	0	0	0	0	0	0	0	0	0	1111111110
Deri_Patient507	1	66	1	0	0	60.9	1			3.12	88	86	7.7	70.9	168.3	29.3	10.5	36.79	13.7	69.2	0	0	73	1	2	0	0	0	0	0	0	0	0	2000000000
Deri_Patient507	1	66	2	3	0	57.9		1	1	9.96	105	94	5.6	38.9	192.5	41.1	10.3				0	0	0	0	0	0	0	0	0	0	2	0	0	2100000000
Deri_Patient507	1	66	3	4	0	56.9		1	1	9.96	105	94	5.6	38.9	192.5	41.1	10.3				0	0	0	0	0	0	0	0	0	0	2	0	0	2110000000
Deri_Patient507	1	66	4	7	0	53.9		1	1	1.88	104	90	6.2	105.5	205.5	44.1	11.4				0	0	0	0	0	0	0	0	0	0	2	0	0	2111000000
Deri_Patient507	1	66	5	10	0	50.9		1	1	1.88	104	90	6.2	105.5	205.5	44.1	11.4				0	0	0	0	0	0	0	0	0	0	2	0	0	2111100000
Deri_Patient507	1	67	6	13.5	0	47.3		3		35.78	101	81	5.2	37	187.5	41.8	15.5	0.33			0	0	10	2	2	1	0	0	0	0	2	0	0	2111110000
Deri_Patient507	1	67	7	16.4	0	44.4		1	1	5.09	96	134	5	82.8	214.2	39.1	12.1				0	0	0	0	0	0	0	0	0	0	2	0	0	2111111000
Deri_Patient507	1	67	8	20.2	0	40.7		3		8.65	103	50	4.2	38.3	203.9	36.4	14.2	0.44			0	0	22	2	4	1	0	0	0	0	2	0	0	2111111100
Deri_Patient507	1	67	9	22.3	0	38.6		2		4.07	82.9	35	2.84	27.8	173.1	33.6	12.5	0.93	11.9	88.7	0	0	22	2	4	0	0	0	0	0	2	0	0	2111111110
Deri_Patient508	1	36	1	0	1	6.3	1			2112	145	290	10.3	48.8	528.4	35.4	50.4	146.81	15.3	56.6	0	0	120	3	4	0	0	0	0	0	0	0	0	2000000000
Deri_Patient508	1	36	2	2.7	1	3.6	1	1	1	466.9	140.9	89	7.5	44.7	614	36.3	10.2	7.89	11.6	103.4	0	1	0	0	0	0	0	0	0	0	0	1	0	2100000000
Deri_Patient508	1	37	3	5.4	1	0.9		3		1496	183	222	6.3	42.5	639.5	40.4	8.3	17.44	11.5	105.3	0	1	116	3	4	1	0	0	0	0	0	1	0	2120000000
Deri_Patient509	1	60	1	0	1	19.3	1	1	2	14.5	108	127	4.1	20.7	160.9	51.2	7.8	9.33	13.1	80.3	0	0	54	2	4	0	0	0	0	0	0	0	0	1000000000
Deri_Patient509	1	61	2	1.8	1	17.5		1	1	9.94	109	125	4.5	75.9	171.9	43.3	17.2	8.16			0	0	0	0	0	0	0	0	0	0	0	0	0	1100000000
Deri_Patient510	2	25	1	0	0	2.8	1			121000	103	164	5.1	27	282.7	54.3	15.9	54.6	12.8	84.2	0	0	53	3	4	0	0	0	0	0	0	0	0	1000000000
Deri_Patient510	2	25	2	2.7	0	0.1		3		121000				21.7	270.2	39.4	11.7				0	0	53	3	4	1	0	0	0	0	0	0	0	1200000000
Deri_Patient511	1	60	1	0	1	34.1	1			242.3	127	162	7.4	26.4	149.6	32.7	21.4	120.87	12.4	90	0	0	60	2	4	0	0	0	0	0	0	0	0	1000000000
Deri_Patient511	1	60	2	1.2	1	32.9	1	1	2	8.04	127.2	127.5	5.9	51.7	166.4	38.4	11.4	15.9			0	0	57	2	4	0	0	0	0	0	0	0	0	1100000000
Deri_Patient511	1	60	3	3.5	1	30.6		1	1												0	0	0	0	0	0	0	0	0	0	2	0	0	1110000000
Deri_Patient511	1	61	4	6.6	1	27.5		1	1	7.19	139	65	3.9	80.8	187.2	37.1	13.7				0	0	0	0	0	0	0	0	0	0	0	0	0	1111000000
Deri_Patient512	1	33	1	0	1	12.5	1			918.7	145.6	78.2	10	74.1	174.9	60.8	13	2.59	12	96.4	0	0	75	3	4	0	0	0	0	0	0	0	0	2000000000
Deri_Patient512	1	33	2	0.9	1	11.6		3		2000											0	0	75	3	4	1	0	0	0	0	0	0	0	2200000000
Deri_Patient513	2	62	1	0	1	9.2	1			6.31	138	195	7.15	28		40.7	10		13.4	108	0	0	62	3	4	0	0	0	0	0	0	0	0	1000000000
Deri_Patient514	2	58	1	0	0	61.6	1			2.83	132.7	207.5	14.1	397.5	152.4	35.3	21.4	110.72	10.5	127.3	0	0	22	2	4	0	0	0	0	0	0	0	0	1000000000
Deri_Patient514	2	58	2	1.6	0	60		1	1	3.36	124	193	6.4	50.4	209.5	42.3	11.7				0	1	0	0	0	0	1	3	0	0	0	0	0	1100000000
Deri_Patient515	1	52	1	0	0	46.9	1			119.3	152	312	8	35.5	227.9	48.7	23.6	183.32	11.2	111.3	0	0	115	2	4	0	0	0	0	0	0	0	0	2000000000
Deri_Patient515	1	52	2	3.4	0	43.5		1	2	28.68	156	252	8.1	41.3	196	45.7	8.5	2.82			0	0	68	2	4	0	0	0	0	0	0	0	0	2200000000
Deri_Patient515	1	53	3	6.4	0	40.5		1	2	30.17	149	190	6.3	92.7	203.6	43.5	8.8	15.32			0	0	67	2	4	0	0	0	0	0	0	0	0	2210000000
Deri_Patient515	1	53	4	8.4	0	38.5		1	2	17.76	161	232	7.5	80.6	187.7	46.9	8	3.77			0	0	67	2	4	0	0	0	0	0	0	0	0	2211000000
Deri_Patient515	1	53	5	10.5	0	36.4		1	2	20.42	160	210	7.4	69.3	179.4	45	8.3	2.57			0	0	70	2	4	0	0	0	0	0	0	0	0	2211100000
Deri_Patient515	1	53	6	12.9	0	34		1	2												0	0	80	2	4	0	0	0	0	0	0	0	0	2211110000
Deri_Patient515	1	54	7	15.9	0	31		1	2	23.94	160	198	7	72.1	195	44.3	9.8	2.3			0	0	70	2	4	0	0	0	0	0	0	0	0	2211111000
Deri_Patient515	1	54	8	18.5	0	28.4		1	2	101.7	164	212	7.4	67.6	249.2	43.8	8.8	2.61			0	0	69	2	4	0	0	0	0	0	0	0	0	2211111100
Deri_Patient515	1	54	9	21.6	0	25.3		1	2	136.9	164	232	7.5	72.3	252.7	49.4	11.2	1.95			0	0	69	2	4	0	0	0	0	0	0	0	0	2211111110
Deri_Patient516	1	38	1	0	1	2.6	1			30.57	137	117.5	5.3	101	266.8	38.7	36.4	20.82	12.9	82.9	0	0	79	1	2	0	0	0	0	0	0	0	0	2000000000
Deri_Patient517	1	33	1	0	1	4.1	1			121000	146.8	251.1	6.7	108.7	198.5	45.2	8.8	0.73	12.1	94.7	0	0	81	2	4	0	0	0	0	0	0	0	0	2000000000
Deri_Patient517	1	33	2	0.8	1	3.3		1	2	121000	138	227	4.3	116.2	288.8	48.7	10.2	1.15			0	0	141	2	4	0	0	0	0	0	0	0	0	2200000000
Deri_Patient518	1	59	1	0	1	47.7	1			3.71	138	112	11	505.9	351.4	35	48.9	60.16	11.9	98.1	0	0	20	3	4	0	0	0	0	0	0	0	0	1000000000
Deri_Patient518	1	59	2	1	1	46.7		1	2	3.15	130	227	5.7	148.3	229.2	38	11	19.27			0	0	23	2	4	0	0	0	0	0	0	0	0	1100000000
Deri_Patient519	2	64	1	0	0	0.4	1			139.8	108	185	5.7	256.1	343	42.5	11.9	2.28	11.3	109.2	0	0	51	2	3	0	0	0	0	0	0	0	0	1000000000
Deri_Patient520	1	57	1	0	1	12.4	1			1697	153	50	6.3	48.1	222.5	38.6	12.3	46.05	12.6	87	0	0	37	3	2	0	0	0	0	0	0	0	0	1000000000
Deri_Patient520	1	57	2	2.9	1	9.2	1	1	2	376.4	158	73	4	515.4	225.6	41.7	13.8	41.13	11.8	99.8	0	0	38	1	1	0	0	0	0	0	0	0	0	1200000000
Deri_Patient520	1	57	3	4.3	1	7.8		3		2304				33.4	218.3						0	0	18	2	4	1	0	0	0	0	0	0	0	1210000000
Deri_Patient520	1	57	4	7.3	1	4.8		3		12445	145	75	3.8	84.4	340.8	34.5	23.3	17.24	12.8	71.2	0	0	19	2	4	0	0	0	0	0	0	0	0	1212000000
Deri_Patient520	1	58	5	9.7	1	2.4		3		19481	152	66	4.7	38.8	338.3	34.5	26.4	16.01	13.9	59.5	0	1	19	2	4	0	0	0	0	0	0	1	0	1212100000
Deri_Patient521	1	44	1	0	0	60.7	1			4396	133	219	42	141.6	217.7	37.2	20.2	3.42	13.5	75.4	0	0	56	2	4	0	0	0	0	0	0	0	0	1000000000
Deri_Patient521	1	44	2	0.9	0	59.8		1	1	60.81	151	198	7	116.7	211.1	43.1	12.4	6.52			0	0	0	0	0	0	0	0	0	0	0	0	0	1100000000
Deri_Patient521	1	44	3	5.9	0	54.8		1	1	2.62	145	212	7.4	31.9	167.2	37.8	8.4				0	0	0	0	0	0	0	0	0	0	0	0	0	1110000000
Deri_Patient521	1	44	4	8.9	0	51.8		1	1	2.69	145	232	8.6	23.4	173.8	39.6	6.7	5.53			0	0	0	0	0	0	0	0	0	0	0	0	0	1111000000
Deri_Patient521	1	45	5	11.7	0	49		1	1	2.69	145	232	8.6	23.4	173.8	39.6	6.7	5.53			0	0	0	0	0	0	0	0	0	0	0	0	0	1111100000
Deri_Patient521	1	45	6	14.7	0	46		1	1	2.05	144.5	235.6	10.6	19.2	178.6	38.8	6.6	9.65			0	0	0	0	0	0	0	0	0	0	0	0	0	1111110000
Deri_Patient521	1	45	7	17.7	0	43		1	1	2.05	144.5	235.6	10.6	19.2	178.6	38.8	6.6	9.65			0	0	0	0	0	0	0	0	0	0	0	0	0	1111111000
Deri_Patient521	1	45	8	20.7	0	40		1	1	2.05	144.5	235.6	10.6	19.2	178.6	38.8	6.6	9.65			0	0	0	0	0	0	0	0	0	0	0	0	0	1111111100
Deri_Patient521	1	46	9	23.7	0	37		1	1	2.41	149	245	7.8	18.4	170	40	6.3	5.76			0	0	0	0	0	0	0	0	0	0	0	0	0	1111111110
Deri_Patient522	1	64	1	0	1	35	1			44.8	124	84	15	47.3	197.7	27	22.6	12.34	17.4	47.9	0	0	32	3	4	0	0	0	0	0	1	0	0	1000000000
Deri_Patient523	1	75	1	0	0	11.5	1			52.17	131	72	7.9	38.6	237.9	48.2	18.9	3.54	13.5	75.4	0	0	58	3	4	0	0	0	0	0	0	0	0	1000000000
Deri_Patient524	1	61	1	0	1	38.6	1			56.86	116.9	45.8	4.4	121.6	245.1	29.7	37	7.59	12.5	88.5	0	0	36	3	4	0	0	0	0	0	0	0	0	1000000000
Deri_Patient524	1	61	2	2.7	1	35.9		1	2	33.7	125.9	25.5	4.9	181	326.4	34.1	39.6	10.29			0	0	38	3	4	0	0	0	0	0	0	0	0	1100000000
Deri_Patient525	1	61	1	0	1	13.8	1			88202	146	165	7.1	43.3	140.3	47.7	11.9	259.64	11	115.6	0	0	106	3	4	0	0	0	0	0	0	0	0	2000000000
Deri_Patient525	1	61	2	1	1	12.9	1	1	1	31208	140	251	7	18.8	132.2	43.6	25	5.38	10.5	127.3	0	0	0	0	0	0	0	2	1	0	0	0	0	2100000000
Deri_Patient526	1	64	1	0	1	12.6	1			41.2	140.3	135	2	57	322.7	35.1	32	223.08	12.6	87	0	0	53	3	4	0	0	0	0	0	0	0	0	1000000000
Deri_Patient526	1	64	2	3.4	1	9.2	1	3		125.6	150.4	112	12.1	34.2	630	38.1	11.6	10.05	11.7	101.6	0	0	57	3	4	1	0	0	0	0	0	0	0	1100000000
Deri_Patient526	1	64	3	4.9	1	7.7		1	2	349.9	140	176	6.1	40.2	211.4	38.6	8.1	19.02			0	0	57	3	4	0	0	0	0	0	0	0	0	1120000000
Deri_Patient526	1	64	4	8	1	4.6		3		700											0	0	91	3	4	0	0	0	0	0	0	0	0	1122000000
Deri_Patient527	2	54	1	0	0	7.3	1			54783	131.8	152.1	4.5	118	518.7	36.4	19.6	36.29	11.6	103.4	0	0	64	3	4	0	0	0	0	0	0	0	0	1000000000
Deri_Patient527	2	54	2	0.7	0	6.6	1	1	2	63065	130	194	5.6	29.9	197.6	40.9	7.9	4.24	10.1	138.1	0	0	64	3	4	0	0	0	0	0	0	0	0	1200000000
Deri_Patient528	1	50	1	0	1	34.3	1			260.9	142.1	124.2	4	44.6	120.3	57.3	11.2	4.82	13.5	75.4	0	0	31	2	2	0	0	0	0	0	0	0	0	1000000000
Deri_Patient528	1	50	2	2	1	32.3	1	3		53.79	140.5	128.3	6.8	32.6	160.3	44.7	13.7	5.29			0	0	12	3	4	1	0	0	0	0	0	0	0	1100000000
Deri_Patient528	1	50	3	3.9	1	30.4		3		100.4	142	115	6	34.4	158.5	45.6	10				0	0	0	0	0	0	0	0	0	0	0	0	0	1110000000
Deri_Patient528	1	50	4	6.8	1	27.5		1	2	115	138	118	5.2	33.2	134.1	45.3	8.6	3.41			0	0	39	3	1	0	0	0	0	0	0	0	0	1112000000
Deri_Patient528	1	51	5	12.1	1	22.2		3		303.8	143.7	105.1	6.35	421.7	145	42	26.7	93.54	13.8	61	0	0	22	3	4	1	0	0	0	0	0	0	0	1112200000
Deri_Patient528	1	51	6	13.3	1	21	1	1	2	347.2	143	89	6.3	20.3	146.3	45	12.3	4.04			0	0	0	0	0	0	0	0	0	0	0	0	0	1112210000
Deri_Patient528	1	51	7	15.8	1	18.5		1	2	325.3	139	86	5.5	35.3	153.8	43.2	10.8	2.67	13.8	61	0	0	23	3	1	0	0	0	0	0	0	0	0	1112211000
Deri_Patient528	1	51	8	18.8	1	15.5	1	1	2	1960	145	134	6.6	43.3	157.2	47.5	8	2.52			0	1	39	3	4	0	0	0	0	0	0	0	1	1112211100
Deri_Patient528	1	52	9	22.3	1	12	1	1	2	1960	145	134	6.6	43.3	157.2	47.5	8	2.52			0	1	39	3	4	0	0	0	0	0	0	0	1	1112211110
Deri_Patient529	1	55	1	0	1	4.6	1			14.13	122	99	4.9	131.5	194.1	33.7	14.9	39.19	13.6	74.2	0	0	40	3	4	0	0	0	0	0	0	0	0	1000000000
Deri_Patient530	1	30	1	0	1	12.4	1			121000	135.1	107	14.2	35.2	186.3	40.3	9.2	20.8	11.8	99.8	0	0	64	2	3	0	0	0	0	0	0	0	0	1000000000
Deri_Patient530	1	30	2	2	1	10.5	1	1	2	121000	134.5	211.1	2	28.6	175.3	39.5	6.8	16.07	11.2	111.3	0	0	73	2	3	0	0	0	0	0	0	0	0	1200000000
Deri_Patient530	1	31	3	3.8	1	8.6	1	3		121000	139.2	262.5	7.2	41.8	171.3	42.2	9.3	11.99	12.2	93.1	0	1	79	3	4	1	0	0	0	0	0	1	0	1210000000
Deri_Patient531	1	53	1	0	1	6	1			21.91	122	368	12.2	67.2	740.1	35.5	9.5	9.46	15.4	57.6	0	0	103	2	2	0	0	0	0	0	0	0	0	2000000000
Deri_Patient531	1	53	2	0.7	1	5.2	1	1	2	12.6	95	315	11.6	86.1	238.5	31.6	9.7	25.05	15.2	59.2	0	0	102	2	4	0	0	0	0	0	0	0	0	2200000000
Deri_Patient532	1	49	1	0	1	10	1			347.9	169	144	12.4	238.4	247	38.1	16.9	18.56	12.1	94.7	0	0	115	2	4	0	0	0	0	0	0	0	0	2000000000
Deri_Patient532	1	50	2	3.5	1	6.5		3		11.46	160	132	6.4	23.1	278.3	40.9	15.3	12.77			0	1	0	0	0	0	1	4	0	0	0	1	0	2100000000
Deri_Patient532	1	50	3	6.3	1	3.7		3		579.1	135	155	7.8	30.9	320.1	35.5	27.3	48.66			0	1	84	3	4	1	1	4	0	0	0	1	0	2120000000
Deri_Patient533	2	61	1	0	0	59.2	1			759.9	140.9	90.3	4.7	52.7	252.4	43.3	12.4	0.38	10.7	122.4	0	0	28	3	4	0	0	0	0	0	0	0	0	1000000000
Deri_Patient533	2	61	2	3.4	0	55.8		1	2	221.3	150	109	4.3	33.4	182.8	43.2	15.8	0.79			0	0	25	3	4	0	0	0	0	0	0	0	0	1200000000
Deri_Patient533	2	62	3	5.3	0	54	1	1	2	544.4	141	72	4.1	67.3	243.9	42.6	12.6	112.37	11.6	86.1	0	0	26	3	4	0	0	0	0	0	0	0	0	1210000000
Deri_Patient533	2	62	4	7	0	52.2		1	1	2.1	136	117	5.3	13.5	203	44.3	17.4	1.88			0	0	0	0	0	0	0	0	0	0	0	0	0	1212000000
Deri_Patient533	2	62	5	9.4	0	49.9		1	1	0.858	153	128	4.9	14	193.1	45.8	20.3	0.84			0	0	0	0	0	0	0	0	0	0	0	0	0	1212100000
Deri_Patient533	2	62	6	13.9	0	45.3		1	1	1.3	150	121	4.9	18.6	255.2	44.5	18.2	0.8			0	0	0	0	0	0	0	0	0	0	0	0	0	1212110000
Deri_Patient533	2	63	7	16.9	0	42.3		1	1	0.926	145.7	116.5	4.62	21.1	211.4	45.8	17	0.9			0	0	0	0	0	0	0	0	0	0	0	0	0	1212111000
Deri_Patient533	2	63	8	20.2	0	39		1	1	1.15	147	106	4.2	19.6	191.8	45.2	17.8	0.78			0	0	0	0	0	0	0	0	0	0	0	0	0	1212111100
Deri_Patient533	2	63	9	23.5	0	35.8		1	1	1.34	155	136	5.8	19.6	243	48.8	14.2	1.01			0	0	0	0	0	0	0	0	0	0		0	0	1212111110
Deri_Patient534	1	32	1	0	0	54	1			4163	146	76	8	189.9	223.8	58	15.5	19.3	12.9	82.9	0	0	34	2	4	0	0	0	0	0	0	0	0	1000000000
Deri_Patient534	1	33	2	2.7	0	51.2		1	1	17.11	150	100	4.4	43.8	173	47.4	6.6				0	0	0	0	0	0	0	0	0	0	0	0	0	1100000000
Deri_Patient534	1	33	3	5	0	49	1	1	1	2.33	149	78.9	4.4	44.4	221.2	44.5	12.9	1.33	13.1	67.7	0	1	0	0	0	0	0	0	0	0	0	1	0	1110000000
Deri_Patient534	1	33	4	8.4	0	45.6	1	1	1	2.81				74.6	189.5	46.6	12.2	1.4	12.9	70	0	1	0	0	0	0	0	0	0	0	0	1	0	1112000000
Deri_Patient534	1	33	5	11.7	0	42.3		1	1	2.49	167	165	8.3	43.6	201.8	41.8	13.2				0	1	0	0	0	0	0	0	0	0	0	1	0	1112100000
Deri_Patient534	1	34	6	15.4	0	38.6		1	1	2.44	163	118	7.1	47.5	234.3	42.5	13.4				0	1	0	0	0	0	0	0	0	0	0	1	0	1112110000
Deri_Patient534	1	34	7	18.4	0	35.6		1	1	2.62	161	108	6.6	60	237.7	46.3	14.1				0	1	0	0	0	0	0	0	0	0	0	1	0	1112111000
Deri_Patient534	1	34	8	20.3	0	33.7		1	1	2.62	161	108	6.6	60	237.7	46.3	14.1				0	1	0	0	0	0	0	0	0	0	0	1	0	1112111100
Deri_Patient534	1	34	9	23.3	0	30.7		1	1	2.54	161.8	99.8	7.21	54.2	269.9	44.8	12.5				0	1	0	0	0	0	0	0	0	0	0	1	0	1112111110
Deri_Patient535	1	36	1	0	1	6.3	1			6.85	153	171	8	70.5	1504.8	37.5	18.4	0.86	11.7	101.6	0	0	100	2	4	0		0	0	0	0	0	0	2000000000
Deri_Patient535	1	36	2	1	1	5.2	1	1	2	6.85	153	171	8	70.5	1504.8	37.5	18.4	0.86	11.7	101.6	0	0	98	2	4	0	0	0	0	0	0	0	0	2200000000
Deri_Patient536	1	50	1	0	0	58.8	1			56.52	143	235	17.9	200.9	150.5	33.4	57.2	30.79	12.3	91.5	0	0	65	2	2	0	0	0	0	0	0	0	0	1000000000
Deri_Patient536	1	50	2	1.2	0	57.6		1	1	11.64	154	215	5.9	44	186.1	45.3	14.8	1.86			0	0	0	0	0	0	0	0	0	0	0	0	0	1100000000
Deri_Patient536	1	50	3	3.8	0	55		1	1	3.86	164	153	5.3	17.5	243.2	44.1	13.4				0	0	0	0	0	0	0	0	0	0	0	0	0	1110000000
Deri_Patient536	1	51	4	6.6	0	52.2		1	1	2.66	161	169	5.6	22.3	189.3	42.7	12	0.35			0	1	0	0	0	0	1	3	0	0	0	0	0	1112000000
Deri_Patient536	1	51	5	9.6	0	49.2		1	1	2.67	160.6	154.9	4.85	16.5	189.1	43.1	16.7	0.37			0	1	0	0	0	0	1	3	0	0	0	0	0	1112100000
Deri_Patient536	1	51	6	12.6	0	46.2		1	1	2.67	160.6	154.9	4.85	16.5	189.1	43.1	16.7	0.37			0	1	0	0	0	0	1	3	0	0	0	0	0	1112110000
Deri_Patient536	1	51	7	16.9	0	41.9		1	1	2.15	164.2	156.3	4.51	24.1	226.6	44.1	16.2	0.65			0	1	0	0	0	0	1	3	0	0	0	0	0	1112111000
Deri_Patient536	1	52	8	20.6	0	38.2		1	1	2.52	163	153	6.3	108.6	210.2	43.6	13.4	0.74			0	1	0	0	0	0	1	3	0	0	0	0	0	1112111100
Deri_Patient536	1	52	9	23.6	0	35.2		1	1	2.98	164	182	5.2	13.9	195.8	45.2	16.5	0.73			0	1	0	0	0	0	1	3	0	0	0	0	0	1112111110
Deri_Patient537	1	50	1	0	0	57.8	1			51.33	136	111	3.3	102.4	130.6	40.7	35.7	2.09	11.4	107.3	0	0	31	3	3	0	0	0	0	0	0	0	0	1000000000
Deri_Patient537	1	50	2	1	0	56.8	1	1	1	13.25	131	91	3.9	26.8	164.5	43	21.4	1.24	11.6	103.4	0	0	0	0	0	0	0	0	0	0	0	0	0	1100000000
Deri_Patient537	1	51	3	4	0	53.8	1	1	1												0	0	0	0	0	0	0	0	0	0	0	0	0	1110000000
Deri_Patient537	1	51	4	7	0	50.8	1	1	1												0	0	0	0	0	0	0	0	0	0	0	0	0	1111000000
Deri_Patient537	1	51	5	10	0	47.8	1	1	1												0	0	0	0	0	0	0	0	0	0	0	0	0	1111100000
Deri_Patient537	1	51	6	13	0	44.8	1	1	1												0	0	0	0	0	0	0	0	0	0	0	0	0	1111110000
Deri_Patient537	1	52	7	16	0	41.8	1	1	1												0	0	0	0	0	0	0	0	0	0	0	0	0	1111111000
Deri_Patient537	1	52	8	19	0	38.8	1	1	1												0	0	0	0	0	0	0	0	0	0	0	0	0	1111111100
Deri_Patient537	1	52	9	22	0	35.8	1	1	1												0	0	0	0	0	0	0	0	0	0	0	0	0	1111111110
Deri_Patient538	1	40	1	0	1	4.1	1			9204	142	206	4.8	28.5	163	41.5	20.1	18.27	11.1	113.4	0	0	97	2	4	0	0	0	0	0	0	0	0	2000000000
Deri_Patient538	1	40	2	0.8	1	3.2		1	2	4000											0	0	97	2	4	0	0	0	0	0	0	0	0	2200000000
Deri_Patient539	2	47	1	0	0	1.4	1			22.48	111	43	3.2	306.1	186.2	34.1	13	1.43	14.3	67	0	0	13	3	4	0	0	0	0	0	0	0	0	1000000000
Deri_Patient540	1	50	1	0	1	14.3	1			281	135	188	13.1	19.3	740.3	39.4	7.4	129.87	12.1	94.7	0	0	80	2	4	0	0	0	0	0	0	0	0	2000000000
Deri_Patient540	1	50	2	0.7	1	13.5		1	1	20.82	129.9	168.1	11.1	125.9	269.1	43.6	9.9	78.43			0	0	0	0	0	0	0	0	0	0	0	0	0	2100000000
Deri_Patient540	1	50	3	3.8	1	10.5	1	3		71.31	142.1	110.6	6	39	202.5	38.7	8.7	2.46	11.2	92.1	0	0	26	3	4	1	0	0	0	0	0	0	0	2120000000
Deri_Patient540	1	51	4	6.8	1	7.5	1	3		100.7	135	157	5.1	19.1	192.3	39.7	7.3	10.54			0	0	15	1	1	1	0	0	0	0	0	0	0	2121000000
Deri_Patient540	1	51	5	9.7	1	4.6	1	3		5354	147.2	84.7	5.4	67.8	1255.6	39	11	20.69			0	0	92	3	4	0	0	0	0	0		0	0	2121100000
Deri_Patient541	1	45	1	0	0	27.8	1			4.93	109	69.5	6.8	85.7	199.4	37.3	11	45.58	16	53.6	0	0	85	2	4	0	0	0	0	0	0	0	0	2000000000
Deri_Patient541	1	45	2	1.3	0	26.5		1	1	5.29	132	82	3.9	40.7	212.4	37.5	22.7				0	0	0	0	0	0	0	0	0	0	0	0	0	2100000000
Deri_Patient541	1	45	3	4.3	0	23.5		1	1	5.56											0	0	0	0	0	0	0	0	0	0	0	0	0	2110000000
Deri_Patient541	1	45	4	7.3	0	20.5		1	1	5.56											0	0	0	0	0	0	0	0	0	0	0	0	0	2111000000
Deri_Patient541	1	46	5	9.6	0	18.2		1	1	5.56											0	0	0	0	0	0	0	0	0	0	0	0	0	2111100000
Deri_Patient541	1	46	6	15.2	0	12.6		1	1	2.62	131	58	3.1	30.6	209.8	37.2	22.2				0	0	0	0	0	0	0	0	0	0	0	0	0	2111110000
Deri_Patient541	1	46	7	18.2	0	9.6		1	1		145	49	3.4	27.6	228.1	41.7	26.7				0	0	0	0	0	0	0	0	0	0	0	0	0	2111111000
Deri_Patient541	1	47	8	21.2	0	6.6		1	1		145	49	3.4	27.6	228.1	41.7	26.7				0	0	0	0	0	0	0	0	0	0	0	0	0	2111111100
Deri_Patient541	1	47	9	24.2	0	3.6		1	1		145	49	3.4	27.6	228.1	41.7	26.7				0	0	0	0	0	0	0	0	0	0	0	0	0	2111111110
Deri_Patient542	1	47	1	0	1	19	1			18033	141	138	4.9	37.9	232.6	40.3	15.5	10.18	10.9	117.8	0	0	140	3	4	0	0	0	0	0	0	0	0	2000000000
Deri_Patient542	1	47	2	2.3	1	16.7		1	2	25277	111.5	103.2	4.6	206.2	298.8	39.3	20	12.77	10.9	117.8	0	1	156	3	4	0	0	0	0	0	0	0	1	2200000000
Deri_Patient543	1	55	1	0	0	56.1	1			1778	133	146	2	309.7	292.8	40.5	20.5	55.89	14.9	61.6	0	0	77	3	4	0	0	0	0	0	0	0	0	2000000000
Deri_Patient543	1	55	2	2.8	0	53.2		1	1		133	105	3.2	51.9	155.1	39	8.5	2.53			0	1	0	0	0	0	1	2	0	0	0	0	0	2100000000
Deri_Patient543	1	56	3	5.9	0	50.2		1	1	3.92	137	83	3.6	61.9	165.4	44.7	10.9	0.55			0	0	0	0	0	0	0	0	0	0	0	0	0	2110000000
Deri_Patient543	1	56	4	8.9	0	47.2		1	1	3.47	140	80	3.3	33.7	164.1	46.4	10.8	0.65			0	0	0	0	0	0	0	0	0	0	0	0	0	2111000000
Deri_Patient543	1	56	5	12.4	0	43.7		1	1	3.47	140	80	3.3	33.7	164.1	46.4	10.8	0.65			0	0	0	0	0	0	0	0	0	0	0	0	0	2111100000
Deri_Patient543	1	56	6	15.4	0	40.7		1	1	15.79	139	78	4.6	30	175.7	47.8	5.4	0.51			0	0	0	0	0	0	0	0	0	0	0	0	0	2111110000
Deri_Patient543	1	57	7	18.4	0	37.7		1	1	15.79	139	78	4.6	30	175.7	47.8	5.4	0.51			0	0	0	0	0	0	0	0	0	0	0	0	0	2111111000
Deri_Patient543	1	57	8	18.9	0	37.1		1	1	15.79	139	78	4.6	30	175.7	47.8	5.4	0.51			0	0	0	0	0	0	0	0	0	0	0	0	0	2111111100
Deri_Patient543	1	57	9	24	0	32	1	3		424.8	135	51	5.3	32.7	148.3	44.2	22.2	10.44	12.8	74.8	0	0	28	2	1	1	0	0	0	0	0	0	0	2111111110
Deri_Patient544	1	66	1	0	1	19.2	1			11.79	142	116	5.6	87.3	173.4	50.9	10.4	1.51	11.7	101.6	0	0	28	2	4	0	0	0	0	0	0	0	0	1000000000
Deri_Patient544	1	67	2	3.3	1	15.9	1	1	2	8.57	126.9	91	9.8	171.9	285	38.2	25.1	1.72	13.2	66.6	0	0	31	2	3	0	0	0	0	0	0	0	0	1100000000
Deri_Patient545	1	60	1	0	1	14	1			2.37	133.6	272	6.4	1100.3	6302.7	34.6	31.2	2.12	12	96.4	0	0	94	2	4	0	0	0	0	0	0	0	0	2000000000
Deri_Patient545	1	60	2	3.4	1	10.6		1	1												0	0	0	0	0	0	0	0	0	0	0	0	0	2100000000
Deri_Patient545	1	60	3	5.5	1	8.5	1	1	2	1.72	128	45	2.9	360.1	425.3	34.3	12.1	89.71	12.6	73.4	0	0	19	2	1	0	0	0	0	0	0	0	0	2120000000
Deri_Patient545	1	61	4	7.2	1	6.8		1	1	1.4	106.8	231.9	4.71	8.5	197.3	33.1	7.8	16.19			0	0	0	0	0	0	0	0	0	0	0	0	0	2121000000
Deri_Patient545	1	61	5	11.3	1	2.7	1	1	1	2.96	132.3	111.4	3.2	145.2	211.9	38	14.8				0	0	0	0	0	0	0	0	0	0	0	0	0	2121100000
Deri_Patient546	1	70	1	0	1	42.3	1			2.75	127	153	10.9	22.8	185.8	39.2	8.8	20.71	11.9	98.1	0	0	53	2	4	0	0	0	0	0	0	0	0	1000000000
Deri_Patient546	1	70	2	2.6	1	39.8		1	1	3.63	126	167	7.7	26.2	208.6	41.6	6.1	1.72			0	0	0	0	0	0	0	0	0	0	0	0	0	1100000000
Deri_Patient546	1	70	3	5.6	1	36.8	1	1	1	2.51	130	174	7.6	27.2	211.8	45.3	9.7	2.43			0	0	0	0	0	0	0	0	0	0	0	0	0	1110000000
Deri_Patient546	1	70	4	7	1	35.3	1	1	1	2.51	130	174	7.6	27.2	211.8	45.3	9.7	2.43			0	0	0	0	0	0	0	0	0	0	0	0	0	1111000000
Deri_Patient546	1	70	5	9.6	1	32.8		1	1	2.55	121.2	143.4	7.4	21.8	211.7	41.5	4.9	4.17			0	0	0	0	0	0	0	0	0	0	0	0	0	1111100000
Deri_Patient547	1	52	1	0	0	58.7	1			45.34	116	160	16.9	112.7	262.9	36.8	30.9	3.92	13.9	71	0	0	68	3	2	0	0	0	0	0	0	0	0	1000000000
[truncated: 1,775 more rows]

## Sheet: Internal Testing Cohort
ID_No	Gender	Age (years)	Time slice No.	Cummulated Time since first admission (months)	Death	Overall Survival Time (months)	AFP (ng/ml)	AST (U/L)	ALB (g/L)	TBLT(umol/L)	PT (seconds)	hepatic encephalopathy？	PS score	Diameter of main tumor（mm）	Location of Lesions	No. of intrahepatic lesions	New lesions?	Portal Vein invation?	Branch of invaded portal vein	Invasion of hepatic veins	Invasion of Vena Canva or Atrium	Ascites	Distant Metastasis	Lymph node metastasis	Groups in survival Path system
Inter_Patient1	1	60.2065	1	0	0	23.3	13.84	77.4	39.4	48.3	11.8	0	0	58	3	3	0	0	0	0	0	0	0	0	1000000000
Inter_Patient2	1	64.3545	1	0	0	31.3	9.03	388.2	36	18.1	11.6	0	0	66	2	4	0	0	0	0	0	0	0	0	1000000000
Inter_Patient2	1	64.4384	2	1	0	30.3	2.83	32.6	40.6	11.4		0	0	0	0	0	0	0	0	0	0	0	0	0	1100000000
Inter_Patient2	1	64.6493	3	3.6	0	27.7	2.83	32.6	40.6	11.4		0	0	0	0	0	0	0	0	0	0	0	0	0	1110000000
Inter_Patient2	1	64.8959	4	6.6	0	24.7						0	0	0	0	0	0	0	0	0	0	0	0	0	1111000000
Inter_Patient2	1	65.3397	5	12	0	19.3	2.28	26.8	44.2	15.4		0	0	0	0	0	0	0	0	0	0	0	0	0	1111100000
Inter_Patient2	1	65.5863	6	15	0	16.3	1.8	23.8	41.4	20.4		0	0	0	0	0	0	0	0	0	0	0	0	0	1111110000
Inter_Patient2	1	65.7123	7	16.5	0	14.8	1.43	20.3	43.1	17.6		0	0	0	0	0	0	0	0	0	0	0	0	0	1111111000
Inter_Patient3	1	58.4668	1	0	0	35.3	8.65	124.3	42.9	14.4	11.1	0	0	24	3	4	0	0	0	0	0	0	0	0	1000000000
Inter_Patient3	1	58.6201	2	1.9	0	33.4	5.93	35.8	42.6	6.4	11.2	0	0	24	3	4	0	0	0	0	0	0	0	0	1100000000
Inter_Patient3	1	58.6904	3	2.7	0	32.5	2.12	45.2	45.1	8.1		0	0	0	0	0	0	0	0	0	0	0	0	0	1110000000
Inter_Patient3	1	59.0804	4	7.5	0	27.8	8.87	31.3	38.6	7.5		0	0	17	2	2	1	0	0	0	0	0	0	0	1112000000
Inter_Patient3	1	59.3315	5	10.5	0	24.7						0	0	0	0	0	0	0	0	0	0	0	0	0	1112100000
Inter_Patient3	1	59.6	6	13.8	0	21.5						0	0	0	0	0	0	0	0	0	0	0	0	0	1112110000
Inter_Patient3	1	59.8493	7	16.8	0	18.4						0	0	0	0	0	0	0	0	0	0	0	0	0	1112111000
Inter_Patient4	2	63.2696	1	0	0	22.5	1144	28.3	29.3	15.8	12.1	0	0	26	3	4	0	0	0	0	0	0	0	0	1000000000
Inter_Patient4	2	63.3798	2	1.3	0	21.2	453.8	44.7	38.5	15.8	12.7	0	0	24	3	4	0	0	0	0	0	0	0	0	1200000000
Inter_Patient4	2	63.4411	3	2.1	0	20.4	26.15	80.5	36.8	18.1		0	0	0	0	0	0	0	0	0	0	0	0	0	1210000000
Inter_Patient4	2	63.8164	4	6.7	0	15.9	16.19	72.5	35.7	12.2		0	0	0	0	0	0	0	0	0	0	0	0	0	1211000000
Inter_Patient4	2	64.0877	5	10	0	12.6	15.32	39.3	35.7	13.9		0	0	0	0	0	0	0	0	0	0	0	0	0	1211100000
Inter_Patient4	2	64.3507	6	13.2	0	9.4	15.21	20.8	34.9	22.2		0	0	32	2	2	1	0	0	0	0	0	0	0	1211110000
Inter_Patient4	2	64.5452	7	15.5	0	7						0	0	0	0	0	0	0	0	0	0	0	0	0	1211111000
Inter_Patient4	2	64.8329	8	19	0	3.5		23.2	38.5	19.4	13.7	0	0	17	2	1	1	0	0	0	0	0	0	0	1211111100
Inter_Patient4	2	65.0384	9	21.5	0	1						0	0	18	2	1	0	0	0	0	0	0	0	0	1211111110
Inter_Patient5	1	72.8365	1	0	1	3	55.86	331	41.9	19.2	11.4	0	0	71	3	4	0	0	0	0	0	0	0	0	2000000000
Inter_Patient5	1	72.9737	2	1.7	1	1.4	39.45	538.2	28.9	32.7	11.2	0	0	65	3	4	0	0	0	0	0	0	0	0	2200000000
Inter_Patient6	1	38.2396	1	0	0	3.5	12000	155.7	31.3	11.7	11.7	0	0	78	2	2	0	0	0	0	0	0	0	0	2000000000
Inter_Patient6	1	38.4932	2	3.1	0	0.4	30000	186.3	36.9	8.9		0	1	50	3	4	1	1	3	0	0	0	1	0	2200000000
Inter_Patient7	1	64.5435	1	0	0	37.9	9.71	67	35.9	11.6	12.5	0	0	63	3	2	0	0	0	0	0	0	0	0	1000000000
Inter_Patient7	1	64.697	2	1.9	0	36.1	5.63	68.2	37.1	28	15.1	0	0	63	2	1	0	0	0	0	0	0	0	0	1100000000
Inter_Patient7	1	64.8329	3	3.5	0	34.4	8.39	27.3	40.3	9.3		0	0	0	0	0	0	0	0	0	0	0	0	0	1110000000
Inter_Patient7	1	65.0795	4	6.5	0	31.4	6.08	26.8	44.8	13.8		0	0	0	0	0	0	0	0	0	0	0	0	0	1111000000
Inter_Patient7	1	65.3397	5	9.7	0	28.2	4.77	30.1	43.6	13.1		0	0	0	0	0	0	0	0	0	0	0	0	0	1111100000
Inter_Patient7	1	65.5863	6	12.7	0	25.2	5.64	36.1	41.7	14		0	0	0	0	0	0	0	0	0	0	0	0	0	1111110000
Inter_Patient7	1	65.9315	7	16.9	0	21	5.25	63.2	43	14.3		0	0	0	0	0	0	0	0	0	0	0	0	0	1111111000
Inter_Patient7	1	66.1781	8	19.9	0	18	5.12	53.9	42.9	14.4	13.2	0	0	0	0	0	0	0	0	0	0	0	0	0	1111111100
Inter_Patient7	1	66.4301	9	23	0	15	5.02	53.9	42.9	14.4	13.2	0	0	0	0	0	0	0	0	0	0	0	0	0	1111111110
Inter_Patient8	1	34.054	1	0	0	7	189.8	152.5	28.1	23.2	12.3	0	0	33	1	2	0	0	0	0	0	0	0	0	1000000000
Inter_Patient8	1	34.1452	2	1.1	0	5.9	79.42	46.7	41.3	15.5		0	0	0	0	0	0	0	0	0	0	1	0	0	1100000000
Inter_Patient8	1	34.6027	3	6.7	0	0.3	20373	45.5	45.6	11.8		0	0	30	3	4	0	0	0	0	0	1	0	0	1120000000
Inter_Patient9	1	42.6232	1	0	0	10.8	64.46	468.2	32.1	14.9	12.1	0	0	39	2	2	0	0	0	0	0	0	0	0	1000000000
Inter_Patient9	1	42.8137	2	2.3	0	8.5	19.11	49.5	42.3	9.5		0	0	0	0	0	0	0	0	0	0	0	0	0	1100000000
Inter_Patient9	1	43.1589	3	6.5	0	4.3	4.75	39.6	46	12.8		0	0	0	0	0	0	0	0	0	0	0	0	0	1110000000
Inter_Patient9	1	43.2932	4	8.2	0	2.7	3.57	38.5	45.5	11.1		0	0	0	0	0	0	0	0	0	0	0	0	0	1111000000
Inter_Patient10	1	57.8995	1	0	1	20.6	19.2	76.1	37.2	18.7	10.8	0	0	39	3	4	0	0	0	0	0	0	0	0	1000000000
Inter_Patient10	1	58.0384	2	1.7	1	18.9	107.9	117.5	42.8	16.7		0	0	48	3	4	0	0	0	0	0	0	0	0	1100000000
Inter_Patient11	1	70.6256	1	0	0	36.9	1764	44.4	42	8.8	10.2	0	0	35	2	2	0	0	0	0	0	0	0	0	1000000000
Inter_Patient11	1	70.8055	2	2.2	0	34.7	165.4	40.5	43.1	6.9		0	0	10	2	1	0	0	0	0	0	0	0	0	1100000000
Inter_Patient11	1	71.1123	3	5.9	0	30.9	13.34	50.5	43.4	15.2		0	0	0	0	0	0	0	0	0	0	0	0	0	1110000000
Inter_Patient11	1	71.3589	4	8.9	0	27.9	7.64	56.3	41.8	6.9		0	0	0	0	0	0	0	0	0	0	0	0	0	1111000000
Inter_Patient11	1	71.6301	5	12.2	0	24.6	6.65	61.6	43.5	11.8		0	0	0	0	0	0	0	0	0	0	0	0	0	1111100000
Inter_Patient11	1	71.8767	6	15.2	0	21.6						0	0	0	0	0	0	0	0	0	0	0	0	0	1111120000
Inter_Patient11	1	71.937	7	16	0	20.9	6.53	55.2	41.7	11.9		0	0	0	0	0	0	0	0	0	0	0	0	0	1111121000
Inter_Patient11	1	72.274	8	20.1	0	16.8	14.27	53.5	43.6	13.2		0	0	0	0	0	0	0	0	0	0	0	0	0	1111121100
Inter_Patient12	1	68.514	1	0	0	0.8	182.2	16.4	27.4	82.7	15	0	0	26	3	4	0	0	0	0	0	0	0	0	1000000000
Inter_Patient13	1	61.5217	1	0	1	7.7	6.48	113.9	31.6	77.7	11.8	0	0	67	2	2	0	0	0	0	0	0	0	0	1000000000
Inter_Patient13	1	61.7416	2	2.7	1	5	6.15	12.5	45.3	15	12.1	0	0	29	2	1	1	0	0	0	0	1	0	0	1100000000
Inter_Patient14	1	61.9086	1	0	0	9.5	20000	25.1	35.1	19.5	11.7	0	0	85	3	4	0	0	0	0	0	0	0	0	2000000000
Inter_Patient14	1	62.0877	2	2.2	0	7.3	13912	25.8	37.8	7.7		0	0	101	3	4	0	0	0	0	0	0	0	0	2200000000
Inter_Patient14	1	62.3178	3	5	0	4.5	14615	17.8	40.3	10.5		0	0	100	3	4	0	0	0	0	0	0	0	0	2220000000
Inter_Patient14	1	62.6493	4	9	0	0.5	34041	21.3	39.3	11.8		0	0	115	3	4	1	0	0	0	0	0	0	0	2221000000
Inter_Patient15	1	59.2121	1	0	0	30.5	28.07	42.4	31.8	57.3		0	0	10	2	4	0	0	0	0	0	2	0	0	1000000000
Inter_Patient15	1	59.5685	2	4.3	0	26.2	24.34	44.7	37.9	23.2		0	0	0	0	0	0	0	0	0	0	0	0	0	1100000000
Inter_Patient16	1	48.2613	1	0	0	6.2	101.2	37.3	36.9	13.3	11.5	0	0	110	3	4	0	0	0	0	0	0	0	0	2000000000
Inter_Patient16	1	48.5243	2	3.2	0	3	176.8	55.1	37.1	8.7	11.1	0	0	134	3	4	0	0	0	0	0	0	0	0	2200000000
Inter_Patient16	1	48.6177	3	4.3	0	1.9	288.5	54.4	35	8.4	11.6	0	0	143	3	4	1	0	0	0	0	0	0	0	2220000000
Inter_Patient17	1	59.7381	1	0	0	36.6	76314	67.7	40.8	18.2	12.6	0	0	89	3	3	0	0	0	0	0	0	0	0	2000000000
Inter_Patient17	1	59.9836	2	3	0	33.6	51.9					0	0	23	3	4	1	0	0	0	0	0	0	0	2200000000
Inter_Patient17	1	60.2301	3	6	0	30.6						0	0	17	3	4	0	0	0	0	0	0	0	0	2210000000
Inter_Patient17	1	60.4658	4	8.9	0	27.8	6.6	30.1	49.2	10.7		0	0	15	3	4	0	0	0	0	0	0	0	0	2211000000
Inter_Patient18	2	45.812	1	0	0	1.1	4.51	32.3	29.5	18	11.8	0	0	95	3	4	0	0	0	0	0	0	0	0	2000000000
Inter_Patient18	2	45.8712	2	0.7	0	0.3	5.37	16.2	33.5	13.6		0	0	95	3	4	0	0	0	0	0	0	0	0	2200000000
Inter_Patient19	1	40.8395	1	0	1	16.8	3000	106	37.3	55.7	11.7	0	0	98	2	4	0	0	0	0	0	0	0	0	2000000000
Inter_Patient19	1	40.9205	2	1	1	15.8	2913	24.1	42.6	15.9		0	0	0	0	0	0	0	0	0	0	0	0	0	2100000000
Inter_Patient19	1	41.1342	3	3.6	1	13.2	3052	21	45.3	24.3		0	1	0	0	0	0	0	0	0	0	0	1	0	2120000000
Inter_Patient20	1	40.6284	1	0	1	24.5	141	46	40.6	14.8	9.9	0	0	41	3	4	0	0	0	0	0	0	0	0	1000000000
Inter_Patient20	1	40.8466	2	2.7	1	21.8	140.2					0	0	24	3	4	0	0	0	0	0	0	0	0	1100000000
Inter_Patient20	1	41.0384	3	5	1	19.5	140					0	0	25	3	4	0	0	0	0	0	0	0	0	1120000000
Inter_Patient20	1	41.2493	4	7.6	1	16.9	140					0	0	24	3	4	0	0	0	0	0	0	0	0	1121000000
Inter_Patient20	1	41.6137	5	12	1	12.5						0	0	36	3	4	0	0	0	0	0	0	0	0	1121100000
Inter_Patient21	1	65.6203	1	0	1	6.3	1594	23	42.1	12.6	12	0	0	26	2	4	0	0	0	0	0	0	0	0	1000000000
Inter_Patient22	1	40.4751	1	0	0	9.2	22682	172.1	33.1	19.4	11.7	0	0	120	3	2	0	0	0	0	0	0	0	0	2000000000
Inter_Patient22	1	40.5342	2	0.7	0	8.5	450.7	47.9	41.7	12.1		0	0	0	0	0	0	0	0	0	0	0	0	0	2100000000
Inter_Patient22	1	40.8521	3	4.6	0	4.6	668.6	423.9	43.7	13.1		0	1	50	3	2	1	0	0	0	0	0	1	0	2120000000
Inter_Patient23	1	59.8533	1	0	1	19.8	12.91	31.2	41.1	62.2	14	0	0	76	3	4	0	0	0	0	0	0	0	0	2000000000
Inter_Patient23	1	60.0561	2	2.5	1	17.3	5.72	31.9	29.1	125	16.5	0	0	83	3	4	0	0	0	0	0	0	0	0	2200000000
Inter_Patient23	1	60.1205	3	3.3	1	16.5	4.91	48.8	36.2	57.2		0	0	81	3	4	0	0	0	0	0	0	0	0	2210000000
Inter_Patient23	1	60.5589	4	8.6	1	11.2	94.905	76	34.15	47.85		0	0	76	3	4	0	0	0	0	0	0	0	0	2211000000
Inter_Patient23	1	60.8027	5	11.6	1	8.2	184.9	103.2	32.1	38.5		0	0	89	3	4	0	0	0	0	0	1	0	0	2211100000
Inter_Patient24	2	50.7739	1	0	1	13.3	4439	27.3	38.2	8.8	11.4	0	0	79	3	4	0	0	0	0	0	0	0	0	2000000000
Inter_Patient24	2	50.863	2	1.1	1	12.2	2855	24.3	34.7	6.3		0	0	79	3	4	0	0	0	0	0	0	0	0	2200000000
Inter_Patient25	2	26.0175	1	0	0	2.2	364.2	228.6	29.7	9.7	13.5	0	0	72	2	4	0	0	0	0	0	0	0	0	2000000000
Inter_Patient25	2	26.1051	2	1.1	0	1.2	153.3	52.8	47.5	9.4	11.8	0	0	12	2	4	0	0	0	0	0	0	0	0	2200000000
Inter_Patient26	1	64.8175	1	0	1	16.4	58.59	31.6	40.2	8.7		0	0	72	3	4	0	0	0	0	0	0	0	0	2000000000
Inter_Patient26	1	64.8877	2	0.9	1	15.5	22.86	28.4	46.2	7.5		0	0	73	3	4	0	0	0	0	0	0	0	0	2200000000
Inter_Patient26	1	65.1315	3	3.8	1	12.5	123	32.1	48.1	12.7		0	0	75	3	4	0	0	0	0	0	0	0	0	2210000000
Inter_Patient27	1	49.3492	1	0	0	33.8	4.79	247.5	42.7	24.5	11.5	0	0	34	3	2	0	0	0	0	0	0	0	0	1000000000
Inter_Patient27	1	49.4274	2	1	0	32.9	4.23	30.4	42	8.5		0	0	0	0	0	0	0	0	0	0	0	0	0	1100000000
Inter_Patient28	1	62.9191	1	0	0	22.2	1205	91.1	43.8	13.5	11.6	0	0	60	2	2	0	0	0	0	0	0	0	0	1000000000
Inter_Patient28	1	63.2055	2	3.5	0	18.7	1.29	25.4	42.5	9.2		0	0	0	0	0	0	0	0	0	0	0	0	0	1100000000
Inter_Patient28	1	63.4521	3	6.5	0	15.7	1.6	20	44.7	7.8		0	0	0	0	0	0	0	0	0	0	0	0	0	1110000000
Inter_Patient28	1	63.6658	4	9.1	0	13.1	1.6	20	44.7	7.8		0	0	0	0	0	0	0	0	0	0	0	0	0	1111000000
Inter_Patient28	1	63.9123	5	12.1	0	10.1	1.6	20	44.7	7.8		0	0	0	0	0	0	0	0	0	0	0	0	0	1111100000
Inter_Patient28	1	64.1589	6	15.1	0	7.1	1.6	20	44.7	7.8		0	0	0	0	0	0	0	0	0	0	0	0	0	1111110000
Inter_Patient28	1	64.4055	7	18.1	0	4.1	1.6	20	44.7	7.8		0	0	0	0	0	0	0	0	0	0	0	0	0	1111111000
Inter_Patient28	1	64.6603	8	21.2	0	1	1.1	22.3	42.5	7.6		0	0	0	0	0	0	0	0	0	0	0	0	0	1111111100
Inter_Patient29	1	40.0154	1	0	0	24.8	3049	46.6	32	26.4	10.7	0	0	93	2	4	0	0	0	0	0	0	0	0	2000000000
Inter_Patient29	1	40.3014	2	3.5	0	21.4	1.49	36.8	45.5	11.3		0	0	106	2	4	0	0	0	0	0	0	0	0	2200000000
Inter_Patient29	1	40.4932	3	5.8	0	19	1.28	39.1	49.1	23.3		0	0	85	2	4	0	0	0	0	0	0	0	0	2210000000
Inter_Patient29	1	40.674	4	8	0	16.8	1.64	29.5	45.6	12		0	0	91	2	4	0	0	0	0	0	0	0	0	2211000000
Inter_Patient29	1	40.8438	5	10.1	0	14.8	1.87	33.9	43.2	11.5		0	0	85	2	4	0	0	0	0	0	0	0	0	2211100000
Inter_Patient29	1	41.1699	6	14	0	10.8	1.71	50.1	47.9	13.2		0	0	72	2	4	0	0	0	0	0	0	0	0	2211110000
Inter_Patient30	1	55.8914	1	0	0	38.1	49437	92.2	37.7	14.6	12.6	0	0	40	1	3	0	0	0	0	0	0	0	0	1000000000
Inter_Patient30	1	56.0805	2	2.3	0	35.8	352	33.3	41.3	10.3	12.4	0	0	47	1	3	0	0	0	0	0	0	0	0	1200000000
Inter_Patient30	1	56.368	3	5.8	0	32.3	409.1	25.7	38.5	6.8	12.2	0	1	55	0	0	0	0	0	0	0	0	1	0	1220000000
Inter_Patient30	1	56.621	4	8.9	0	29.2	613.5	78.1	43.3	13.4	12	0	1	15	1	1	0	0	0	0	0	0	1	0	1221000000
Inter_Patient30	1	56.8869	5	12.1	0	25.9	398.7	36.8	39.8	12.4	12.1	0	1	8	1	1	0	0	0	0	0	0	1	0	1211100000
Inter_Patient30	1	57.0402	6	14	0	24.1	477.8	42.1	33.4	12.2	12.7	0	1	11	1	1	0	0	0	0	0	0	1	0	1211110000
Inter_Patient30	1	57.3836	7	18.2	0	19.9	730.7	37.7	40.6	13.8	12.4	0	1	11	1	1	0	0	0	0	0	0	1	0	1211111000
Inter_Patient30	1	57.5753	8	20.5	0	17.6	1452	29.4	38.6	9.3	12	0	1	14	1	1	0	0	0	0	0	0	1	0	1211111100
Inter_Patient30	1	57.863	9	24	0	14.1	1396	43.5	39.2	12.4	12.3	0	1	5	3	3	0	0	0	0	0	0	1	0	1211111110
Inter_Patient31	2	48.8712	1	0	1	9.1	3.81	121.6	44.2	13.1	10.8	0	0	66	3	2	0	0	0	0	0	0	0	0	1000000000
Inter_Patient31	2	49.011	2	1.7	1	7.4	3.06	69.2	44	9.4		0	0	0	0	0	0	0	0	0	0	0	0	0	1100000000
Inter_Patient32	1	55.2411	1	0	0	42.6	1174	65.7	37	17.9	10.4	0	0	92	2	2	0	0	0	0	0	0	0	0	2000000000
Inter_Patient32	1	55.4356	2	2.4	0	40.2	39.22	24	32	9.1	10.9	0	0	69	2	2	0	0	0	0	0	0	0	0	2200000000
Inter_Patient32	1	55.5781	3	4.1	0	38.5						0	0	64	2	2	0	0	0	0	0	0	0	0	2210000000
Inter_Patient32	1	55.8356	4	7.2	0	35.3	5.23	30.3	39.6	12.9		0	0	65	2	2	0	0	0	0	0	0	0	0	2211000000
Inter_Patient32	1	56.0082	5	9.3	0	33.2						0	0	65	2	2	0	0	0	0	0	0	0	0	2211100000
Inter_Patient32	1	56.326	6	13.2	0	29.4	5.42	30.9	38.6	10.2		0	0	65	2	2	0	0	0	0	0	0	0	0	2211110000
Inter_Patient32	1	56.5726	7	16.2	0	26.4						0	0	55	2	2	0	0	0	0	0	0	0	0	2211111000
Inter_Patient32	1	56.7945	8	18.9	0	23.7	4.52	28.6	41.6	15.9		0	0	55	2	2	0	0	0	0	0	0	0	0	2211111100
Inter_Patient32	1	57.189	9	23.7	0	18.9	4.66	32.7	40.4	10.9		0	0	60	2	2	0	0	0	0	0	0	0	0	2211111110
Inter_Patient33	1	59.6314	1	0	0	44.1	374.2	466.6	37.2	15.5	12.3	0	0	50	2	2	0	0	0	0	0	0	0	0	1000000000
Inter_Patient33	1	59.8575	2	2.8	0	41.3	370.6	60.3	39.1	17.8	11.9	0	0	52	2	2	0	0	0	0	0	0	0	0	1200000000
Inter_Patient33	1	60.0813	3	5.5	0	38.6	917.1	337	34.5	32.3	11.9	0	0	52	2	2	0	0	0	0	0	0	0	0	1210000000
Inter_Patient33	1	60.3479	4	8.7	0	35.4	44.06	18.9	38.8	18.5		0	0	44	2	2	0	0	0	0	0	0	0	0	1211000000
Inter_Patient33	1	60.589	5	11.7	0	32.4	62.52	28.4	39.1	11.5		0	0	44	2	2	0	0	0	0	0	0	0	0	1211100000
Inter_Patient34	2	70.6422	1	0	1	5.8	1536	45.6	31	13.7	11.5	0	0	114	2	2	0	0	0	0	0	0	0	0	2000000000
Inter_Patient34	2	70.7342	2	1.1	1	4.7	501.1	14.9	33.2	15.1		0	0	114	2	2	0	0	0	0	0	0	0	0	2200000000
Inter_Patient35	1	76.1909	1	0	0	30.8	7806	50.8	35.1	10.1	12.6	0	0	28	3	4	0	0	0	0	0	0	0	0	1000000000
Inter_Patient35	1	76.2822	2	1.1	0	29.7	2066	19.4	36.7	10	11.9	0	0	20	3	4	0	0	0	0	0	0	0	0	1200000000
Inter_Patient35	1	76.6539	3	5.6	0	25.1	2066	19.4	36.7	10	11.9	0	0	21	3	4	0	0	0	0	0	0	0	0	1210000000
Inter_Patient35	1	76.7425	4	6.7	0	24.1	2026	31.4	32.1	8.2		0	0	26	3	4	0	0	0	0	0	0	0	0	1212000000
Inter_Patient35	1	76.9315	5	9	0	21.8	2208.5	23.45	34.25	9.3		0	0	27	3	4	0	0	0	0	0	0	0	0	1212100000
Inter_Patient35	1	77.2204	6	12.5	0	18.3	2391	15.5	36.4	10.4	11.6	0	0	20	3	4	0	0	0	0	0	0	0	0	1212110000
Inter_Patient35	1	77.5863	7	17	0	13.8	2391	15.5	36.4	10.4	11.6	0	0	18	3	4	0	0	0	0	0	0	0	0	1211111000
Inter_Patient35	1	77.874	8	20.5	0	10.3	2391	15.5	36.4	10.4	11.6	0	0	18	3	4	0	0	0	0	0	0	0	0	1211111100
Inter_Patient35	1	78.2712	9	25.3	0	5.5	2391	15.5	36.4	10.4	11.6	0	0	15	3	4	0	0	0	0	0	0	0	0	1211111110
Inter_Patient36	1	62.5354	1	0	1	30.1	36609	89.6	38	27.3	12.6	0	0	84	3	4	0	0	0	0	0	0	0	0	2000000000
Inter_Patient36	1	62.6483	2	1.4	1	28.7	206.8	37.4	35.3	10.2	12.8	0	0	80	3	4	0	0	0	0	0	0	0	0	2200000000
Inter_Patient36	1	63.063	3	6.4	1	23.7	828.8	44	39.3	17.4		0	0	70	3	4	0	0	0	0	0	0	0	0	2220000000
Inter_Patient36	1	63.2466	4	8.7	1	21.5	2525	41.6	41.9	18.1		0	0	70	3	4	0	0	0	0	0	0	0	0	2221000000
Inter_Patient37	1	34.6394	1	0	1	5.3	27.34	39.4	39.8	14.7	12.2	0	0	140	1	3	0	0	0	0	0	0	0	0	2000000000
Inter_Patient37	1	34.7342	2	1.2	1	4.1	4.25	56.5	44.7	12.3		0	0	0	0	0	0	0	0	0	0	0	0	0	2100000000
Inter_Patient37	1	34.9068	3	3.3	1	2	4.85	114.3	42.3	31.3		0	1	32	2	4	0	1	3.5	0	0	0	1	0	2120000000
Inter_Patient38	2	56.3797	1	0	0	39.1	6.52	64.4	39.2	11	12.3	0	0	35	3	2	0	0	0	0	0	0	0	0	1000000000
Inter_Patient38	2	56.4658	2	1	0	38.1	6.64	70.9	36.6	11.4		0	0	0	0	0	0	0	0	0	0	0	0	0	1100000000
Inter_Patient38	2	56.7123	3	4	0	35.1	18.9	51.2	38.3	10.9		0	0	0	0	0	0	0	0	0	0	0	0	0	1110000000
Inter_Patient38	2	57.0603	4	8.3	0	30.9	18.9	51.2	38.3	10.9		0	0	0	0	0	0	0	0	0	0	0	0	0	1111000000
Inter_Patient38	2	57.3068	5	11.3	0	27.9	18.9					0	0	0	0	0	0	0	0	0	0	0	0	0	1111100000
Inter_Patient38	2	57.5534	6	14.3	0	24.9	7.14	36.8	39.5	10.6		0	0	0	0	0	0	0	0	0	0	0	0	0	1111110000
Inter_Patient38	2	57.7616	7	16.8	0	22.3	5	34.8	39.8	10.9		0	0	0	0	0	0	0	0	0	0	0	0	0	1111111000
Inter_Patient38	2	58.0082	8	19.8	0	19.3	18.9					0	0	0	0	0	0	0	0	0	0	0	0	0	1111111100
Inter_Patient38	2	58.2822	9	23.1	0	16	4.11	35.2	40.3	11.5		0	0	0	0	0	0	0	0	0	0	0	0	0	1111111110
Inter_Patient39	1	54.582	1	0	1	1.7	13768	56.9	26.6	12.2	13.3	0	0	101	2	4	0	0	0	0	0	0	0	0	2000000000
Inter_Patient40	1	50.1217	1	0	1	18.5	149.5	102.3	35.1	62.5	11.8	0	0	32	3	3	0	0	0	0	0	0	0	0	1000000000
Inter_Patient40	1	50.3982	2	3.4	1	15.1	7.42	23.2	32.7	22.5	11.6	0	1	39	1	1	0	1	2	0	0	0	0	0	1100000000
Inter_Patient40	1	50.6291	3	6.2	1	12.3	84.95	27.8	35.2	25.9	11	0	1	8	2	3	0	1	2	0	0	0	0	0	1110000000
Inter_Patient40	1	50.8723	4	9.1	1	9.3	1313	42.9	35.9	27.2	12.1	0	1	11	3	3	0	1	2	0	0	0	1	0	1112000000
Inter_Patient40	1	51.0969	5	11.9	1	6.6	3930	42.6	31.4	39.5	12.7	0	1	11	1	1	0	1	2	0	0	0	1	0	1112100000
Inter_Patient40	1	51.2347	6	13.5	1	4.9	15683	43.5	31.1	40	11.7	0	1	24	1	1	0	1	2	0	0	1	1	0	1112110000
Inter_Patient41	1	62.8202	1	0	0	42.6	6364	168.8	31.9	56.4		0	0	80	3	4	0	0	0	0	0	0	0	0	2000000000
Inter_Patient41	1	63.053	2	2.8	0	39.7	24.96	26.7	34.4	13.8	11.8	0	0	80	3	4	0	0	0	0	0	0	0	0	2200000000
Inter_Patient41	1	63.1361	3	3.8	0	38.7	20.93	16.2	35.8	8.4	11.8	0	0	71	3	4	0	0	0	0	0	0	0	0	2210000000
Inter_Patient41	1	63.3068	4	5.9	0	36.6						0	0	67	3	4	0	0	0	0	0	0	0	0	2211000000
Inter_Patient41	1	63.5955	5	9.4	0	33.1	465.9	42.9	40.1	13.3	12.7	0	0	60	3	4	0	0	0	0	0	0	0	0	2211100000
Inter_Patient41	1	63.949	6	13.7	0	28.8	1455	43.6	36.4	14.4	12.6	0	0	60	3	4	1	0	0	0	0	0	0	0	2211110000
Inter_Patient41	1	64.3288	7	18.4	0	24.2	3741	38.2	38.2	18.4		0	0	60	3	4	1	0	0	0	0	0	0	0	2211111000
Inter_Patient41	1	64.5123	8	20.6	0	22	5939	32.8	40.4	20.2	12.8	0	0	60	3	4	0	0	0	0	0	0	0	0	2211111100
Inter_Patient41	1	64.726	9	23.2	0	19.4	1149	50.3	40.2	23.8	12.9	0	0	60	3	4	0	0	0	0	0	0	0	0	2211111110
Inter_Patient42	1	47.5031	1	0	0	38.9	5987	50.2	37	28	10.9	0	0	77	1	4	0	0	0	0	0	0	0	0	2000000000
Inter_Patient42	1	47.7709	2	3.3	0	35.6	44.42	37.8	41.3	12.4	12	0	0	14	2	1	1	0	0	0	0	0	0	0	2100000000
Inter_Patient42	1	48.0027	3	6.1	0	32.8	46.41	66.6	42.2	14.3		0	0	0	0	0	0	0	0	0	0	0	0	0	2110000000
Inter_Patient42	1	48.2695	4	9.3	0	29.6	67.62	43.6	36.1	14	11.3	0	0	11	3	4	1	0	0	0	0	0	0	0	2111000000
Inter_Patient42	1	48.4055	5	11	0	27.9	10.12	42.4	42.5	13.8		0	0	12	3	4	1	0	0	0	0	0	0	0	2111200000
Inter_Patient43	1	64.7545	1	0	1	3.4	2.04	57.6	34.5	10.8	13.4	0	0	105	3	4	0	0	0	0	0	0	0	0	2000000000
Inter_Patient44	1	40.8658	1	0	1	16.7	2535	65.6	44.7	6.2		0	0	146	2	4	0	0	0	0	0	0	0	0	2000000000
Inter_Patient44	1	40.9671	2	1.2	1	15.5	1207	37	46.8	9.7		0	0	154	2	4	0	0	0	0	0	0	0	0	2200000000
Inter_Patient44	1	41.4329	3	6.9	1	9.8	71.02					0	1	110	2	4	0	0	0	0	0	0	1	0	2210000000
Inter_Patient44	1	41.5616	4	8.5	1	8.3	248					0	1	96	3	4	1	0	0	0	0	0	1	0	2211000000
Inter_Patient44	1	41.7534	5	10.8	1	5.9	500					0	1	103	3	4	1	0	0	0	0	0	1	0	2211100000
Inter_Patient45	1	62.7874	1	0	1	5.1	19.65	157.9	37.2	54	13.1	0	0	96	2	2	0	0	0	0	0	0	0	0	2000000000
Inter_Patient45	1	62.8767	2	1.1	1	4	31.35	69.7	31.2	35.1	12.2	0	0	96	2	2	0	0	0	0	0	0	0	0	2200000000
Inter_Patient46	2	69.5218	1	0	0	21.7	1210	63	31.1	22.7	14.8	0	0	39	2	4	0	0	0	0	0	0	0	0	1000000000
Inter_Patient47	1	34.53	1	0	1	7	121000	30.5	36.1	21.3	11.4	0	0	140	3	2	0	0	0	0	0	0	0	0	2000000000
Inter_Patient47	1	34.7684	2	2.9	1	4.1	23882	15.6	34.4	10.6	11.2	0	0	70	3	4	1	0	0	0	0	0	0	0	2200000000
Inter_Patient47	1	34.8533	3	3.9	1	3	48260	297.2	30.9	45.2	12.5	0	0	100	3	4	1	0	0	0	0	0	0	0	2220000000
Inter_Patient48	1	44.075	1	0	0	11.4	2.25	15.2	34.4	5.1	11.7	0	0	82	3	4	0	0	0	0	0	0	0	0	2000000000
Inter_Patient48	1	44.1753	2	1.2	0	10.2						0	0	112	3	4	0	0	0	0	0	0	0	0	2200000000
Inter_Patient49	1	39.4971	1	0	1	12.6	5755	45.1	42.5	13.1	12.1	0	0	30	2	4	0	0	0	0	0	0	0	0	1000000000
Inter_Patient49	1	39.7151	2	2.7	1	9.9	3.67					0	0	0	0	0	0	0	0	0	0	0	0	0	1100000000
Inter_Patient49	1	39.926	3	5.2	1	7.3	3.67					0	0	0	0	0	0	0	0	0	0	0	0	0	1110000000
Inter_Patient49	1	40.0986	4	7.3	1	5.2	3.67					0	0	0	0	0	0	0	0	0	0	0	0	0	1111000000
Inter_Patient49	1	40.4068	5	11.1	1	1.5	2.69	62.4	44.4	19.2	12.5	0	0	18	3	4	1	0	0	0	0	0	0	0	1111200000
Inter_Patient50	1	37.2949	1	0	0	5.8	387.4	32.9	41	41.7	12.5	0	0	150	3	4	0	0	0	0	0	0	0	0	2000000000
Inter_Patient50	1	37.4685	2	2.1	0	3.6	750.1	23.5	45.1	8		0	0	110	3	4	1	0	0	0	0	0	0	0	2200000000
Inter_Patient50	1	37.6411	3	4.2	0	1.5	2754	81.1	48.8	10.1		0	0	140	3	4	0	0	0	0	0	0	0	0	2220000000
Inter_Patient51	1	56.5134	1	0	1	11.5	23.67	108.1	36.3	12	13.1	0	0	116	2	4	0	0	0	0	0	0	0	0	2000000000
Inter_Patient51	1	56.589	2	0.9	1	10.6	11.42	269.7	30.3	20.5	12.9	0	0	101	2	4	0	0	0	0	0	0	0	0	2200000000
Inter_Patient52	1	65.0146	1	0	0	21.2	12.4	124.6	35.9	11.5	10.9	0	0	60	3	3	0	0	0	0	0	0	0	0	1000000000
Inter_Patient52	1	65.1123	2	1.2	0	20	5.38	59.3	37.7	9.2		0	0	0	0	0	0	0	0	0	0	0	0	0	1100000000
Inter_Patient53	1	64.5489	1	0	0	39.7	214.7	46.2	34.2	16	11.7	0	0	37	2	2	0	0	0	0	0	0	0	0	1000000000
Inter_Patient53	1	64.6356	2	1.1	0	38.6	186.55	38	34.15	14.05	11.85	0	0	40	3	2	0	0	0	0	0	0	0	0	1100000000
Inter_Patient53	1	65.0147	3	5.7	0	34	158.4	29.8	34.1	12.1	12	0	0	33	3	2	0	0	0	0	0	0	0	0	1120000000
Inter_Patient53	1	65.0877	4	6.6	0	33.1	88.72	20.8	29.4	13.7		0	0	8	1	1	1	0	0	0	0	0	0	0	1121000000
Inter_Patient53	1	65.3742	5	10	0	29.6	169.2	44.8	36.4	18.3	11.1	0	0	11	3	3	1	0	0	0	0	0	0	0	1121100000
Inter_Patient53	1	65.7014	6	14	0	25.7	45.28	33.6	38.1	15.7		0	0	0	0	0	0	0	0	0	0	0	0	0	1121110000
Inter_Patient54	1	62.7299	1	0	0	14.1	12.96	76.2	39.4	9.9	10.8	0	0	106	2	4	0	0	0	0	0	0	0	0	2000000000
Inter_Patient54	1	62.8449	2	1.4	0	12.7	12.31	56.6	39.1	12.1	13.8	0	0	106	2	4	0	0	0	0	0	0	0	0	2200000000
Inter_Patient54	1	63.2287	3	6.1	0	8.1	16.02	35.9	39.4	10	12.3	0	0	80	3	4	1	0	0	0	0	0	0	0	2210000000
Inter_Patient55	1	63.9189	1	0	0	31.6	73.87	429	40.3	23.3	11	0	0	47	2	4	0	0	0	0	0	0	0	0	1000000000
Inter_Patient55	1	64.1589	2	2.9	0	28.7	1.11	46.4	41	7.7		0	0	0	0	0	0	0	0	0	0	0	0	0	1100000000
Inter_Patient55	1	64.4055	3	5.9	0	25.7	1.1	24.5	46.2	8.5		0	0	0	0	0	0	0	0	0	0	0	0	0	1110000000
Inter_Patient55	1	64.7315	4	9.9	0	21.7	1.1	24.5	46.2	8.5		0	0	0	0	0	0	0	0	0	0	0	0	0	1111000000
Inter_Patient56	1	67.8146	1	0	0	31.5	4.02	212.5	27.7	59.7	11.8	0	0	85	2	3	0	0	0	0	0	0	0	0	2000000000
Inter_Patient56	1	67.9123	2	1.2	0	30.3	3.63	56.1	33	23.6		0	0	0	0	0	0	0	0	0	0	2	0	0	2100000000
Inter_Patient57	1	43.7386	1	0	0	29.6	543.1	72.6	39.3	68.7	15.2	0	0	38	2	4	0	0	0	0	0	0	0	0	1000000000
Inter_Patient57	1	43.8521	2	1.4	0	28.2	10.58	65.4	36.9	14.5		0	0	34	2	4	0	0	0	0	0	0	0	0	1100000000
Inter_Patient57	1	44.1297	3	4.8	0	24.8	11.8	80.4	43.9	9.7	11	0	0	28	2	4	1	0	0	0	0	0	0	0	1120000000
Inter_Patient58	1	42.2228	1	0	0	2.8	1345	171.5	38.3	33.6	11.8	0	0	45	2	2	0	0	0	0	0	0	0	0	1000000000
Inter_Patient58	1	42.4027	2	2.2	0	0.6	16656	41.6	39.8	11.7		0	1	75	3	4	1	0	0	0	0	0	1	1	1200000000
Inter_Patient59	1	49.5223	1	0	0	7.6	84026	26.4	43.3	15.6	12.5	0	0	121	2	2	0	0	0	0	0	0	0	0	2000000000
Inter_Patient59	1	49.7876	2	3.2	0	4.3	53787	230.2	38	21.7	11.1	0	0	30	2	2	1	0	0	0	0	0	0	0	2100000000
Inter_Patient59	1	49.9825	3	5.6	0	2	121000	37.1	39.4	20.4	11.7	0	1	86	3	2	0	0	0	0	0	0	1	0	2120000000
Inter_Patient59	1	50.1217	4	7.3	0	0.3	121000	328.6	29.3	36.7	15.2	0	1	121	3	2	0	0	0	0	0	0	1	0	2121000000
Inter_Patient60	1	44.4147	1	0	0	12.5	121000	17.8	37.4	16	12.5	0	0	81	3	4	0	0	0	0	0	0	0	0	2000000000
Inter_Patient60	1	44.4932	2	1	0	11.5	63700	13.4	47.2	8.9		0	0	78	3	4	0	0	0	0	0	0	0	0	2200000000
Inter_Patient61	1	55.5901	1	0	1	25.8	3.41	22.5	34.4	13.7	14.5	0	0	32	2	3	0	0	0	0	0	0	0	0	1000000000
Inter_Patient61	1	55.6712	2	1	1	24.8	5.09	17.6	36.2	16.6		0	0	24	2	3	0	0	0	0	0	0	0	0	1100000000
Inter_Patient61	1	55.9014	3	3.8	1	22	4.34	17.2	39.9	15.8		0	0	24	2	3	0	0	0	0	0	0	0	0	1110000000
Inter_Patient62	2	64.3817	1	0	1	4.2	40000	113.1	36.7	42.4	13.3	0	0	65	2	4	0	0	0	0	0	0	0	0	1000000000
Inter_Patient62	2	64.4712	2	1.1	1	3.1	67115	126.4	38.3	21.8		0	1	74	2	4	0	0	0	0	0	0	1	0	1200000000
Inter_Patient63	2	64.3189	1	0	0	40.6		76.9	30.5	27.5	10.7	0	0	69	3	2	0	0	0	0	0	0	0	0	1000000000
Inter_Patient63	2	64.4219	2	1.3	0	39.3	3.36	20.9	36.3	6.6		0	1	0	0	0	0	1	2	0	0	0	0	0	1100000000
Inter_Patient63	2	64.8027	3	5.9	0	34.7						0	1	0	0	0	0	1	2	0	0	0	0	0	1110000000
Inter_Patient64	1	51.9497	1	0	0	16.2	1.79	47.4	39.8	37.9	11.5	0	0	119	2	2	0	0	0	0	0	0	0	0	2000000000
Inter_Patient64	1	52.0822	2	1.6	0	14.6	1.12	38.9	34.3	18.5		0	0	101	2	1	0	0	0	0	0	0	0	0	2100000000
Inter_Patient64	1	52.274	3	3.9	0	12.3	2.57	65.3	41.9	8.5		0	0	101	2	1	0	0	0	0	0	0	0	0	2120000000
Inter_Patient65	1	41.8723	1	0	0	41.4	364.4	163.2	34.4	22.7	10.6	0	0	115	2	4	0	0	0	0	0	0	0	0	2000000000
Inter_Patient65	1	42.1332	2	3.2	0	38.2		321.9	42.8	8.7	10.8	0	0	112	2	4	0	0	0	0	0	0	0	0	2200000000
Inter_Patient65	1	42.326	3	5.5	0	35.9	3.56	31.1	38.7	8.2	10.9	0	0	0	0	0	0	0	0	0	0	0	0	0	2210000000
Inter_Patient65	1	42.5562	4	8.3	0	33.1	1.76	35.1	43.7	14.4		0	0	0	0	0	0	0	0	0	0	0	0	0	2211000000
Inter_Patient65	1	42.811	5	11.4	0	30	1.75	47.4	46.8	11.8		0	0	0	0	0	0	0	0	0	0	0	0	0	2211100000
Inter_Patient65	1	43.2603	6	16.9	0	24.5	1.55	52.5	46.5	11.4		0	0	9	2	2	1	0	0	0	0	0	0	0	2211110000
Inter_Patient65	1	43.3342	7	17.8	0	23.6	1.46	37.1	47.1	10.2		0	0	19	2	2	0	0	0	0	0	0	0	0	2211111000
Inter_Patient65	1	43.5151	8	20	0	21.4	1.53	37.1	47.1	10.2		0	0	0	0	0	0	0	0	0	0	0	0	0	2211111100
Inter_Patient65	1	43.7644	9	23	0	18.4	1.73	34.5	47.7	16.2	12.3	0	0	0	0	0	0	0	0	0	0	0	0	0	2211111110
Inter_Patient66	1	60.5519	1	0	0	41.8	4.42	258.1	29.6	63.2	17.9	0	0	33	3	2	0	0	0	0	0	0	0	0	1000000000
Inter_Patient66	1	60.6438	2	1.1	0	40.6		22	43.8	19.4		0	0	0	0	0	0	0	0	0	0	0	0	0	1100000000
Inter_Patient66	1	60.8904	3	4.1	0	37.6	3.06	43.8	44.6	22.3		0	0	0	0	0	0	0	0	0	0	0	0	0	1110000000
Inter_Patient66	1	61.3233	4	9.4	0	32.4	3.06	43.8	44.6	22.3		0	0	0	0	0	0	0	0	0	0	0	0	0	1111000000
Inter_Patient66	1	61.5699	5	12.4	0	29.4						0	0	0	0	0	0	0	0	0	0	0	0	0	1111100000
Inter_Patient66	1	61.7151	6	14.2	0	27.6	2.4	35.1	44.7	19		0	0	0	0	0	0	0	0	0	0	0	0	0	1111110000
Inter_Patient66	1	62.0247	7	17.9	0	23.8		137.4	39.5	32.6	14.6	0	0	0	0	0	0	0	0	0	0	0	0	0	1111111000
Inter_Patient66	1	62.2822	8	21.1	0	20.7	2.85	23.9	47.1	26.2		0	0	0	0	0	0	0	0	0	0	0	0	0	1111111100
Inter_Patient66	1	62.5918	9	24.8	0	16.9	2.43	25.2	46.3	28.5		0	0	7	3	3	1	0	0	0	0	0	0	0	1111111110
Inter_Patient67	1	68.5845	1	0	0	41.2	17616	61	40.2	20.7	11.6	0	0	35	2	2	0	0	0	0	0	0	0	0	1000000000
Inter_Patient67	1	68.6849	2	1.2	0	39.9	12.5					0	0	0	0	0	0	0	0	0	0	0	0	0	1100000000
Inter_Patient67	1	68.874	3	3.5	0	37.6	5.53					0	0	0	0	0	0	0	0	0	0	0	0	0	1110000000
Inter_Patient67	1	69.1753	4	7.2	0	34						0	0	0	0	0	0	0	0	0	0	0	0	0	1111000000
Inter_Patient67	1	69.4329	5	10.3	0	30.8						0	0	0	0	0	0	0	0	0	0	0	0	0	1111100000
Inter_Patient67	1	69.6795	6	13.3	0	27.8						0	0	0	0	0	0	0	0	0	0	0	0	0	1111120000
Inter_Patient68	1	43.3817	1	0	1	19.7	20456	66.9	42.2	33.2	11.2	0	0	71	2	2	0	0	0	0	0	0	0	0	2000000000
Inter_Patient68	1	43.6019	2	2.7	1	17	41.31	136.3	35.4	11.4	11.8	0	0	66	2	2	0	0	0	0	0	0	0	0	2200000000
Inter_Patient68	1	43.7425	3	4.4	1	15.3	114.055	93.4	37.7	25.9	11.95	0	1	10	2	1	1	0	0	0	0	0	1	0	2210000000
Inter_Patient68	1	44.0099	4	7.6	1	12	186.8	50.5	40	40.4	12.1	0	1	20	3	4	1	0	0	0	0	0	1	0	2211000000
Inter_Patient68	1	44.2466	5	10.5	1	9.1	7.88					0	1	20	3	4	0	0	0	0	0	0	1	0	2211100000
Inter_Patient68	1	44.5671	6	14.4	1	5.2	210	162	23.8	112.2		0	1	18	3	4	1	0	0	0	0	1	1	0	2211110000
Inter_Patient69	1	72.7818	1	0	1	30	4.25	44.5	44.5	16.5	12	0	0	35	2	4	0	0	0	0	0	0	0	0	1000000000
Inter_Patient69	1	72.8712	2	1.1	1	28.9		24.3	44.2	15.9		0	0	24	2	2	0	0	0	0	0	0	0	0	1100000000
Inter_Patient70	2	60.2779	1	0	0	29.1	178.7	28.7	39.4	5.7	11.5	0	0	66	2	4	0	0	0	0	0	0	0	0	1000000000
Inter_Patient70	2	60.5205	2	3	0	26.1	7.76	10.8	39.1	8		0	0	66	2	4	0	0	0	0	0	0	0	0	1100000000
Inter_Patient70	2	60.7973	3	6.3	0	22.7						0	0	0	0	0	0	0	0	0	0	0	0	0	1110000000
Inter_Patient70	2	61.0257	4	9.1	0	20	8.64	35.6	41.1	8.4	11.3	0	0	11	2	1	0	0	0	0	0	0	0	0	1112000000
Inter_Patient70	2	61.2558	5	11.9	0	17.2	16.33	23.6	41.1	10.2	11.2	0	0	23	2	1	0	0	0	0	0	0	0	0	1112100000
Inter_Patient70	2	61.3342	6	12.9	0	16.2						0	0	0	0	0	0	0	0	0	0	0	0	0	1112110000
Inter_Patient70	2	61.737	7	17.8	0	11.3	6.52	22.4	41.2	8.2	11.5	0	1	0	0	0	0	0	0	0	0	0	1	0	1112111000
Inter_Patient70	2	62.0137	8	21.1	0	7.9	284	29.1	45.1	8.3	11.5	0	1	15	1	1	1	0	0	0	0	0	1	0	1112111100
Inter_Patient70	2	62.2192	9	23.6	0	5.4	527.5	116.9	41	15.2	12	0	0	10	2	1	0	0	0	0	0	0	0	0	1112111110
Inter_Patient71	1	34.7824	1	0	0	29.7	66739	73.1	30.8	55.5	12.2	0	0	54	2	4	0	0	0	0	0	0	0	0	1000000000
Inter_Patient71	1	34.9397	2	1.9	0	27.8	62.02	29.1	39.3	12.6		0	0	0	0	0	0	0	0	0	0	2	0	0	1100000000
Inter_Patient71	1	35.2274	3	5.4	0	24.3	2.12	38.5	36.2	17.2		0	0	0	0	0	0	0	0	0	0	1	0	0	1110000000
Inter_Patient71	1	35.3808	4	7.3	0	22.4	2.15	41.8	33.6	23.5		0	0	0	0	0	0	0	0	0	0	0	0	0	1111000000
Inter_Patient71	1	35.6274	5	10.3	0	19.4	2.15	41.8	33.6	23.5		0	0	0	0	0	0	0	0	0	0	0	0	0	1111100000
Inter_Patient71	1	35.874	6	13.3	0	16.4	2.15	41.8	33.6	23.5		0	0	0	0	0	0	0	0	0	0	0	0	0	1111110000
Inter_Patient71	1	36.1205	7	16.3	0	13.4	2.15	41.8	33.6	23.5		0	0	0	0	0	0	0	0	0	0	0	0	0	1111111000
Inter_Patient71	1	36.3671	8	19.3	0	10.4	2.15	41.8	33.6	23.5		0	0	0	0	0	0	0	0	0	0	0	0	0	1111111100
Inter_Patient71	1	36.6274	9	22.4	0	7.2	2.15	41.8	33.6	23.5		0	0	0	0	0	0	0	0	0	0	0	0	0	1111111110
Inter_Patient72	1	58.7744	1	0	1	17.4	1.98	17	43.3	11	10.5	0	0	44	3	4	0	0	0	0	0	0	0	0	1000000000
Inter_Patient72	1	58.8603	2	1	1	16.4	3.23	31	42.8	7.6		0	0	44	3	4	0	0	0	0	0	0	0	0	1100000000
Inter_Patient73	1	43.3687	1	0	0	27.8	247.1	60.2	45.6	17.4	10.9	0	0	37	3	4	0	0	0	0	0	0	0	0	1000000000
Inter_Patient73	1	43.4301	2	0.7	0	27.1	9.24	72.3	41.9	10.5		0	0	0	0	0	0	0	0	0	0	0	0	0	1100000000
Inter_Patient73	1	43.789	3	5.1	0	22.7	108	37.5	44.3	8.9		0	0	14	2	2	1	0	0	0	0	0	0	0	1110000000
Inter_Patient73	1	44.1059	4	9	0	18.9	2430	212.5	44.6	43.8	12	0	0	32	3	4	1	0	0	0	0	0	0	0	1112000000
Inter_Patient73	1	44.1918	5	10	0	17.8	118	23.2	46.2	15.4		0	0	0	0	0	0	0	0	0	0	0	0	0	1112100000
Inter_Patient73	1	44.5973	6	14.9	0	12.9	5.23	56.6	43.6	22.6		0	0	0	0	0	0	0	0	0	0	0	0	0	1112110000
Inter_Patient74	2	28.5032	1	0	0	26.3	121000	157.8	41.5	15.8	10.8	0	0	130	3	4	0	0	0	0	0	0	0	0	2000000000
Inter_Patient74	2	28.6971	2	2.4	0	24	119802	29.5	41.3	15.2	12.3	0	0	130	3	4	0	0	0	0	0	0	0	0	2200000000
Inter_Patient74	2	28.9492	3	5.4	0	20.9	32555	30.5	43.9	18.2	11.1	0	0	105	3	4	0	0	0	0	0	0	0	0	2220000000
Inter_Patient74	2	29.1602	4	8	0	18.3	32569	39.7	36.5	11.8	11.5	0	0	102	3	4	0	0	0	0	0	0	0	0	2221000000
Inter_Patient74	2	29.5051	5	12.2	0	14.1	56601	37.4	43	9.6	11.4	0	0	102	3	4	0	0	0	0	0	0	0	0	2221100000
Inter_Patient74	2	29.7342	6	15	0	11.3	73706	18.6	43.6	9.5	10.9	0	0	109	3	4	0	0	0	0	0	0	0	0	2221110000
Inter_Patient74	2	29.9068	7	17.1	0	9.2	105100	28.4	46.5	13.9	11	0	1	108	3	4	0	1	5	0	0	0	1	0	2221111000
Inter_Patient74	2	30.1507	8	20	0	6.3	121000	73	40.8	14.9	11.4	0	1	93	3	4	0	1	5	0	0	0	1	0	2221111100
Inter_Patient74	2	30.4	9	23.1	0	3.2	121000	98.9	29.6	142.6	12.7	0	1	83	3	4	1	1	4	0	0	1	0	0	2221111110
Inter_Patient75	1	68.9243	1	0	0	33.9	28.08	50.8	37.2	37.6	11.9	0	0	40	1	4	0	0	0	0	0	0	0	0	1000000000
Inter_Patient76	1	33.2393	1	0	1	24.1	26042	308.1	35.9	28.5	16.1	0	0	60	2	4	0	0	0	0	0	0	0	0	1000000000
Inter_Patient76	1	33.326	2	1.1	1	23	379.9	26	43.4	19.8		0	0	0	0	0	0	0	0	0	0	0	0	0	1200000000
Inter_Patient76	1	33.7616	3	6.4	1	17.7	5558	53.4	47.7	12.6	12.5	0	0	22	3	4	1	0	0	0	0	0	0	0	1210000000
Inter_Patient76	1	34.011	4	9.4	1	14.7	21497	75.4	43.2	22.4	11.6	0	0	26	3	4	0	0	0	0	0	0	0	0	1212000000
Inter_Patient76	1	34.1589	5	11.2	1	12.9	15415	50.2	42.1	18.2	11.5	0	0	0	0	0	0	0	0	0	0	0	0	0	1212100000
Inter_Patient76	1	34.5096	6	15.5	1	8.6	26427	44.1	41.4	16.2	11.8	0	0	33	3	4	1	0	0	0	0	0	0	0	1212110000
Inter_Patient76	1	34.7342	7	18.2	1	5.9	66517	55.5	45.8	15.8	12.1	0	0	33	3	4	1	0	0	0	0	0	0	0	1211111000
Inter_Patient76	1	34.9836	8	21.2	1	2.8	121000	58.6	40.8	23.7	14.6	0	1	33	3	4	1	1	123	0	2	0	0	0	1211111100
Inter_Patient76	1	35.0411	9	21.9	1	2.1	121000	68.8	36.2	29.3	13.2	0	1	58	3	4	0	1	123	0	2	2	1	0	1211111110
Inter_Patient77	1	72.179	1	0	0	11.1	142.5	46.3	32.4	16.9	13	0	0	25	2	4	0	0	0	0	0	0	0	0	1000000000
Inter_Patient77	1	72.3682	2	2.3	0	8.8	10.01	33.8	28.6	21.4	12.7	0	0	10	2	1	0	0	0	0	0	2	0	0	1100000000
Inter_Patient77	1	72.7918	3	7.5	0	3.6						0	0	0	0	0	0	0	0	0	0	2	0	0	1110000000
Inter_Patient78	1	64.8749	1	0	1	27.4	51.13	35.2	35.3	8.3	15.9	0	0	78	2	4	0	0	0	0	0	0	0	0	2000000000
Inter_Patient78	1	64.9781	2	1.3	1	26.1	3.99	22	41.1	6.6		0	0	0	0	0	0	0	0	0	0	0	0	0	2100000000
Inter_Patient78	1	65.2932	3	5.1	1	22.3	5.69	16.6	39.1	7.7		0	0	0	0	0	0	0	0	0	0	0	0	0	2110000000
Inter_Patient79	1	72.6668	1	0	1	1.4	446	128.2	42.2	11.1	12.4	0	0	70	3	4	0	0	0	0	0	0	0	0	2000000000
Inter_Patient80	1	47.1935	1	0	0	25.6	2759	92	40.3	8.8	9.8	0	0	73	2	4	0	0	0	0	0	0	0	0	2000000000
Inter_Patient80	1	47.4532	2	3.2	0	22.5	285.8	1670	39.9	39.7	11.4	0	0	95	2	4	0	0	0	0	0	0	0	0	2200000000
Inter_Patient80	1	47.5479	3	4.3	0	21.3	12.24	35.8	40.9	8.8		0	0	0	0	0	0	0	0	0	0	0	0	0	2210000000
Inter_Patient80	1	47.8922	4	8.5	0	17.1	4.34	39.4	39.6	9.2	11.5	0	0	12	2	1	0	0	0	0	0	0	0	0	2211000000
Inter_Patient80	1	47.9616	5	9.3	0	16.3	3.93	42.8	39	8.8		0	0	0	0	0	0	0	0	0	0	0	0	0	2211100000
Inter_Patient80	1	48.3068	6	13.5	0	12.1	3.03	35.9	43.1	14.1	10.8	0	1	0	0	0	0	0	0	0	0	0	1	0	2211110000
Inter_Patient80	1	48.663	7	17.9	0	7.8	1.47	48.3	39.7	19.4	10.8	0	1	0	0	0	0	0	0	0	0	0	1	0	2211111000
Inter_Patient81	1	77.8013	1	0	1	33.1	51.3				12.1	0	0	54	2	4	0	0	0	0	0	0	0	0	1000000000
Inter_Patient81	1	77.874	2	0.9	1	32.2	5.15	20.3	33.2	6.3		0	0	0	0	0	0	0	0	0	0	0	0	0	1100000000
Inter_Patient82	1	71.6564	1	0	0	38.5	98.79	45.8	36.9	8.8	10.8	0	0	33	2	2	0	0	0	0	0	0	0	0	1000000000
Inter_Patient82	1	71.7715	2	1.4	0	37.1	9.26	653.7	41.5	9.4	11.7	0	0	30	2	1	0	0	0	0	0	0	0	0	1100000000
Inter_Patient83	1	62.7325	1	0	0	15.4		44.1	38.2	8.8	13.3	0	0	49	2	4	0	0	0	0	0	0	0	0	1000000000
Inter_Patient83	1	62.9627	2	2.8	0	12.6	4.28	54.9	38.7	8.9	13.4	0	0	0	0	0	0	0	0	0	0	0	0	0	1100000000
Inter_Patient83	1	63.1353	3	4.9	0	10.5	5.78	81.9	36.2	7.4	12.7	0	0	0	0	0	0	0	0	0	0	0	0	0	1110000000
Inter_Patient83	1	63.2904	4	6.8	0	8.6	12.99					0	0	0	0	0	0	0	0	0	0	0	0	0	1111000000
Inter_Patient83	1	63.5507	5	10	0	5.4	13.08	46.4	42	13.7		0	0	0	0	0	0	0	0	0	0	0	0	0	1111100000
Inter_Patient83	1	63.9151	6	14.4	0	1						0	0	0	0	0	0	0	0	0	0	0	0	0	1111120000
Inter_Patient84	1	65.7524	1	0	0	39.5	8.45	79.9	37.2	54.1	13.3	0	0	24	3	4	0	0	0	0	0	0	0	0	1000000000
Inter_Patient84	1	66.0301	2	3.4	0	36.1	5.71	39	35	26.3		0	0	0	0	0	0	0	0	0	0	0	0	0	1100000000
Inter_Patient85	1	58.7162	1	0	1	2.6	11196	68.1	38.5	15.2	10.8	0	0	70	3	4	0	0	0	0	0	0	0	0	2000000000
Inter_Patient85	1	58.7945	2	1	1	1.6	17640	97.9	38.8	16.2		0	1	65	3	4	1	0	0	0	0	0	1	1	2200000000
Inter_Patient86	1	52.7574	1	0	0	37.9	74.1	78.3	41.8	20.5	11.4	0	0	65	2	4	0	0	0	0	0	0	0	0	1000000000
Inter_Patient86	1	52.9113	2	1.9	0	36	27.43	56	35.8	12.2	12	0	0	60	2	4	0	0	0	0	0	0	0	0	1100000000
Inter_Patient86	1	53.0644	3	3.7	0	34.2	10.6	37	45	14.9	11.3	0	0	65	2	4	0	0	0	0	0	0	0	0	1120000000
Inter_Patient86	1	53.2947	4	6.5	0	31.3	3.56	27.5	40.8	17.1	11.4	0	0	65	2	4	0	0	0	0	0	0	0	0	1121000000
Inter_Patient86	1	53.5845	5	10.1	0	27.8	2.37	47.4	40.3	17.6	11.3	0	0	13	1	1	1	0	0	0	0	0	0	0	1121100000
Inter_Patient86	1	53.7945	6	12.6	0	25.3						0	0	0	0	0	0	0	0	0	0	0	0	0	1121110000
Inter_Patient86	1	54.063	7	15.9	0	22						0	0	0	0	0	0	0	0	0	0	0	0	0	1121111000
Inter_Patient86	1	54.4274	8	20.3	0	17.6	1.84	19.4	42.5	13.3	13	0	0	0	0	0	0	0	0	0	0	0	0	0	1121111100
Inter_Patient87	1	49.368	1	0	0	38.2	1529	29.3	43.6	30.2	11.8	0	0	56	3	2	0	0	0	0	0	0	0	0	1000000000
Inter_Patient87	1	49.6395	2	3.3	0	34.9	57.51	43.9	40.2	26.9	11.9	0	0	0	0	0	0	0	0	0	0	0	0	0	1100000000
Inter_Patient88	1	67.6812	1	0	0	23	4.68	26.3	43.7	21.1	10.8	0	0	32	3	4	0	0	0	0	0	0	0	0	1000000000
Inter_Patient88	1	67.8548	2	2.1	0	20.9	3.94	27.2	44.3	15.3		0	0	26	3	4	0	0	0	0	0	0	0	0	1100000000
Inter_Patient88	1	68.0575	3	4.6	0	18.4	4.8	27.3	43.8	12.5		0	0	23	3	4	0	0	0	0	0	0	0	0	1120000000
Inter_Patient88	1	68.2493	4	6.9	0	16.1						0	0	24	3	4	0	0	0	0	0	0	0	0	1121000000
Inter_Patient88	1	68.4959	5	9.9	0	13.1	4.17	29.4	45.6	15.1		0	1	35	3	3	0	0	0	0	0	0	1	0	1121200000
Inter_Patient89	1	38.2591	1	0	1	5.3	22779	138.7	39.3	17	12.4	0	0	118	3	4	0	0	0	0	0	0	0	0	2000000000
Inter_Patient89	1	38.3452	2	1	1	4.3	20000					0	1	102	2	1	0	0	0	0	0	0	1	0	2100000000
Inter_Patient90	1	44.6805	1	0	0	10.6	60	42.7	43.8	21.1	12.4	0	0	28	3	4	0	0	0	0	0	0	0	0	1000000000
Inter_Patient90	1	44.9661	2	3.5	0	7.1	66.28	33.8	37.8	13.3	11.3	0	0	20	3	4	1	0	0	0	0	0	0	0	1100000000
Inter_Patient90	1	45.2013	3	6.3	0	4.2	57.21	62.2	36.7	15.5	11.4	0	0	18	3	4	1	0	0	0	0	0	0	0	1120000000
Inter_Patient90	1	45.4428	4	9.3	0	1.3	338.3	73.3	38.1	8	11.7	0	1	11	3	4	1	1	2,3,5	0	0	0	0	0	1121000000
Inter_Patient90	1	45.5387	5	10.4	0	0.1	830.1	69.1	39.2	13.3	10.6	0	1	22	3	4	1	1	2,3,5	0	0	0	0	0	1121200000
Inter_Patient91	1	63.1188	1	0	0	26	29840.3	57	43.8	4.8	11.9	0	0	37	3	4	0	0	0	0	0	0	0	0	1000000000
Inter_Patient91	1	63.4073	2	3.5	0	22.5	2153	65.7	41.6	5.9	11.5	0	0	37	3	4	0	0	0	0	0	0	0	0	1200000000
Inter_Patient91	1	63.474	3	4.3	0	21.7						0	0	33	3	4	0	0	0	0	0	0	0	0	1210000000
Inter_Patient91	1	63.7717	4	7.9	0	18.1	901.7	38.8	40.3	9.1	12.3	0	0	33	4	4	1	0	0	0	0	0	0	0	1212000000
Inter_Patient91	1	63.9425	5	10	0	16						0	0	0	0	0	0	0	0	0	0	0	0	0	1212100000
Inter_Patient91	1	64.2986	6	14.4	0	11.7						0	0	16	1	2	0	0	0	0	0	0	0	0	1212110000
Inter_Patient91	1	64.5562	7	17.5	0	8.5	124.7	56.3	40.4	15.6	13.1	0	0	30	1	2	0	0	0	0	0	0	0	0	1211111000
Inter_Patient91	1	64.863	8	21.2	0	4.8	138.2	51.5	39.4	12.9	12.9	0	0	21	1	2	0	0	0	0	0	0	0	0	1211111100
Inter_Patient92	1	67.0121	1	0	1	23.9	201.2	48.8	39.3	12.2	13.9	0	0	44	2	2	0	0	0	0	0	0	0	0	1000000000
Inter_Patient92	1	67.263	2	3.1	1	20.8						0	0	0	0	0	0	0	0	0	0	0	0	0	1100000000
Inter_Patient93	1	58.3243	1	0	1	16.8	8101	101.4	47.2	13.4	12.4	0	0	48	2	3	0	0	0	0	0	0	0	0	1000000000
Inter_Patient93	1	58.4027	2	1	1	15.9	5071	923.6	35.1	58.6		0	0	49	2	3	0	0	0	0	0	0	0	0	1200000000
Inter_Patient94	1	55.9598	1	0	0	36	10891	54.8	35.7	8.1	11	0	0	35	2	4	0	0	0	0	0	0	0	0	1000000000
Inter_Patient94	1	56.0548	2	1.2	0	34.9	37.42	26.8	41.8	11.8		0	0	0	0	0	0	0	0	0	0	0	0	0	1100000000
Inter_Patient94	1	56.3014	3	4.2	0	31.9	1.99	23.6	42.6	14		0	0	0	0	0	0	0	0	0	0	0	0	0	1110000000
Inter_Patient94	1	56.5644	4	7.4	0	28.7	1.99	23.6	42.6	14		0	0	0	0	0	0	0	0	0	0	0	0	0	1111000000
Inter_Patient95	1	49.1821	1	0	0	35.8	4.4	772.3	37.4	7.6	9.9	0	0	39	2	2	0	0	0	0	0	0	0	0	1000000000
Inter_Patient95	1	49.2712	2	1.1	0	34.7	6.99	41.1	41	12.4		0	0	0	0	0	0	0	0	0	0	0	0	0	1100000000
Inter_Patient95	1	49.5205	3	4.1	0	31.7	5.37	30.7	43.6	11.4		0	0	0	0	0	0	0	0	0	0	0	0	0	1110000000
Inter_Patient95	1	49.926	4	9.1	0	26.8	3.98	30	43.4	10.7		0	0	0	0	0	0	0	0	0	0	0	0	0	1111000000
Inter_Patient95	1	50.1726	5	12.1	0	23.8						0	0	0	0	0	0	0	0	0	0	0	0	0	1111100000
Inter_Patient95	1	50.2877	6	13.5	0	22.4	3.17	27.6	43.6	13.3		0	0	0	0	0	0	0	0	0	0	0	0	0	1111110000
Inter_Patient95	1	50.6329	7	17.7	0	18.2	3.6	37.8	45.9	9.1		0	0	0	0	0	0	0	0	0	0	0	0	0	1111111000
Inter_Patient96	1	51.8749	1	0	0	12.2	80080	45.9	35.7	47.6	12.5	0	0	73	3	4	0	0	0	0	0	0	0	0	2000000000
Inter_Patient97	1	59.7297	1	0	1	12.1	107.3	40.6	43.4	7.2	11.3	0	0	77	3	4	0	0	0	0	0	0	0	0	2000000000
Inter_Patient97	1	59.8055	2	0.9	1	11.1	18.63	21.2	36.2	6		0	0	90	3	4	0	0	0	0	0	0	0	0	2200000000
Inter_Patient97	1	60.1425	3	5	1	7	473.7	28.4	40.6	7.2		0	0	88	3	4	1	0	0	0	0	0	0	0	2220000000
Inter_Patient97	1	60.411	4	8.3	1	3.8	4639	28.8	43.4	13		0	1	128	3	4	1	1	1,3	0	0	0	0	1	2221000000
Inter_Patient98	1	45.9162	1	0	0	32.5	1.82	245.7	43.4	12.2	11.9	0	0	55	2	2	0	0	0	0	0	0	0	0	1000000000
Inter_Patient98	1	46.1425	2	2.8	0	29.7	2.14	29.3	46.1	12.3		0	0	0	0	0	0	0	0	0	0	2	0	0	1100000000
Inter_Patient98	1	46.3918	3	5.8	0	26.7	1.14	32.9	49.3	11.9		0	0	0	0	0	0	0	0	0	0	0	0	0	1110000000
Inter_Patient98	1	46.6384	4	8.8	0	23.7						0	0	0	0	0	0	0	0	0	0	0	0	0	1111000000
Inter_Patient98	1	46.789	5	10.6	0	21.9	1.39	30.7	49.6	5.1		0	0	0	0	0	0	0	0	0	0	0	0	0	1111100000
Inter_Patient98	1	47.1425	6	14.9	0	17.6	1.09	25.8	48.5	15.4		0	0	0	0	0	0	0	0	0	0	0	0	0	1111110000
Inter_Patient99	1	50.3989	1	0	1	3.9	121000	92.1	38.6	72.8	16	0	0	143	3	4	0	0	0	0	0	0	0	0	2000000000
Inter_Patient99	1	50.5616	2	2	1	1.9						0	1	163	3	4	0	0	0	0	0	0	0	1	2200000000
Inter_Patient100	1	70.2427	1	0	0	37.8	23.43	214.4	47	37.8	12.8	0	0	46	2	2	0	0	0	0	0	0	0	0	1000000000
Inter_Patient100	1	70.3397	2	1.2	0	36.6	5.1	34.1	46.1	17.4		0	0	0	0	0	0	0	0	0	0	0	0	0	1100000000
Inter_Patient100	1	70.6164	3	4.5	0	33.3	4.11	27.3	45.8	17.9		0	0	0	0	0	0	0	0	0	0	0	0	0	1110000000
Inter_Patient100	1	70.863	4	7.5	0	30.3	3.87	32.5	43.4	17.1		0	0	0	0	0	0	0	0	0	0	0	0	0	1111000000
Inter_Patient100	1	71.1096	5	10.5	0	27.3	3.72	33.1	5.8	25.3		0	0	0	0	0	0	0	0	0	0	0	0	0	1111100000
Inter_Patient100	1	71.4027	6	14.1	0	23.7	4.02	29.3	47.1	24.4		0	0	0	0	0	0	0	0	0	0	0	0	0	1111110000
Inter_Patient101	1	50.1656	1	0	0	34.5	4.12	143.5	35.7	35.3	11.9	0	0	39	2	2	0	0	0	0	0	0	0	0	1000000000
Inter_Patient101	1	50.2329	2	0.8	0	33.7	3.35	44.3	40.6	8.2		0	0	0	0	0	0	0	0	0	0	0	0	0	1100000000
Inter_Patient101	1	50.5068	3	4.2	0	30.4	5.55	51.5	42.2	9.8		0	0	0	0	0	0	0	0	0	0	0	0	0	1110000000
Inter_Patient101	1	50.8274	4	8.1	0	26.5	4.16	40	42.2	17.9		0	0	0	0	0	0	0	0	0	0	0	0	0	1111000000
Inter_Patient102	2	64	1	0	1	9.2	66703	29.6	42.7	10.2	12	0	0	94	3	4	0	0	0	0	0	0	0	0	2000000000
Inter_Patient102	2	64	2	2	1	7.1	18081	42	41.5	10		0	0	70	3	4	0	0	0	0	0	0	0	0	2200000000
Inter_Patient103	1	41.8176	1	0	0	29.2	4.92	64.2	37.1	30	12.8	0	0	59	3	4	0	0	0	0	0	0	0	0	1000000000
Inter_Patient103	1	41.9589	2	1.7	0	27.5						0	0	0	0	0	0	0	0	0	0	0	0	0	1100000000
Inter_Patient103	1	42.2055	3	4.7	0	24.5	3.14	34.3	42.6	12.8		0	0	0	0	0	0	0	0	0	0	0	0	0	1110000000
Inter_Patient103	1	42.4	4	7.1	0	22.1						0	0	0	0	0	0	0	0	0	0	0	0	0	1111000000
Inter_Patient103	1	42.6466	5	10.1	0	19.1	2.7	24.4	46.8	17.6		0	0	0	0	0	0	0	0	0	0	0	0	0	1111100000
Inter_Patient103	1	42.8932	6	13.1	0	16.1	2.42	26.1	44.5	14.7		0	0	0	0	0	0	0	0	0	0	0	0	0	1111110000
Inter_Patient103	1	43.1397	7	16.1	0	13.1	3.09	25.8	40.8	19.6		0	0	0	0	0	0	0	0	0	0	0	0	0	1111111000
Inter_Patient103	1	43.3589	8	18.8	0	10.4	2.4	23.3	41.9	12.6		0	0	0	0	0	0	0	0	0	0	0	0	0	1111111100
Inter_Patient104	2	64.075	1	0	0	12.6	5.84	59.1	39.3	26.7	11	0	0	115	3	4	0	0	0	0	0	0	0	0	2000000000
Inter_Patient104	2	64.2944	2	2.7	0	9.9	8.11	102.3	37.4	11.3	12	0	0	114	3	4	0	0	0	0	0	0	0	0	2200000000
Inter_Patient105	1	41.8314	1	0	0	0.5	39.24	65.9	36.4	10.5		0	0	117	2	4	0	0	0	0	0	0	0	0	2000000000
Inter_Patient106	1	30.4668	1	0	1	7.5	16290	158.7	31.3	11.9	12	0	0	91	2	4	0	0	0	0	0	0	0	0	2000000000
Inter_Patient106	1	30.7178	2	3.1	1	4.4	7131	43.6	43.6	9.6		0	1	26	3	4	1	1	1	0	0	0	0	0	2200000000
Inter_Patient106	1	30.8438	3	4.6	1	2.9	22194	87.7	43.6	18.2		0	1	40	3	4	1	1	1	0	0	0	1	0	2220000000
Inter_Patient107	1	59.6749	1	0	0	20.4	83.19	74.3	35.1	33.6	11.2	0	0	35	2	4	0	0	0	0	0	0	0	0	1000000000
Inter_Patient107	1	59.7452	2	0.9	0	19.5	73.2	74.3	35.1	44		0	0	0	0	0	0	0	0	0	0	0	0	0	1100000000
Inter_Patient107	1	60.136	3	5.6	0	14.7	63.21	22	39.1	17.5	13	0	0	12	3	4	1	0	0	0	0	0	0	0	1120000000
Inter_Patient107	1	60.4369	4	9.3	0	11.1	37.7	19.4	41.9	17.1	12	0	0	13	3	4	0	0	0	0	0	0	0	0	1121000000
Inter_Patient107	1	60.6411	5	11.8	0	8.6	50					0	0	0	0	0	0	0	0	0	0	0	0	0	1121100000
Inter_Patient107	1	60.8795	6	14.7	0	5.7	53.31	17	42.5	15.8	11.9	0	0	12	3	4	1	0	0	0	0	0	0	0	1121110000
Inter_Patient107	1	60.9671	7	15.7	0	4.6	60					0	0	14	3	4	1	0	0	0	0	0	0	0	1121111000
Inter_Patient107	1	61.3425	8	20.3	0	0.1	80	22.1	45.5	20.1	12.3	0	0	19	3	4	0	0	0	0	0	0	0	0	1121111100
Inter_Patient108	1	33.726	1	0	0	13.5	82.36				12.8	0	0	88	3	4	0	0	0	0	0	0	0	0	2000000000
Inter_Patient108	1	33.9288	2	2.5	0	11.1	108.9	19.7	35.8	9.5	13.9	0	0	83	3	4	0	0	0	0	0	0	0	0	2200000000
Inter_Patient108	1	34.1671	3	5.4	0	8.2	1184	30.1	43.8	12.7	12.4	0	0	34	3	4	0	0	0	0	0	0	0	0	2220000000
Inter_Patient108	1	34.4575	4	8.9	0	4.6	10285	42.5	42	9.9	12.7	0	0	40	3	4	0	0	0	0	0	0	0	0	2221000000
Inter_Patient108	1	34.6575	5	11.3	0	2.2	5246	23.2	41.1	11.9	11.9	0	0	29	3	4	1	0	0	0	0	0	0	0	2221100000
Inter_Patient108	1	34.8274	6	13.4	0	0.1	10907	18.5	35	9.9	13.5	0	0	0			0						0	0	2221110000
Inter_Patient109	1	54.56	1	0	0	26	160.2	39	42.2	34.5	10.8	0	0	41	3	2	0	0	0	0	0	0	0	0	1000000000
Inter_Patient109	1	54.6384	2	1	0	25	7.23	17.2	40	6.5		0	0	0	0	0	0	0	0	0	0	0	0	0	1100000000
Inter_Patient110	1	32.168	1	0	1	7.5	4566	47.3	40.4	8.7	11	0	0	90	3	3	0	0	0	0	0	0	0	0	2000000000
Inter_Patient110	1	32.4219	2	3.1	1	4.4	2504	479	46.5	9.9	11.6	0	1	72	3	2	0	0	0	0	0	0	1	0	2200000000
Inter_Patient110	1	32.6548	3	5.9	1	1.5	3949	83.7	42.8	11.1		0	1	74	3	4	1	0	0	0	0	0	1	0	2220000000
Inter_Patient111	1	58.7523	1	0	0	12.8		645.3	35.7	20.3	12.9	0	0	53	3	4	0	0	0	0	0	0	0	0	1000000000
Inter_Patient111	1	58.8411	2	1.1	0	11.8	12.09	28.3	43.9	11.7		0	0	5	2	1	1	0	0	0	0	0	0	0	1100000000
Inter_Patient112	1	53.2565	1	0	0	14.2	97.6	51.4	34.7	41	13.9	0	0	52	3	4	0	0	0	0	0	1	0	0	1000000000
Inter_Patient112	1	53.3562	2	1.2	0	13	92.79	38.2	36.5	53		0	1	44	2	1	0	1	3	0	0	2	0	0	1100000000
Inter_Patient112	1	53.5479	3	3.5	0	10.7	117.6	27.6	36.8	25		0	1	55	2	1	0	1	3	0	0	2	0	0	1110000000
Inter_Patient113	1	59.5361	1	0	1	6.5	16329	74.9	39.3	15.2	11.6	0	0	59	3	4	0	0	0	0	0	0	0	0	1000000000
Inter_Patient113	1	59.8073	2	3.3	1	3.2	9100	30.8	32.8	9	13.1	0	1	88	2	4	0	1	5	0	0	0	0	0	1200000000
Inter_Patient113	1	59.9161	3	4.6	1	1.9	14746	37	30.2	25.4	13.4	0	1	71	2	4	0	1	1235	0	0	0	0	0	1210000000
Inter_Patient114	1	63.2293	1	0	0	2.2	5736	55.9	26.3	15.5	12.3	0	0	118	2	2	0	0	0	0	0	1	0	0	2000000000
Inter_Patient114	1	63.3772	2	1.8	0	0.4	36105	32	29.8	36.7	13.1	0	0	170	2	2	0	0	0	0	0	2	0	0	2200000000
Inter_Patient115	1	61.1465	1	0	0	30.3	9.38	153.1	41.7	13.7	12.9	0	0	36	2	2	0	0	0	0	0	0	0	0	1000000000
Inter_Patient115	1	61.2822	2	1.7	0	28.7						0	0	0	0	0	0	0	0	0	0	0	0	0	1100000000
Inter_Patient115	1	61.5288	3	4.7	0	25.7	8.64	47.3	38	11.7		0	0	0	0	0	0	0	0	0	0	0	0	0	1110000000
Inter_Patient115	1	61.6904	4	6.6	0	23.7	2.41	23.8	38.5	14.5		0	0	0	0	0	0	0	0	0	0	0	0	0	1111000000
Inter_Patient116	1	52.0866	1	0	0	22.8	162.6	61.3	41.2	20.2	15	0	0	32	3	2	0	0	0	0	0	0	0	0	1000000000
Inter_Patient116	1	52.1562	2	0.8	0	22	15.15	44.2	43	12.9		0	0	0	0	0	0	0	0	0	0	0	0	0	1100000000
Inter_Patient116	1	52.3479	3	3.2	0	19.7	4.05	30.5	40.2	10.6		0	0	0	0	0	0	0	0	0	0	0	0	0	1110000000
Inter_Patient116	1	52.6219	4	6.5	0	16.3	4.1	31.2	40.7	13.8		0	0	0	0	0	0	0	0	0	0	0	0	0	1111000000
Inter_Patient116	1	52.8904	5	9.8	0	13.1	10.47	29.3	39.4	20.5		0	0	0	0	0	0	0	0	0	0	0	0	0	1111100000
Inter_Patient116	1	53.3315	6	15.1	0	7.7	14.16	37.1	41.2	17.8		0	0	0	0	0	0	0	0	0	0	0	0	0	1111110000
Inter_Patient116	1	53.5808	7	18.2	0	4.7	14.5	31.2	40.8	20.7		0	0	0	0	0	0	0	0	0	0	0	0	0	1111111000
Inter_Patient117	1	65	1	0	1	21.7	2091	398.8	42.8	18.4	11.2	0	0	52	3	2	0	0	0	0	0	0	0	0	1000000000
Inter_Patient117	1	65	2	1.2	1	20.4	27.89	26.4	40.7	10.7		0	0	0	0	0	0	0	0	0	0	2	0	0	1100000000
Inter_Patient117	1	65	3	4.5	1	17.2	49.35	25.3	39.2	8.9		0	0	0	0	0	0	0	0	0	0	0	0	0	1110000000
Inter_Patient117	1	66	4	9.1	1	12.6	756	39.6	39.8	10.9		0	0	19	2	1	1	0	0	0	0	0	0	0	1112000000
Inter_Patient117	1	66	5	10.6	1	11	1497	29.2	34.6	18.3	12.4	0	1	7	3	4	1	0	0	0	0	0	1	0	1112200000
Inter_Patient118	2	56.1216	1	0	0	1.5	4795	31	36.5	13.6	12.1	0	0	64	3	2	0	0	0	0	0	0	0	0	1000000000
Inter_Patient118	2	56.2339	2	1.4	0	0.1	2076	23.2	37.9	8.9	12.6	0	0	56	3	2	0	0	0	0	0	0	0	0	1200000000
Inter_Patient119	1	48.9901	1	0	1	10.7	140.7	33	35.7	20.2	13.9	0	0	43	2	4	0	0	0	0	0	0	0	0	1000000000
Inter_Patient119	1	49.0795	2	1.1	1	9.6	51.26	34.1	36.2	22.4		0	0	40	2	4	0	0	0	0	0	0	0	0	1100000000
Inter_Patient119	1	49.5068	3	6.3	1	4.4	18.77	37.2	32.9	28.9		0	0	0	0	0	0	0	0	0	0	0	0	0	1110000000
Inter_Patient119	1	49.663	4	8.2	1	2.5	246.8	53.4	32.2	40.6		0	1	49	2	4	0	1	135	2	2	0	0	1	1112000000
Inter_Patient120	1	42.8477	1	0	1	25.9	6.33	39.1	43.3	8.6	12.5	0	0	41	3	3	0	0	0	0	0	0	0	0	1000000000
Inter_Patient120	1	42.9781	2	1.6	1	24.3	7.28	40.7	43.9	10.4		0	0	46	3	3	0	0	0	0	0	0	0	0	1100000000
Inter_Patient121	1	47.8175	1	0	0	25.9	695.8	69.9	45.2	12.9	12.2	0	0	35	2	2	0	0	0	0	0	0	0	0	1000000000
Inter_Patient121	1	47.9151	2	1.2	0	24.7						0	0	0	0	0	0	0	0	0	0	0	0	0	1100000000
Inter_Patient122	1	46.0043	1	0	0	2.3	40.55	28	37.5	7.2	10.4	0	0	45	3	4	0	0	0	0	0	0	0	0	1000000000
Inter_Patient122	1	46.1452	2	1.7	0	0.6	29.75	68.4	35	11.6		0	0	36	3	4	0	0	0	0	0	0	0	0	1100000000
Inter_Patient123	1	56.6037	1	0	1	10.8	2301	37	49.7	18	10.9	0	0	111	2	4	0	0	0	0	0	0	0	0	2000000000
Inter_Patient123	1	56.8449	2	2.9	1	7.8	2015	16.3	38.3	12.6	10.5	0	1	119	2	1	0	1	3	2	0	0	0	0	2100000000
Inter_Patient123	1	57.1271	3	6.4	1	4.4	3252	23.5	40.9	14.5	9.9	0	1	112	2	1	0	1	3	2	0	0	0	0	2120000000
Inter_Patient124	1	65.6422	1	0	0	10.7	865.3	38	32.3	16.9	11.2	0	0	82	2	4	0	0	0	0	0	0	0	0	2000000000
Inter_Patient124	1	65.863	2	2.7	0	8	257.8	8.2	42.1	7.4		0	1	73	2	4	0	1	5	0	0	0	1	0	2200000000
Inter_Patient124	1	66.0192	3	4.6	0	6.1	205.3	28.1	45.1	11.3		0	1	73	2	4	0	1	5	0	0	0	1	0	2220000000
Inter_Patient124	1	66.3607	4	8.7	0	1.9	827.4	79	41.1	12.6		0	1	97	2	4	1	1	5	0	0	0	1	1	2221000000
Inter_Patient124	1	66.4384	5	9.7	0	1	692.7	20.3	40.2	8		0	1	90	2	4	1	1	5	0	0	0	1	1	2221100000
Inter_Patient125	1	31.3087	1	0	1	12.2	121000	51.9	44.1	28.1	10.9	0	0	78	1	4	0	0	0	0	0	0	0	0	2000000000
Inter_Patient125	1	31.4027	2	1.1	1	11	3757	31.4	45.5	8.2		0	0	0	0	0	0	0	0	0	0	0	0	0	2100000000
Inter_Patient125	1	31.6603	3	4.3	1	7.9	121000	81.5	42.9	12.3		0	1	40	2	4	1	0	0	0	0	0	1	0	2120000000
Inter_Patient126	1	36.4804	1	0	0	1.3	1171	28.7	30.6	8.7	10.4	0	0	130	3	4	0	0	0	0	0	1	0	0	2000000000
Inter_Patient126	1	36.5791	2	1.2	0	0.1	1753	28.5	23.1	39.4	13.2	0	0	129	3	4	0	0	0	0	0	2	0	0	2200000000
Inter_Patient127	1	44.9325	1	0	1	2.9	4028	84.3	38.5	15.8	12.5	0	0	168	2	4	0	0	0	0	0	0	0	0	2000000000
Inter_Patient127	1	45.1414	2	2.5	1	0.3	155.4	25.7	33.4	21.1	12.2	0	0	168	2	4	0	0	0	0	0	2	0	0	2200000000
Inter_Patient128	1	52.7106	1	0	0	12.9	17	63.3	42.3	52	12.8	0	0	66	2	2	0	0	0	0	0	0	0	0	1000000000
Inter_Patient128	1	52.8055	2	1.2	0	11.7	22.52	47	36.9	34		0	0	0	0	0	0	0	0	0	0	0	0	0	1100000000
Inter_Patient128	1	53.1151	3	4.9	0	8	7.51	32.4	38.9	35.1		0	0	0	0	0	0	0	0	0	0	0	0	0	1110000000
Inter_Patient128	1	53.3616	4	7.9	0	5	5.71	32.8	43.8	41.8		0	0	0	0	0	0	0	0	0	0	0	0	0	1111000000
Inter_Patient128	1	53.6877	5	11.9	0	1	4.82	36.1	43.6	37.2		0	0	0	0	0	0	0	0	0	0	0	0	0	1111100000
Inter_Patient129	1	65.2921	1	0	0	35.6	19.13	59.9	36.6	19	11.3	0	0	20	3	4	0	0	0	0	0	0	0	0	1000000000
Inter_Patient129	1	65.3863	2	1.1	0	34.4	17.35	50.7	35.5	13.8		0	0	0	0	0	0	0	0	0	0	0	0	0	1100000000
Inter_Patient130	1	34.6287	1	0	0	19.1		158.6	37.8	35.8	12.9	0	0	40	3	3	0	0	0	0	0	0	0	0	1000000000
Inter_Patient130	1	34.897	2	3.3	0	15.9	102.4	40.8	38.2	20.4	11.9	0	0	30	3	2	0	0	0	0	0	0	0	0	1100000000
Inter_Patient130	1	34.9836	3	4.3	0	14.8	10.17	35.3	37.5	21.2		0	0	13	2	1	0	0	0	0	0	0	0	0	1110000000
Inter_Patient130	1	35.2356	4	7.4	0	11.7	10.12	30.4	39.5	35.6		0	0	15	2	1	0	0	0	0	0	0	0	0	1112000000
Inter_Patient130	1	35.5534	5	11.3	0	7.9	19.24	26.1	35.5	28.3	13.7	0	0	17	3	4	1	0	0	0	0	0	0	0	1112200000
Inter_Patient130	1	35.8493	6	14.9	0	4.3	6.4	53.2	36.2	35.3		0	0	0	0	0	0	0	0	0	0	0	0	0	1112210000
Inter_Patient130	1	36.1178	7	18.1	0	1	21.22	131	35.9	49.1		0	1	20	3	4	1	1	123	0	0	0	0	0	1112211000
Inter_Patient131	1	49.1452	1	0	0	34.6	207	36.2	32.1	17.7	11.8	0	0	23	3	4	0	0	0	0	0	0	0	0	1000000000
Inter_Patient131	1	49.3699	2	2.7	0	31.9	13.95	9.2	38.4	12		0	0	10	1	1	0	0	0	0	0	0	0	0	1100000000
Inter_Patient131	1	49.5479	3	4.9	0	29.7	8.12	155.5	35.5	17.1	11.8	0	0	9	1	1	0	0	0	0	0	0	0	0	1110000000
Inter_Patient131	1	49.6055	4	5.6	0	29	9.21	37.3	39.6	11.3		0	0	0	0	0	0	0	0	0	0	0	0	0	1111000000
Inter_Patient131	1	49.926	5	9.5	0	25.1	7.05	25.3	41	14.1		0	0	0	0	0	0	0	0	0	0	0	0	0	1111100000
Inter_Patient131	1	50.1781	6	12.6	0	22.1	6.62					0	0	14	1	1	1	0	0	0	0	0	0	0	1111120000
Inter_Patient132	1	24.2151	1	0	1	6.9	121000	202.7	49.6	10.3	11.7	0	0	53	3	4	0	0	0	0	0	0	0	0	1000000000
Inter_Patient132	1	24.4548	2	2.9	1	4	121000	44.4	43.5	8.6		0	1	52	3	4	0	0	0	0	0	0	1	0	1200000000
Inter_Patient132	1	24.6904	3	5.8	1	1.1	121000	33.8	43	7.2		0	1	115	3	4	1	1	123	0	0	0	1	0	1220000000
Inter_Patient133	1	54	1	0	0	4.2	41.04	122.8	37.9	16	12.1	0	0	36	2	4	0	0	0	0	0	0	0	0	1000000000
Inter_Patient133	1	54	2	3.2	0	1	3.37	24.8	33.3	10.4		0	0	20	2	2	0	0	0	0	0	0	0	0	1100000000
Inter_Patient134	1	65.6175	1	0	1	6.9	8.94	40.8	36.7	28	13.1	0	0	68	2	4	0	0	0	0	0	0	0	0	1000000000
Inter_Patient134	1	65.7876	2	2.1	1	4.8	7.89	43.7	30.2	25.6	12.9	0	1	68	2	4	0	1	4	3	0	0	0	0	1100000000
Inter_Patient135	1	66.9627	1	0	1	4.2	65.5	96.3	36.1	13.7	11.9	0	0	32	3	4	0	0	0	0	0	0	0	0	1000000000
Inter_Patient135	1	67.0712	2	1.3	1	2.9	102.4	127.1	40.2	16.2		0	0	38	3	4	1	0	0	0	0	0	0	0	1100000000
Inter_Patient136	1	51.1251	1	0	1	4.7	37.82	104.5	37.8	10.2	13	0	0	36	3	4	0	0	0	0	0	0	0	0	1000000000
Inter_Patient136	1	51.3826	2	3.1	1	1.6	30.57	111.2	33.1	20.6	13.4	0	0	7	2	1	0	0	0	0	0	0	0	0	1100000000
Inter_Patient137	1	58.7683	1	0	1	4.6	361.9	156.1	38.3	15.7	11.8	0	0	110	3	4	0	0	0	0	0	0	0	0	2000000000
Inter_Patient137	1	58.8438	2	0.9	1	3.7	1367	226.9	37.9	13.1		0	1	126	3	4	1	0	0	3	0	0	1	0	2200000000
Inter_Patient138	1	58.5408	1	0	0	0.2	311.6	76	30.9	19.8	14.2	0	0	21	3	4	0	0	0	0	0	0	0	0	1000000000
Inter_Patient139	1	54.799	1	0	0	8.1	32207	630.3	37.2	39.4	14.3	0	0	46	2	2	0	0	0	0	0	0	0	0	1000000000
Inter_Patient139	1	54.8877	2	1.1	0	7.1	499.6	64.3	42.5	8.1		0	0	0	0	0	0	0	0	0	0	0	0	0	1200000000
Inter_Patient139	1	55.1516	3	4.3	0	3.9	24801	107.8	39.3	12.7	12.1	0	1	90	2	1	1	1	3	0	0	0	0	0	1210000000
Inter_Patient139	1	55.3863	4	7.1	0	1	60000					0	1	100	2	1	0	1	1,3	0	0	0	0	0	1212000000
Inter_Patient140	1	52.5545	1	0	0	29.7	1310	94.4	38.4	12.5	11.4	0	0	30	2	4	0	0	0	0	0	0	0	0	1000000000
Inter_Patient140	1	52.6329	2	1	0	28.7	73.87	35.6	41.1	10.3		0	0	26	2	4	0	0	0	0	0	0	0	0	1100000000
Inter_Patient140	1	52.9479	3	4.8	0	24.9	26.76	53.1	41	8	11.4	0	0	18	2	4	0	0	0	0	0	0	0	0	1120000000
Inter_Patient140	1	53.2767	4	8.8	0	20.9	33.12	34.7	41	9.1		0	0	17	2	4	0	0	0	0	0	0	0	0	1121000000
Inter_Patient140	1	53.5425	5	12	0	17.7	31.81	35.8	42.7	7.9	11.1	0	0	22	2	4	0	0	0	0	0	0	0	0	1121100000
Inter_Patient140	1	53.7534	6	14.6	0	15.1	21.54	48.6	44.8	10.8	12.1	0	0	25	2	4	0	0	0	0	0	0	0	0	1121110000
Inter_Patient140	1	54.0411	7	18.1	0	11.6	36.34	39.7	44.9	8	11.9	0	0	28	2	4	0	0	0	0	0	0	0	0	1121111000
Inter_Patient141	1	61.486	1	0	1	10.3	14.07	49.8	28.9	17.8	13.4	0	0	50	3	4	0	0	0	0	0	0	0	0	1000000000
Inter_Patient141	1	61.6658	2	2.2	1	8.1	11.35	79.7	31.7	9.6	13.1	0	0	63	3	4	0	0	0	0	0	0	0	0	1100000000
Inter_Patient142	1	57.8201	1	0	0	25.2	217.6	132.6	45.8	7	11.1	0	0	40	2	3	0	0	0	0	0	0	0	0	1000000000
Inter_Patient142	1	57.9945	2	2.1	0	23.1	17.06	53.3	42.6	9.2		0	0	0	0	0	0	0	0	0	0	0	0	0	1100000000
Inter_Patient142	1	58.2411	3	5.1	0	20.1						0	0	8	2	1	0	0	0	0	0	0	0	0	1110000000
Inter_Patient142	1	58.4877	4	8.1	0	17.1						0	0	8	2	1	0	0	0	0	0	0	0	0	1112000000
Inter_Patient142	1	58.8301	5	12.3	0	12.9	92.42	25	45.1	9.8	10.9	0	0	8	2	1	0	0	0	0	0	0	0	0	1112100000
Inter_Patient142	1	59.0192	6	14.6	0	10.6	187.5	21.5	43.9	8.1	12	0	0	0			0						0	0	1112110000
Inter_Patient143	1	48.1105	1	0	1	15.4	3096	198.8	38.8	11.1	13.2	0	0	32	3	4	0	0	0	0	0	0	0	0	1000000000
Inter_Patient143	1	48.3014	2	2.3	1	13	4000					0	0	0			0						0	0	1200000000
Inter_Patient143	1	48.6	3	6	1	9.4	5086	14.7	47	12.5	12.5	0	0	0			0						0	0	1210000000
Inter_Patient143	1	48.874	4	9.3	1	6.1	20000	12.1	45	15.7	12.7	0	0	0			0						0	0	1212000000
Inter_Patient143	1	49.0329	5	11.2	1	4.1	39139	15.9	46.1	11	12.6	0	0	0			0						0	0	1212100000
Inter_Patient144	1	75.6205	1	0	0	11.7	30.62	96.7	40.8	16.5	11	0	0	78	2	2	0	0	0	0	0	0	0	0	2000000000
Inter_Patient145	1	36.0438	1	0	1	18.3	121000	171.7	40.3	25.8	13	0	0	120	2	4	0	0	0	0	0	0	0	0	2000000000
Inter_Patient145	1	36.2603	2	2.6	1	15.6	49945	127.3	42.5	9.3	12	0	0	100	2	4	0	0	0	0	0	0	0	0	2200000000
Inter_Patient145	1	36.4904	3	5.4	1	12.8	2935	47.2	42.3	9.4		0	0	0	0	0	0	0	0	0	0	0	0	0	2220000000
Inter_Patient145	1	36.726	4	8.3	1	10	11256	31.3	44.4	18.5		0	1	0	0	0	0	0	0	0	0	0	1	0	2221000000
Inter_Patient145	1	36.9863	5	11.5	1	6.8	50833	55.1	40.7	9.3	11.6	0	1	0	0	0	0	0	0	0	2	0	1	0	2221100000
Inter_Patient145	1	37.1068	6	12.9	1	5.3	76865	61	35.9	14.7	13	0	1	0	0	0	0	0	0	0	2	0	1	0	2221110000
Inter_Patient145	1	37.3233	7	15.6	1	2.7	100997	139.7	32.2	10.7	13.1	0	1	0	0	0	0	0	0	0	2，3	0	1	0	2221111000
Inter_Patient145	1	37.4795	8	17.5	1	0.8	121000	107.2	34.6	13.6		0	1	0	0	0	0	0	0	0	2，3	0	1	0	2221111100
Inter_Patient146	1	63	1	0	0	27.5	230.2	199.4	34.3	20.5	11.9	0	0	58	3	2	0	0	0	0	0	0	0	0	1000000000
Inter_Patient146	1	63	2	1.8	0	25.7	112.1	151	32.7	10	12.6	0	0	0	0	0	0	0	0	0	0	0	0	0	1100000000
Inter_Patient146	1	63	3	5.6	0	21.9	144.7	59	28.8	13.7	14.2	0	0	11	2	1	0	0	0	0	0	0	0	0	1110000000
Inter_Patient146	1	63	4	8.1	0	19.4						0	0	0	0	0	0	0	0	0	0	0	0	0	1111000000
Inter_Patient146	1	63	5	11.9	0	15.6	67.82	137.7	39.3	8.1	12.1	0	0	0	0	0	0	0	0	0	0	0	0	0	1111100000
Inter_Patient146	1	63	6	13.8	0	13.7	117.4	222.4	37.3	14.7	12.8	0	0	0	0	0	0	0	0	0	0	0	0	0	1111110000
Inter_Patient146	1	63	7	15.6	0	11.9	98.77	163.4	39	12.9	12.7	0	0	9	2	2	1	0	0	0	0	0	0	0	1111111000
Inter_Patient146	1	63	8	18	0	9.5	648.5	196.5	37.9	12.64	13.2	0	0	7	2	1	0	0	0	0	0	0	0	0	1111111100
Inter_Patient146	1	63	9	20	0	7.5	759.9	228.5	35.2	11.2	13.3	0	0	0	0	0	0	0	0	0	0	0	0	0	1111111110
Inter_Patient147	1	60.1078	1	0	0	34	1184	50.5	39.3	11.5	13	0	0	33	3	4	0	0	0	0	0	0	0	0	1000000000
Inter_Patient147	1	60.1836	2	0.9	0	33	30.5	28.5	43.2	9.2		0	0	0	0	0	0	0	0	0	0	0	0	0	1100000000
Inter_Patient147	1	60.3753	3	3.3	0	30.7						0	0	0	0	0	0	0	0	0	0	0	0	0	1110000000
Inter_Patient147	1	60.6438	4	6.5	0	27.4	4.05	38.3	42	10.5		0	0	0	0	0	0	0	0	0	0	0	0	0	1111000000
Inter_Patient147	1	60.9123	5	9.8	0	24.2	3.57	33.9	42.1	12.1		0	0	21	2	1	1	0	0	0	0	0	0	0	1111200000
Inter_Patient147	1	61.2575	6	14	0	20	4.05	46.2	46.3	12.5	11.5	0	0	13	3	2	1	0	0	0	0	0	0	0	1111210000
Inter_Patient147	1	61.5753	7	17.9	0	16.1	4.74	35.3	42.8	8.51	11.8	0	0	35	1	1	0	0	0	0	0	0	0	0	1111211000
Inter_Patient147	1	61.663	8	18.9	0	15	4.74	35.3	42.8	8.51	11.8	0	0	35	1	1	0	0	0	0	0	0	0	0	1111211100
Inter_Patient148	1	58.2092	1	0	0	24.7	21.76	39.9	36.7	14	13.9	0	0	38	2	4	0	0	0	0	0	0	0	0	1000000000
Inter_Patient149	1	58.5058	1	0	0	23.3	168.8	86.5	34.9	12.5	10.8	0	0	42	3	2	0	0	0	0	0	0	0	0	1000000000
Inter_Patient149	1	58.5863	2	1	0	22.3	3.49	36.8	40.1	6.3		0	0	0	0	0	0	0	0	0	0	0	0	0	1100000000
Inter_Patient150	2	37.8668	1	0	1	2.6	13197	39.9	36.6	148.5		0	0	77	3	4	0	0	0	0	0	0	0	0	2000000000
Inter_Patient151	1	37.2943	1	0	0	31.4	1607	298.3	43.3	30.2	12.2	0	0	80	2	2	0	0	0	0	0	0	0	0	2000000000
Inter_Patient151	1	37.4274	2	1.6	0	29.7	7.56	23.4	40.6	16.7		0	0	0	0	0	0	0	0	0	0	0	0	0	2100000000
Inter_Patient151	1	37.6	3	3.7	0	27.6	4.41	30.9	41.1	14.1		0	0	0	0	0	0	0	0	0	0	0	0	0	2110000000
Inter_Patient151	1	38.063	4	9.4	0	22	4.26	23.3	43.2	28.7		0	0	0	0	0	0	0	0	0	0	0	0	0	2111000000
Inter_Patient151	1	38.3096	5	12.4	0	19	3.42	27.3	44.8	11.1		0	0	0			0						0	0	2111100000
Inter_Patient151	1	38.5562	6	15.4	0	16	3.3	21.3	44	12.8		0	0	0			0						0	0	2111110000
Inter_Patient151	1	38.6356	7	16.3	0	15	3.3	21.3	44	12.8		0	0	0	0	0	0	0	0	0	0	0	0	0	2111111000
Inter_Patient151	1	38.8959	8	19.5	0	11.9	3.53	22.4	44.1	11.9		0	0	0	0	0	0	0	0	0	0	0	0	0	2111111100
Inter_Patient152	1	24.514	1	0	0	4.8	36121	62.5	42.3	11	11.9	0	0	96	3	4	0	0	0	0	0	0	0	0	2000000000
Inter_Patient152	1	24.749	2	2.9	0	1.9	15618	28.7	43.7	8.4	12.6	0	0	90	3	4	1	0	0	0	0	0	0	0	2200000000
Inter_Patient153	1	49.8128	1	0	0	31.8	4.05	40.4	44	9.7	14.6	0	0	45	3	2	0	0	0	0	0	0	0	0	1000000000
Inter_Patient153	1	49.926	2	1.4	0	30.5	2.2	23.5	45.3	13.9		0	0	4	2	1	0	0	0	0	0	0	0	0	1100000000
Inter_Patient154	1	64.5058	1	0	1	3.9		276.5	31.8	20.2	12.9	0	0	78	2	4	0	0	0	0	0	0	0	0	2000000000
Inter_Patient154	1	64.6164	2	1.3	1	2.6		79.1	39.2	20.6		0	1	0	0	0	0	1	3	0	0	0	0	0	2100000000
Inter_Patient155	1	49.8998	1	0	1	15.4	8.21	29.9	33.2	30.1	12.5	0	0	156	2	2	0	0	0	0	0	0	0	0	2000000000
Inter_Patient155	1	50.13	2	2.8	1	12.6	7.35	33.7	34.4	19.6	10.8	0	0	145	2	2	0	0	0	0	0	0	0	0	2200000000
Inter_Patient155	1	50.2805	3	4.6	1	10.8	6.26	13.5	33.2	8.9	12	0	0	133	2	1	0	0	0	0	0	0	0	0	2210000000
Inter_Patient155	1	50.5479	4	7.9	1	7.5	6.48	12.5	37.2	9.2	11.1	0	0	146	2	1	0	0	0	0	0	0	0	0	2212000000
Inter_Patient156	1	37.618	1	0	1	11.3	9487	38.7	42.4	12.8	11.4	0	0	64	3	4	0	0	0	0	0	0	0	0	1000000000
Inter_Patient156	1	37.8889	2	3.3	1	8	1968	27.9	41.6	9.5	11.3	0	0	0	0	0	0	0	0	0	0	0	0	0	1200000000
Inter_Patient156	1	37.989	3	4.5	1	6.8	121000	86.5	37.7	16.6		0	0	0	0	0	0	0	0	0	0	0	0	0	1210000000
Inter_Patient157	1	48.1654	1	0	0	30.4	10.48	39.5	40.2	12.8	13.1	0	0	33	2	3	0	0	0	0	0	0	0	0	1000000000
Inter_Patient157	1	48.453	2	3.5	0	26.9	3.59	32.9	37.7	9.5	12.7	0	0	0	0	0	0	0	0	0	0	0	0	0	1100000000
Inter_Patient157	1	48.6164	3	5.5	0	24.9						0	0	0	0	0	0	0	0		0	0	0	0	1110000000
Inter_Patient157	1	48.8082	4	7.8	0	22.6						0	0	0	0	0	0	0	0	0	0	0	0	0	1111000000
Inter_Patient157	1	49.0575	5	10.9	0	19.5						0	0	0	0	0	0	0	0	0	0	0	0	0	1111100000
Inter_Patient157	1	49.4219	6	15.3	0	15.1						0	0	0	0	0	0	0	0	0	0	0	0	0	1111120000
Inter_Patient157	1	49.6329	7	17.9	0	12.5						0	0	0	0	0	0	0	0	0	0	0	0	0	1111121000
Inter_Patient158	1	43.1408	1	0	1	6	4667	57.3	41	20.9	10.4	0	0	157	3	4	0	0	0	0	0	0	0	0	2000000000
Inter_Patient158	1	43.1945	2	0.7	1	5.4	4629	200.5	36	29.1		0	0	157	3	4	0	0	0	0	0	0	0	0	2200000000
Inter_Patient159	2	44.401	1	0	0	33.5	12.45	30.2	42.4	7.7	14.8	0	0	76	2	2	0	0	0	0	0	0	0	0	2000000000
Inter_Patient159	2	44.5068	2	1.3	0	32.2	3.99	32.4	48.9	11.1		0	0	0	0	0	0	0	0	0	0	0	0	0	2100000000
Inter_Patient159	2	44.7534	3	4.3	0	29.2	3.99	32.4	48.9	11.1		0	0	0	0	0	0	0	0	0	0	0	0	0	2110000000
Inter_Patient159	2	45	4	7.3	0	26.2						0	0	0	0	0	0	0	0	0	0	0	0	0	2111000000
Inter_Patient159	2	45.3534	5	11.6	0	21.9						0	0	0	0	0	0	0	0	0	0	0	0	0	2111100000
Inter_Patient160	2	59.5135	1	0	1	12.4	121000	81.7	33.2	20.3	12	0	0	97	3	3	0	0	0	0	0	0	0	0	2000000000
Inter_Patient160	2	59.589	2	0.9	1	11.5	121000	58.6	37.7	18.7		0	0	91	3	2	0	0	0	0	0	0	0	0	2200000000
Inter_Patient161	2	64.8995	1	0	0	32.7	24.81	108.1	35.3	11.5	11.6	0	0	47	3	2	0	0	0	0	0	0	0	0	1000000000
Inter_Patient161	2	65.1644	2	3.2	0	29.5	5.15	19	43.7	8		0	0	0	0	0	0	0	0	0	0	0	0	0	1100000000
Inter_Patient161	2	65.411	3	6.2	0	26.5						0	0	0	0	0	0	0	0	0	0	0	0	0	1110000000
Inter_Patient161	2	65.6575	4	9.2	0	23.5	12.25	18.4	41.8	11.3		0	0	0	0	0	0	0	0	0	0	0	0	0	1111000000
Inter_Patient161	2	65.7753	5	10.7	0	22	11.56	17	43.7	11.1	12	0	0	0	0	0	0	0	0	0	0	0	0	0	1111100000
Inter_Patient162	2	76	1	0	0	29.9	29.2	108.2	41.6	2.2	10.7	0	0	90	3	2	0	0	0	0	0	0	0	0	2000000000
Inter_Patient162	2	76	2	1.8	0	28.1	2.61	93.3	37.7	15.2	12.6	0	0	0	0	0	0	0	0	0	0	0	0	0	2100000000
Inter_Patient162	2	76	3	5.3	0	24.6	2.13	23.9	38.4	14.5	11.2	0	0	0	0	0	0	0	0	0	0	0	0	0	2110000000
Inter_Patient162	2	76	4	8.6	0	21.3	2.08	22.6	44.5	14.8		0	0	0	0	0	0	0	0	0	0	0	0	0	2111000000
Inter_Patient162	2	76	5	11	0	18.9	2.08	22.6	44.5	14.8		0	0	0	0	0	0	0	0	0	0	0	0	0	2111100000
Inter_Patient162	2	76	6	12.1	0	17.8	2.08	22.6	44.5	14.8		0	0	0	0	0	0	0	0	0	0	0	0	0	2111110000
Inter_Patient163	2	34	1	0	1	11	121000	46.7	40.1	10.8	11.9	0	0	98	3	4	0	0	0	0	0	0	0	0	2000000000
Inter_Patient163	2	34	2	2.2	1	8.8	121000	26	34.4	15.6	12.2	0	0	103	3	4	1	0	0	0	0	0	0	0	2200000000
Inter_Patient163	2	34	3	5.6	1	5.4	121000	25.5	34.4	12.6		0	0	95	3	4	1	0	0	0	0	0	0	0	2220000000
Inter_Patient164	2	34	1	0	0	0.4	67.35	106.6	32.6	19.2	13.9	0	0	72	2	4	0	0	0	0	0	0	0	0	2000000000
Inter_Patient165	2	52	1	0	0	29.7	34755	101.7	42.2	10.9	13	0	0	23	3	4	0	0	0	0	0	0	0	0	1000000000
Inter_Patient165	2	52	2	2.5	0	27.1	32929	101.2	35.6	26.9	13.2	0	0	16	3	4	0	0	0	0	0	0	0	0	1200000000
Inter_Patient165	2	52	3	6	0	23.7	8811	29.9	37.7	16.4	13.1	0	0	16	3	4	0	0	0	0	0	0	0	0	1210000000
Inter_Patient165	2	52	4	9.7	0	20	14352	27.6	42.7	9.6		0	0	13	3	4	0	0	0	0	0	0	0	0	1212000000
Inter_Patient166	2	53	1	0	1	13.9		53.7	38.7	14.5	13.1	0	0	60	3	4	0	0	0	0	0	0	0	0	1000000000
Inter_Patient166	2	53	2	1.7	1	12.2		68.9	43	14.4		0	0	35	3	4	0	0	0	0	0	0	0	0	1100000000
Inter_Patient167	2	61	1	0	0	24	9.6	39.3	41.4	23.3	11.8	0	0	25	3	4	0	0	0	0	0	0	0	0	1000000000
Inter_Patient167	2	61	2	1.9	0	22.1	9.6	20.8	35	15.5	12.4	0	0	27	3	4	0	0	0	0	0	0	0	0	1100000000
Inter_Patient167	2	61	3	3	0	21	9.6	41.2	40.2	25.3		0	0	27	3	4	0	0	0	0	0	0	0	0	1120000000
Inter_Patient167	2	61	4	6.3	0	17.7	5.53	41.2	40.2	25.3	11.9	0	0	23	3	4	0	0	0	0	0	0	0	0	1121000000
Inter_Patient167	2	61	5	9.3	0	14.7	5.53	30.3	45.3	30.3	11.8	0	0	8	2	1	0	0	0	0	0	0	0	0	1121100000
Inter_Patient167	2	61	6	16.1	0	7.9	1056	30.3	45.3	30.3		0	1	22	3	4	1	1	3,5	0	0	0	0	0	1121110000
Inter_Patient167	2	61	7	17	0	7	3030	11	44.4	23.7		0	1	24	2	1	0	0	3,5	0	0	0	0	0	1121111000
Inter_Patient167	2	61	8	19.5	0	4.5	3030	14.9	46.1	14.7		0	1	24	2	1	0	0	3,5	0	0	0	0	0	1121111100
Inter_Patient167	2	61	9	23.6	0	0.4	41922	37.8	37.8	51.3	12.9	0	1	45	2	1	0	0	3,5	0	0	0	0	0	1121111110
Inter_Patient168	2	50	1	0	0	32	2797	48.5	40.4	5.8	11.9	0	0	79	1	2	0	0	0	0	0	0	0	0	2000000000
Inter_Patient168	2	50	2	1.6	0	30.4	18.94	43.6	45.7	7.7	11.9	0	0	0	0	0	0	0	0	0	0	0	0	0	2100000000
Inter_Patient168	2	50	3	3.7	0	28.3	11	31.2	44.5	10.3	11.9	0	0	0	0	0	0	0	0	0	0	0	0	0	2110000000
Inter_Patient168	2	50	4	6.5	0	25.5	10.04	24	43.1	10.9	11.9	0	0	0	0	0	0	0	0	0	0	0	0	0	2111000000
Inter_Patient168	2	50	5	9.5	0	22.5	11.25	24.1	46.2	9.3	11.9	0	0	0	0	0	0	0	0	0	0	0	0	0	2111100000
Inter_Patient168	2	50	6	13.8	0	18.2	13.59	19.9	44.6	10.1	11.9	0	0	0	0	0	0	0	0	0	0	0	0	0	2111110000
Inter_Patient168	2		7	16.8	0	15.2	13.59	19.9	44.6	10.1	11.9	0	0	0	0	0	0	0	0	0	0	0	0	0	2111111000
Inter_Patient168	2	50	8	19.1	0	12.9	13.84	20.5	43.5	8.2	11.9	0	0	0	0	0	0	0	0	0	0	0	0	0	2111111100
Inter_Patient168	2	50	9	19.1	0	9.8	13.84	20.5	43.5	8.2	11.9	0	0	0	0	0	0	0	0	0	0	0	0	0	2111111110
Inter_Patient169	2	42	1	0	0	31.6	14.05	35.6	41.9	15.3	14.8	0	0	22	3	4	0	0	0	0	0	0	0	0	1000000000
Inter_Patient169	2	42	2	2.8	0	28.8	9.77	49.2	34.9	9.9	13.6	0	0	0	0	0	0	0	0	0	0	0	0	0	1100000000
Inter_Patient169	2	42	3	6.1	0	25.6	9.77	49.2	34.9	9.9	13.6	0	0	0	0	0	0	0	0	0	0	0	0	0	1110000000
Inter_Patient169	2	42	4	9.1	0	22.8	9.77	49.2	34.9	9.9	13.6	0	0	0	0	0	0	0	0	0	0	0	0	0	1111000000
Inter_Patient169	2	42	5	11.3	0	20.3	9.77	49.2	34.9	9.9	13.6	0	0	0	0	0	0	0	0	0	0	0	0	0	1111100000
Inter_Patient169	2	42	6	11.3	0	18.3	9.77	49.2	34.9	9.9	13.6	0	0	0	0	0	0	0	0	0	0	0	0	0	1111110000
Inter_Patient169	2	42	7	15.3	0	16.4	9.77	49.2	34.9	9.9	13.6	0	0	0	0	0	0	0	0	0	0	0	0	0	1111111000
Inter_Patient169	2	42	8	20.4	0	11.2	9.77	49.2	34.9	9.9	13.6	0	0	0	0	0	0	0	0	0	0	0	0	0	1111111100
Inter_Patient169	2	42	9	23.4	0	8.2	9.77	49.2	34.9	9.9	13.6	0	0	0	0	0	0	0	0	0	0	0	0	0	1111111110
Inter_Patient170	2	62	1	0	1	19.1	8.69	84.5	37.3	12.8	11.8	0	0	136	3	2	0	0	0	0	0	0	0	0	2000000000
Inter_Patient170	2	62	2	2.7	1	16.4	8.75	48.7	35.8	11.3	12.1	0	0	150	3	2	0	0	0	0	0	0	0	0	2200000000
Inter_Patient170	2	62	3	5.1	1	14	12.53	45.7	36.9	12.8	11.3	0	0	179	3	2	0	0	0	0	0	2	0	0	2210000000
Inter_Patient170	2	62	4	9.5	1	9.6	45.24	75.1	34.7	12.1	11.3	0	0	190	3	2	0	0	0	0	0	2	0	0	2212000000
Inter_Patient171	2	57	1	0	0	4	4.09	47.3	33.1	12.4	12.4	0	0	90	3	4	0	0	0	0	0	0	0	0	2000000000
Inter_Patient171	2	57	2	2.7	0	1.3	4.09	47.3	33.1	12.4	12.4	0	0	103	3	4	1	0	0	0	0	2	0	0	2200000000
Inter_Patient172	2	22	1	0	0	32	121000	81.3	54.9	8.2	11.8	0	0	124	3	4	0	0	0	0	0	0	0	0	2000000000
Inter_Patient172	2	22	2	1.6	0	30.4	121000	29.4	41.9	9.5	11.2	0	0	109	3	4	0	0	0	0	0	0	0	0	2200000000
Inter_Patient172	2	22	3	3.9	0	28.1	1163	61.8	42.4	9.7	12.1	0	0	0	0	0	0	0	0	0	0	0	0	0	2220000000
Inter_Patient172	2	22	4	7	0	25	3.44	20.7	45.9	10.9	11.1	0	0	0	0	0	0	0	0	0	0	0	0	0	2221000000
Inter_Patient173	2	50	1	0	0	31	47.01	44.4	41	10.9	13.5	0	0	77	3	4	0	0	0	0	0	0	0	0	2000000000
Inter_Patient173	2	50	2	1.8	0	29.2	9.48	22.1	39.8	11.8	12.8	0	0	0	0	0	0	0	0	0	0	0	0	0	2100000000
Inter_Patient173	2	50	3	5.3	0	25.7	10.86	27.5	42.2	11.2	13.2	0	0	12	2	4	1	0	0	0	0	0	0	0	2120000000
Inter_Patient173	2	50	4	7.8	0	23.2	6.16	31.6	40.5	10.2	12	0	0	13	3	4	1	0	0	0	0	0	0	0	2121000000
Inter_Patient173	2	50	5	11.2	0	19.8	3.76	37.7	38	15.6	13.5	0	0	18	3	4	1	0	0	0	0	0	0	0	2121100000
Inter_Patient173	2	50	6	13.5	0	17.5	4.83	28.6	38.8	12.4	14	0	0	0	0	0	0	0	0	0	0	0	0	0	2121110000
Inter_Patient173	2	50	7	17.6	0	13.4	4.83	28.6	38.8	12.4	14	0	0	18	3	4	0	0	0	0	0	2	0	0	2121111000
Inter_Patient174	2	65	1	0	0	24	200	50.3	37.6	10.1	13.1	0	0	55	2	3	0	0	0	0	0	0	0	0	1000000000
Inter_Patient174	2	65	2	1	0	23	122.1	24.3	34.8	20.7	13.1	0	0	48	2	3	0	0	0	0	0	0	0	0	1100000000
Inter_Patient175	2	53	1	0	0	26.1	811.8	65.2	39.7	12.6	12.2	0	0	40	3	2	0	0	0	0	0	0	0	0	1000000000
Inter_Patient175	2	53	2	2.1	0	23.9	15.54	298.9	35.6	7.4		0	1	0	0	0	0	1	5	0	0	0	0	0	1100000000
Inter_Patient175	2	53	3	3.7	0	22.4	45.05	43.3	41.4	9.3		0	1	0	0	0	0	1	3,5	0	0	0	0	0	1110000000
Inter_Patient176	2	50	1	0	0	25.4	1853	40	42.3	8.3	10.8	0	0	91	2	4	0	0	0	0	0	0	0	0	2000000000
Inter_Patient176	2	50	2	1	0	24.4	24.49	32.8	42.9	11.1		0	0	0	0	0	0	0	0	0	0	0	0	0	2100000000
Inter_Patient176	2	50	3	4.8	0	20.6	18					0	0	10	2	2	1	0	0	0	0	0	0	0	2120000000
Inter_Patient176	2	50	4	8.9	0	16.5	25.25	32.4	43.4	10		0	0	10	2	2	0	0	0	0	0	0	0	0	2121000000
Inter_Patient176	2	50	5	9.8	0	15.6	25.25	53.5	42.1	25.7		0	0	9	2	2	0	0	0	0	0	0	0	0	2121100000
Inter_Patient176	2	50	6	13	0	12.4						0	1	18	3	4	1	0	0	0	0	0	1	0	2121110000
Inter_Patient176	2	50	7	18.5	0	6.9	424.1	24.8	44.1	9.1		0	1	35	3	4	0	0	0	0	0	0	1	0	2121111000
Inter_Patient176	2	50	8	20.9	0	4.5	689.5	30.6	49.5	17	11.4	0	1	42	3	4	0	0	0	0	0	0	1	0	2121111100
Inter_Patient177	2	61	1	0	0	31.8	3371	24.4	49.1	20.7	11.4	0	0	32	3	4	0	0	0	0	0	0	0	0	1000000000
Inter_Patient177	2	61	2	0.8	0	31	89.94	30.1	48.1	12.9		0	0	0	0	0	0	0	0	0	0	0	0	0	1100000000
Inter_Patient177	2	61	3	5.7	0	26.1	59.49	34	50	26.1		0	0	0	0	0	0	0	0	0	0	0	0	0	1110000000
Inter_Patient177	2	61	4	8.8	0	23	599.1	27.6	48.4	21.6		0	0	14	3	4	1	0	0	0	0	0	0	0	1112000000
Inter_Patient177	2	61	5	9.7	0	22.2	61.17	22.8	48.7	14.3		0	0	0	0	0	0	0	0	0	0	0	0	0	1112100000
Inter_Patient177	2	61	6	12.7	0	19.1	136.3	26.7	50.1	25		0	0	11	1	1	0	0	0	0	0	0	0	0	1112110000
Inter_Patient177	2	61	7	17.6	0	14.2	10.01	20.7	48	16.3		0	0	0	0	0	0	0	0	0	0	0	0	0	1112111000
Inter_Patient177	2	61	8	20.7	0	11.1	8.38	19.4	50.5	19.5		0	0	0	0	0	0	0	0	0	0	0	0	0	1112111100
Inter_Patient178	2	57	1	0	0	21.7	20000	20.4	41.9	11	10.4	0	0	85	3	4	0	0	0	0	0	0	0	0	2000000000
Inter_Patient178	2	57	2	4.8	0	16.9	41053	20.4	41.9	11	10.4	0	0	78	3	4	0	0	0	0	0	0	0	0	2200000000
Inter_Patient178	2	57	3	6.2	0	15.5	71413	24.5	39.3	11.9	11.1	0	1	95	3	4	1	0	0	0	0	0	0	1	2220000000
Inter_Patient178	2	57	4	7.8	0	13.9	12468	15.8	37.9	6.6	10.7	0	1	17	3	4	0	0	0	0	0	0	0	1	2221000000
Inter_Patient178	2	57	5	11.4	0	10.3	9048	121.5	30.6	33.5	11.8	0	1	25	3	4	0	0	0	0	0	0	0	1	2221100000
Inter_Patient179	2	59	1	0	0	24.2	49.23	25.6	43.7	14.3	11.4	0	0	59	2	4	0	0	0	0	0	0	0	0	1000000000
Inter_Patient179	2	59	2	3.1	0	21.1	3.09	32.1	45.3	17.3		0	0	0	0	0	0	0	0	0	0	0	0	0	1100000000
Inter_Patient179	2	59	3	6	0	18	3.09	32.1	45.3	17.3		0	0	0	0	0	0	0	0	0	0	0	0	0	1110000000
Inter_Patient179	2	59	4	9	0	15	3.09	32.1	45.3	17.3		0	0	0	0	0	0	0	0	0	0	0	0	0	1111000000
Inter_Patient179	2	59	5	11.1	0	13.1	3.16	26.3	44.9	12.4		0	0	0	0	0	0	0	0	0	0	0	0	0	1111100000
Inter_Patient179	2	59	6	13.9	0	10.3	5.54	26.1	46.2	20.8	11.9	0	0	0	0	0	0	0	0	0	0	0	0	0	1111110000
Inter_Patient179	2	59	7	15.1	0	9.1	4.51	113.6	41.3	29.27		0	0	0	0	0	0	0	0	0	0	0	0	0	1111111000
Inter_Patient179	2	59	8	18.5	0	5.7	28.78	177	36.5	100		0	0	17	1	3	0	0	0	0	0	0	0	0	1111111100
Inter_Patient179	2	59	9	23.6	0	0.6	112.1	116.9	30.6	238.5		0	1	28	1	4	1	0	0	0	0	4	1	0	1111111120
Inter_Patient180	2	62	1	0	0	22.1	17.44	43.5	33.4	28.6	14.4	0	0	40	3	4	0	0	0	0	0	0	0	0	1000000000
Inter_Patient180	2	62	2	1.6	0	20.6	19.68	41.1	31.3	28.1	14.5	0	0	34	1	1	0	0	0	0	0	0	0	0	1100000000
Inter_Patient180	2	62	3	5.3	0	16.8	8.82	32	35.9	26	13.9	0	0	25	3	4	0	0	0	0	0	0	0	0	1120000000
Inter_Patient180	2	62	4	8.6	0	13.6	8.64	39.2	40	37		0	0	0	0	0	0	0	0	0	0	0	0	0	1121000000
Inter_Patient180	2	62	5	10.8	0	11.3	8.47	39.2	40	37		0	0	0	0	0	0	0	0	0	0	0	0	0	1121100000
Inter_Patient180	2	62	6	15.5	0	6.7	6.07	25	37.1	30.2	15.7	0	0	16	2	1	1	0	0	0	0	0	0	0	1121110000
Inter_Patient180	2	62	7	18.5	0	3.6	5.68	19.8	33.4	41.8	15.4	0	0	0	0	0	0	0	0	0	0	0	0	0	1121111000
Inter_Patient180	2	62	8	21.5	0	0.7	5.68	18.5	33	35.9	14.1	0	0	0	0	0	0	0	0	0	0	0	0	0	1121111100
Inter_Patient181	2	49	1	0	1	12.8	451.9	58.3	42.5	23.5	12.8	0	0	32	3	2	0	0	0	0	0	0	0	0	1000000000
Inter_Patient181	2	49	2	2.5	1	10.4	6.92	57.5	42.1	15.3	12.3	0	0	28	2	1	0	0	0	0	0	0	0	0	1100000000
Inter_Patient181	2	49	3	5.9	1	7	3.91	181.4	41.6	27.9		0	0	0	0	0	0	0	0	0	0	0	0	0	1110000000
Inter_Patient182	2	39	1	0	1	15.6	13309	36.3	43.5	11.9	11.8	0	0	55	2	2	0	0	0	0	0	0	0	0	1000000000
Inter_Patient182	2	39	2	2.5	1	13.1	81243	37.7	41.6	17.1	13.2	0	1	22	3	4	1	1	2	0	0	0	0	0	1200000000
Inter_Patient183	2	52	1	0	0	28.5	23.87	28.6	39.8	11.9	11.5	0	0	81	2	4	0	0	0	0	0	0	0	0	2000000000
Inter_Patient183	2	52	2	0.8	0	27.7	2.47	30.9	39.1	11.2		0	0	0	0	0	0	0	0	0	0	0	0	0	2100000000
Inter_Patient183	2	52	3	4.2	0	24.3	2.34	19.4	46.4	13.2		0	0	0	0	0	0	0	0	0	0	0	0	0	2110000000
Inter_Patient183	2	52	4	7.7	0	20.8	2.54	22.7	45.8	12.9		0	0	0	0	0	0	0	0	0	0	0	0	0	2111000000
Inter_Patient183	2	52	5	7.7	0	17.8	2.54	22.7	45.8	12.9		0	0	0	0	0	0	0	0	0	0	0	0	0	2111100000
Inter_Patient183	2	52	6	12.1	0	16.4	2.47	23.4	48.3	17.8		0	0	0	0	0	0	0	0	0	0	0	0	0	2111110000
Inter_Patient183	2	52	7	15.1	0	13.4	2.47	23.4	48.3	17.8		0	0	0	0	0	0	0	0	0	0	0	0	0	2111111000
Inter_Patient183	2	52	8	21	0	7.5	2.47	23.4	48.3	17.8		0	0	0	0	0	0	0	0	0	0	0	0	0	2111111100
Inter_Patient183	2	52	9	24	0	4.5	2.47	23.4	48.3	17.8		0	0	0	0	0	0	0	0	0	0	0	0	0	2111111110
Inter_Patient184	2	68	1	0	1	28.2	1.34	24.9	32.2	11.6	13.3	0	0	111	2	4	0	0	0	0	0	2	0	0	2000000000
Inter_Patient185	2	63	1	0	0	28.7	30000					0	0	96	3	4	0	0	0	0	0	0	0	0	2000000000
Inter_Patient185	2	63	2	2.6	0	26.1	285.9	27.4	34.3	6.1	11.1	0	0	0	0	0	0	0	0	0	0	0	0	0	2100000000
Inter_Patient186	2	58	1	0	0	18	13.2	48	33.5	19.6	13.3	0	0	59	3	4	0	0	0	0	0	2	0	0	1000000000
Inter_Patient186	2	58	2	2.3	0	15.6	5.44	99.6	28.6	19.7	13.2	0	0	50	3	4	0	0	0	0	0	0	0	0	1100000000
Inter_Patient187	2	44	1	0	0	20.5	7.28	486	28.9	14.9	11.4	0	0	152	2	4	0	0	0	0	0	0	0	0	2000000000
Inter_Patient187	2	44	2	1.1	0	19.4	7.28	29.5	30.5	13.9		0	0	90	2	2	0	0	0	0	0	0	0	0	2200000000
Inter_Patient188	2	29	1	0	0	10.3	504.7	48.9	44.2	10.1	11.1	0	0	30	3	4	0	0	0	0	0	0	0	0	1000000000
Inter_Patient188	2	29	2	2.7	0	7.6	897.7	39	46.3	17.7	11.2	0	0	30	2	1	0	0	0	0	0	0	0	0	1200000000
Inter_Patient188	2	29	3	5.5	0	4.8	338.5	29.8	43.6	9.7	11	0	0	15	3	4	1	0	0	0	0	0	0	0	1210000000
Inter_Patient188	2	29	4	7.8	0	2.5	1000	32	43.3	9.8	11.5	0	0	30	3	4	1	0	0	0	0	0	0	0	1212000000
Inter_Patient188	2	29	5	10.2	0	0.1	10000					0	0	75	3	4	0	0	0	0	0	0	0	0	1212100000
Inter_Patient189	2	50	1	0	0	3.2	80000					0	0	100	3	4	0	0	0	0	0	0	0	0	2000000000
Inter_Patient189	2	50	2	3.1	0	0.1	78107	89.2	39.3	5.9	10.8	0	0	103	3	4	1	0	0	0	0	0	0	0	2200000000
Inter_Patient190	2	61	1	0	0	21.6	1210					0	0	42	3	2	0	0	0	0	0	0	0	0	1000000000
Inter_Patient190	2	61	2	2.5	0	19.1	266.9	6.6	41.5	15.4	10.6	0	0	11	2	1	1	0	0	0	0	0	0	0	1200000000
Inter_Patient190	2	61	3	5.7	0	15.9	896.7	7.7	43.7	19.9	11.2	0	0	11	3	4	1	0	0	0	0	0	0	0	1210000000
Inter_Patient190	2	61	4	8.1	0	13.5	2518	9.4	46.5	17.9	10.4	0	0	20	3	4	0	0	0	0	0	0	0	0	1212000000
Inter_Patient190	2	61	5	11.2	0	10.4	6938	11.6				0	0	20	3	4	0	0	0	0	0	0	0	0	1212100000
Inter_Patient190	2	61	6	14	0	7.6	20000					0	0	42	3	4	1	0	0	0	0	0	0	0	1212110000
Inter_Patient190	2	61	7	17.6	0	4	33786	6				0	0	47	3	4	0	0	0	0	0	0	0	0	1211111000
Inter_Patient190	2	61	8	20.2	0	1.4	73911	14.6				0	0	71	3	4	1	0	0	0	0	0	0	0	1211111100
Inter_Patient190	2	61	9	21.1	0	0.5	120000					0	0	164	3	4	1	0	0	0	0	0	0	0	1211111110
Inter_Patient191	2	59	1	0	1	12.3	6362	61.1	37.7	16	13.9	0	0	110	2	2	0	0	0	0	0	0	0	0	2000000000
Inter_Patient191	2	59	2	1.7	1	10.6	12122	62.3	31.6	10.2		0	1	56	3	4	1	0	0	0	0	0	1	0	2200000000
Inter_Patient192	2	52	1	0	0	26.1	6520	84	43.8	32.212.7		0	0	34	2	2	0	0	0	0	0	0	0	0	1000000000
Inter_Patient192	2	52	2	2.4	0	23.7	50.82	83.3	42.6	33.7	12.4	0	0	0	0	0	0	0	0	0	0	2	0	0	1100000000
Inter_Patient192	2	52	3	5.7	0	20.4	1.21	44.8	45.9	27		0	0	0	0	0	0	0	0	0	0	2	0	0	1110000000
Inter_Patient192	2	52	4	8.8	0	17.3	1.21	44.8	45.9	27		0	0	0	0	0	0	0	0	0	0	2	0	0	1111000000
Inter_Patient192	2	52	5	11.8	0	14.2	1.21	44.8	45.9	27		0	0	0	0	0	0	0	0	0	0	2	0	0	1111100000
Inter_Patient192	2	52	6	13.3	0	12.9	1.24	41.3	41.2	28	13.3	0	0	0	0	0	0	0	0	0	0	2	0	0	1111110000
Inter_Patient192	2	52	7	15.6	0	10.5	1.24	41.3	41.2	28	13.3	0	0	0	0	0	0	0	0	0	0	2	0	0	1111111000
Inter_Patient192	2	52	8	18.9	0	7.3	1.24	41.3	41.2	28	13.3	0	0	0	0	0	0	0	0	0	0	2	0	0	1111111100
Inter_Patient192	2	52	9	21.9	0	4.2	1.24	41.3	41.2	28	13.3	0	0	0	0	0	0	0	0	0	0	2	0	0	1111111110
Inter_Patient193	2	53	1	0	0	16.4	2.58	25.4	40.9	11.4	11.5	0	0	112	1	4	0	0	0	0	0	0	0	0	2000000000
Inter_Patient193	2	53	2	1.3	0	15.1		27.6	44.4	16.3		0	1	0	0	0	0	0	0	0	0	0	1	0	2100000000
Inter_Patient193	2	53	3	5.3	0	11.1	1.88	1400.8	42	21.1	12.7	0	1	0	0	0	0	0	0	0	0	0	1	0	2120000000
Inter_Patient194	2	46	1	0	0	25.1	400	24.2	41	13.1	13.9	0	0	65	1	4	0	0	0	0	0	0	0	0	1000000000
Inter_Patient194	2	46	2	2.2	0	22.9	187.4	37.9	42.8	11.9	12.1	0	0	73	1	4	0	0	0	0	0	0	0	0	1100000000
Inter_Patient194	2	46	3	5.5	0	19.6	36.62	32.8	42.1	13	12.2	0	0	37	1	3	0	0	0	0	0	0	0	0	1120000000
Inter_Patient194	2	46	4	7.6	0	17.5	11.65	29.6	42.5	17.4	12.3	0	0	10	1	1	0	0	0	0	0	0	0	0	1121000000
Inter_Patient194	2	46	5	9.9	0	15.2						0	0	0	0	0	0	0	0	0	0	0	0	0	1121100000
Inter_Patient194	2	46	6	12.9	0	12.3						0	0	0	0	0	0	0	0	0	0	0	0	0	1121110000
Inter_Patient194	2	46	7	16	0	9.1						0	0	0	0	0	0	0	0	0	0	0	0	0	1121111000
Inter_Patient194	2	46	8	19	0	6.1						0	0	0	0	0	0	0	0	0	0	0	0	0	1121111100
Inter_Patient194	2	46	9	22	0	3						0	0	0	0	0	0	0	0	0	0	0	0	0	1121111110
Inter_Patient195	2	52	1	0	1	12.1	11039	222.6	37.3	30.2	12.7	0	0	80	3	2	0	0	0	0	0	0	0	0	2000000000
Inter_Patient195	2	52	2	2.9	1	9.2	8407	57.4	34.1	5.2	11.5	0	0	36	2	1	0	0	0	0	0	0	0	0	2100000000
Inter_Patient195	2	52	3	4.3	1	7.8	12626	133	30.1	9.4	11.8	0	1	78	2	2	0	1	3,5	2	0	0	1	0	2120000000
Inter_Patient196	2	44	1	0	1	12	67946	106.3	33.5	17.7	13.2	0	0	137	2	2	0	0	0	0	0	0	0	0	2000000000
Inter_Patient196	2	44	2	2.3	1	9.7	77721	61.9	37.3	17.3	11	0	1	120	2	1		0	0	0	0	0	1	1	2100000000
Inter_Patient196	2	44	3	5.4	1	6.7	102591	33.4	36.5	17.3	12.1	0	1	120	2	4	1	0	0	0	0	0	1	1	2120000000
Inter_Patient197	2	48	1	0	1	11.7	8.98	74.1	40.4	8.8	12.1	0	0	99	3	4	0	0	0	0	0	0	0	0	2000000000
Inter_Patient198	2	58	1	0	0	8.7		20.8	43.4	6.1	10.1	0	0	65	2	4	0	0	0	0	0	0	0	0	1000000000
Inter_Patient198	2	58	2	1.2	0	7.5	2.51	18.1	45.5	7.8		0	0	0	0	0	0	0	0	0	0	0	0	0	1100000000
Inter_Patient198	2	58	3	5.1	0	3.6		18.1	44.4	10.7		0	0	23	3	4	0	0	0	0	0	0	0	0	1120000000
Inter_Patient198	2	58	4	8.5	0	0.2	152.1	30.3	46	7.3		0	0	45	3	4	1	0	0	0	0	0	0	0	1121000000
Inter_Patient199	2	53	1	0	1	16.3	10704	49.7	39.1	38.9	11.1	0	0	81	3	4	0	0	0	0	0	0	0	0	2000000000
Inter_Patient199	2	53	2	2.5	1	13.8	19528	17.7	36.3	25.3	11	0	0	80	3	4	0	0	0	0	0	0	0	0	2200000000
Inter_Patient199	2	53	3	5.8	1	10.5	74854	26.1	36.9	28	11.8	0	1	91	3	4	0	0	0	0	0	3	1	0	2220000000
Inter_Patient199	2	53	4	7.2	1	9.1	80000					0	1	97	3	4	0	0	0	0	0	3	1	0	2221000000
Inter_Patient200	2	61	1	0	1	11.8		32.3	42.1	12.5	14.6	0	0	86	3	4	0	0	0	0	0	0	0	0	2000000000
Inter_Patient201	2	44	1	0	0	2.1						0	0	86	2	4	0	0	0	0	0	0	0	0	2000000000
Inter_Patient201	2	44	2	2	0	0.1	6.21	382.1	31.8	12.4	12.4	0	0	40	2	1	0	0	0	0	0	0	0	0	2100000000
Inter_Patient202	2	63	1	0	1	11.6	30157	47.1	38	13.2	11	0	0	112	2	4	0	0	0	0	0	0	0	0	2000000000
Inter_Patient202	2	63	2	1.8	1	9.8	34171	47.7	39.6	8.8	10.7	0	0	100	2	3	0	0	0	0	0	0	0	0	2200000000
Inter_Patient203	2	41	1	0	1	11.6	121000	44.2	39.6	18.9	11.7	0	0	125	3	4	0	0	0	0	0	0	0	0	2000000000
Inter_Patient203	2	41	2	1.5	1	10.1	121000	38.2	35.1	21.3	11.6	0	1	175	3	4	0	0	0	0	0	0	1	0	2200000000
Inter_Patient204	2	56	1	0	1	12	1642	89.7	34.3	25	11.3	0	0	80	3	4	0	0	0	0	0	2	0	0	2000000000
Inter_Patient205	2	76	1	0	0	27.5	1000					0	0	83	1	4	0	0	0	0	0	0	0	0	2000000000
Inter_Patient205	2	76	2	3.1	0	24.4	506.2	78.3	36.7	9.8	11.8	0	0	75	1	1	0	0	0	0	0	0	0	0	2100000000
Inter_Patient205	2	76	3	4.3	0	23.2	100					0	0	0	0	0	0	0	0	0	0	0	0	0	2110000000
Inter_Patient205	2	76	4	7.3	0	20.1						0	0	0	0	0	0	0	0	0	0	0	0	0	2111000000
Inter_Patient205	2	76	5	9.7	0	17.8						0	0	0	0	0	0	0	0	0	0	0	0	0	2111100000
Inter_Patient206	2	57	1	0	0	11.4	8.06	146.4	35.2	8.8	11.9	0	0	32	3	3	0	0	0	0	0	0	0	0	1000000000
Inter_Patient206	2	57	2	2	0	9.4	7.1	69.9	43.4	11.1	11.5	0	0	34	2	2	0	0	0	0	0	0	0	0	1100000000
Inter_Patient206	2	57	3	4.4	0	7	9.75	45.8	37.7	8.9	11.6	0	0	34	2	2	0	0	0	0	0	0	0	0	1120000000
Inter_Patient207	2	52	1	0	1	11.7	5.12				13.1	0	0	109	3	4	0	0	0	0	0	2	0	0	2000000000
Inter_Patient208	2	35	1	0	0	7.1	29000	36.2	40.3	7.6	11	0	0	69	3	4	0	0	0	0	0	0	0	0	1000000000
Inter_Patient208	2	35	2	2.7	0	4.5	1497	49.2	39.4	10.5	12.1	0	0	41	3	4	0	0	0	0	0	0	0	0	1200000000
Inter_Patient208	2	35	3	5.2	0	2	2378	34.6	38.1	22.4		0	0	0	0	0	0	0	0	0	0	0	0	0	1210000000
Inter_Patient209	2	69	1	0	0	11.2	10000	45	40.7	11.6		0	0	94	3	4	0	0	0	0	0	0	0	0	2000000000
Inter_Patient209	2	69	2	2.8	0	8.4	1197	38.7	37.3	6.2	10.7	0	0	20	2	1	0	0	0	0	0	0	0	0	2100000000
Inter_Patient210	2	68	1	0	0	8.2	190.2	24.7	34.2	8.2	11.5	0	0	21	3	4	0	0	0	0	0	0	0	0	1000000000
Inter_Patient210	2	68	2	3.1	0	5.1	14.2	21.5	33.3	9.8	13.3	0	0	8	2	2	0	0	0	0	0	0	0	0	1100000000
Inter_Patient210	2	68	3	5.6	0	2.6	23.82	15.6	35	13	12.8	0	0	35	2	1	1	0	0	0	0	0	0	0	1110000000
Inter_Patient210	2	68	4	8	0	0.2	32.41	49.3	28.3	18.7	14.4	0	1	17	3	4	1	0	0	0	0	4	0	1	1112000000
Inter_Patient211	2	67	1	0	0	27.7	2485	37.3	41.3	7.9	11.4	0	0	36	3	4	0	0	0	0	0	0	0	0	1000000000
Inter_Patient211	2	67	2	1.8	0	26	28.08	28.7	41.7	8.2	10.7	0	0	20	3	2	0	0	0	0	0	0	0	0	1100000000
Inter_Patient211	2	67	3	4.8	0	23	27.09	17.1	42.1	7.9		0	0	0	0	0	0	0	0	0	0	0	0	0	1110000000
Inter_Patient211	2	67	4	6.9	0	20.8	17.81	27.9	42.2	11.2		0	0	0	0	0	0	0	0	0	0	0	0	0	1111000000
Inter_Patient211	2	67	5	10.6	0	17.2	16.28	10.8	42.3	10.9		0	0	12	2	1	0	0	0	0	0	0	0	0	1111200000
Inter_Patient211	2	67	6	13.7	0	14	13.04	24.3	43.4	10.5	12.7	0	0	15	2	1	0	0	0	0	0	0	0	0	1111210000
Inter_Patient211	2	67	7	16.3	0	11.4	92.09	21.3	42.5	8.5	13.3	0	0	11	3	4	1	0	0	0	0	0	0	0	1111211000
Inter_Patient211	2	67	8	20.7	0	7	92.09	25.3	35.1	12.1	12.8	0	0	31	3	4	0	0	0	0	0	0	0	0	1111211100
Inter_Patient211	2	67	9	24.5	0	3.3	2000	25.2	33.5	17.9	13.5	0	1	38	3	4	0	0	0	0	0	0	1	0	11112111100
Inter_Patient212	2	47	1	0	1	11	17378	20.5	38.6	14	12.5	0	0	90	3	4	0	0	0	0	0	0	0	0	2000000000
Inter_Patient212	2	47	2	2.7	1	8.3	30987	22	27.4	29.5		0	1	95	3	4	1	0	0	0	0	0	1	0	2200000000
Inter_Patient213	2	31	1	0	0	4.6	2740	64.5	43.1	9	11.5	0	0	79	3	4	0	0	0	0	0	0	0	0	2000000000
Inter_Patient213	2	31	2	1.9	0	2.7	2773	40	35.3	15.5	13.3	0	1	75	3	4	0	0	0	0	0	0	1	0	2200000000
Inter_Patient213	2	31	3	3.1	0	1.5	4000					0	1	106	3	4	0	0	0	0	0	0	1	0	2220000000
Inter_Patient214	2	32	1	0	0	28.6	6.39	97.1	44.4	7.7	11.5	0	0	60	2	3	0	0	0	0	0	0	0	0	1000000000
Inter_Patient214	2	32	2	2.6	0	26	6.84	42.5	41.4	4.5	11.8	0	0	50	2	3	0	0	0	0	0	0	0	0	1100000000
Inter_Patient214	2	32	3	5.9	0	22.6	3.33	36.3	45.1	5.3	10.8	0	0	10	2	2	0	0	0	0	0	0	0	0	1110000000
Inter_Patient214	2	32	4	9	0	19.6	3.32	43.2	46.8	7.4	11.7	0	0	11	2	1	0	0	0	0	0	0	0	0	1112000000
Inter_Patient214	2	32	5	11	0	17.6	2.95	39.8	46.3	7	12.7	0	0	15	2	1	0	0	0	0	0	0	0	0	1112100000
Inter_Patient214	2	32	6	14.7	0	13.9	2.12	39.9	47.2	8.83	11.9	0	0	0	0	0	0	0	0	0	0	0	0	0	1112110000
Inter_Patient214	2	32	7	17.7	0	10.9	2.66	35.4	44.9	10.1	11.7	0	0	8	2	1	0	0	0	0	0	0	0	0	1112111000
Inter_Patient214	2	32	8	21.2	0	7.4	2.12	28.4	45.5	8.7	12.9	0	0	0	0	0	0	0	0	0	0	0	0	0	1112111100
Inter_Patient214	2	32	9	23.5	0	5	2.12	27.3	47.3	7.7	12.1	0	0	12	2	1	0	0	0	0	0	0	0	0	1112111110
Inter_Patient215	2	66	1	0	0	5.5		38.8	31.8	4.5	9.9	0	0	21	2	4	0	0	0	0	0	0	0	0	1000000000
Inter_Patient216	2	51	1	0	1	11	1.57	17.1	39.3	5.1	11.4	0	0	86	1	2	0	0	0	0	0	0	0	0	2000000000
Inter_Patient216	2	51	2	1.5	1	9.4	1.57	17.1	39.3	5.1		0	1	93	1	4	1	1	2	0	0	0	0	1	2200000000
Inter_Patient217	2	46	1	0	0	3.9	8095	37.9	40.4	19	12.7	0	0	78	3	4	0	0	0	0	0	0	0	0	2000000000
Inter_Patient217	2	46	2	1.8	0	2.1	16055	26.3	35.7	8.8	11.9	0	1	32	3	4	0	0	0	0	0	0	0	1	2200000000
Inter_Patient218	2	60	1	0	1	10.7	3.67	32.8	33.3	11.9	12.9	0	0	142	1	4	0	0	0	0	0	0	0	0	2000000000
Inter_Patient218	2	60	2	0.8	1	10	3.67	32.8	33.3	11.9	12.9	0	0	154	3	4	1	0	0	0	0	0	0	0	2200000000
Inter_Patient219	2	46	1	0	1	11.1	82972	59	43.2	13.3	11.2	0	0	81	3	4	0	0	0	0	0	0	0	0	2000000000
Inter_Patient220	2	61	1	0	0	5.6	4.71	32.5	32.3	6.2		0	0	100	3	4	0	0	0	0	0	0	0	0	2000000000
Inter_Patient220	2	61	2	1.4	0	4.2	4.71	32.5	32.3	6.2	11.5	0	0	100	3	4	0	0	0	0	0	0	0	0	2200000000
Inter_Patient221	2	52	1	0	0	18.6	16.71	21.7	43.1	12.7	10.6	0	0	105	3	4	0	0	0	0	0	0	0	0	2000000000
Inter_Patient221	2	52	2	2.3	0	16.3	16.71	21.7	43.1	12.7	12.1	0	0	105	3	4	0	0	0	0	0	0	0	0	2200000000
Inter_Patient221	2	52	3	6	0	12.6	15.24	18.1	43.7	12		0	0	109	3	4	0	0	0	0	0	0	0	0	2210000000
Inter_Patient221	2	52	4	8.6	0	10	19.2	19.2	43.9	9.9		0	0	104	3	4	0	0	0	0	0	0	0	0	2212000000
Inter_Patient222	2	68	1	0	0	10.6	12515	24.4	39.1	20.5	14	0	0	37	3	4	0	0	0	0	0	0	0	0	1000000000
Inter_Patient222	2	68	2	3	0	7.6	18948	25.1	37.7	19.3		0	0	36	3	4	0	0	0	0	0	0	0	0	1200000000
Inter_Patient223	2	64	1	0	0	28.6	12849	48	44.3	16.7	12.2	0	0	98	2	3	0	0	0	0	0	0	0	0	2000000000
Inter_Patient223	2	64	2	3	0	25.6	42.97	20.9	37.8	28.1		0	0	0	0	0	0	0	0	0	0	2	0	0	2100000000
Inter_Patient223	2	64	3	5.8	0	22.9	2636	27.8	33.3	14.4	13.1	0	1	10	1	1	1	0	0	0	0	2	1	0	2120000000
Inter_Patient223	2	64	4	9.5	0	19.1	361.7					0	1	12	1	2	1	0	0	0	0	2	1	0	2121000000
Inter_Patient223	2	64	5	11.7	0	16.9	18.5	19.2	39	12.4		0	1	11	1	2	0	0	0	0	0	2	1	0	2121100000
Inter_Patient223	2	64	6	14.9	0	13.7	162	23.8	40.2	7.1		0	1	12	1	3	1	0	0	0	0	2	1	0	2121110000
Inter_Patient224	2	58	1	0	0	10.4	6293	24.2	34.7	19.4	11.7	0	0	48	3	4	0	0	0	0	0	0	0	0	1000000000
Inter_Patient224	2	58	2	2.1	0	8.2	11425	24	38.1	13.6	11	0	0	48	3	4	0	0	0	0	0	0	0	0	1200000000
Inter_Patient224	2	58	3	5.4	0	5	42135	102.3	39.8	10		0	1	48	3	0	0	1	3	0	0	0	0	0	1210000000
Inter_Patient224	2	58	4	6.6	0	3.8	56484	71.8	38.1	18.9	11.8	0	1	48	3	4	1	1	3	0	0	0	0	0	1212000000
Inter_Patient225	2	54	1	0	1	10.3	747.2	61.9	40.9	17.5	12	0	0	110	3	4	0	0	0	0	0	0	0	0	2000000000
Inter_Patient225	2	54	2	1.4	1	8.9	710.8	99.5	38.4	10.9	12.1	0	0	112	3	4	0	0	0	0	0	0	0	0	2200000000
Inter_Patient226	2	65	1	0	1	10.5	73.78	42.7	35.2	6.3		0	0	143	2	3	0	0	0	0	0	0	0	0	2000000000
Inter_Patient226	2	65	2	2.8	1	7.8	168.2	445.2	35.1	16.8	10.8	0	0	151	2	3	0	0	0	0	0	0	0	0	2200000000
Inter_Patient227	2	52	1	0	0	26.2	352.4	124.2	43.6	23.6		0	0	45	3	2	0	0	0	0	0	2	0	0	1000000000
Inter_Patient227	2	52	2	3	0	23.2	14.77	74.4	37.9	19.5		0	0	16	1	1	0	0	0	0	0	2	0	0	1100000000
Inter_Patient227	2	52	3	5.8	0	20.4	42.68	62	37.8	21.9		0	1	16	1	1	0	0	0	0	0	4	0	1	1110000000
Inter_Patient228	2	59	1	0	1	10.2	7586	36.2	41	18.1	11.5	0	0	60	1	4	0	0	0	0	0	0	0	0	1000000000
Inter_Patient228	2	59	2	2	1	8.2	3918	17.5	39.3	14.2	11.8	0	0	60	1	4	0	0	0	0	0	0	0	0	1200000000
Inter_Patient229	2	63	1	0	1	26.1	54.05	133.6	40.6	19.8		0	0	71	3	4	0	0	0	0	0	0	0	0	2000000000
Inter_Patient229	2	63	2	2.5	1	23.6	77.01	36.4	40.7	12.6		0	0	24	3	4	1	0	0	0	0	0	0	0	2200000000
Inter_Patient230	2	41	1	0	0	26.1	48.38	52.1	42.7	27	12	0	0	56	3	2	0	0	0	0	0	0	0	0	1000000000
Inter_Patient230	2	41	2	2.7	0	23.4	39.12	37.4	39.8	18.1		0	0	0	0	0	0	0	0	0	0	0	0	0	1100000000
Inter_Patient230	2	41	3	5.7	0	20.3	39.12	37.4	39.8	18.1		0	0	0	0	0	0	0	0	0	0	0	0	0	1110000000
Inter_Patient230	2	41	4	8.7	0	17.2	39.12	37.4	39.8	18.1		0	0	0	0	0	0	0	0	0	0	0	0	0	1111000000
Inter_Patient230	2	41	5	10.9	0	15.2	10.32	162.8	43.5	21.1		0	0	0	0	0	0	0	0	0	0	0	0	0	1111100000
Inter_Patient230	2	41	6	13.9	0	12.1	10.32	162.8	43.5	21.1		0	0	0	0	0	0	0	0	0	0	0	0	0	1111110000
Inter_Patient230	2	41	7	16.9	0	9.1	10.32	162.8	43.5	21.1		0	0	0	0	0	0	0	0	0	0	0	0	0	1111111000
Inter_Patient230	2	41	8	19.9	0	6	10.32	162.8	43.5	21.1		0	0	0	0	0	0	0	0	0	0	0	0	0	1111111100
Inter_Patient230	2	41	9	22.9	0	3	10.32	162.8	43.5	21.1		0	0	0	0	0	0	0	0	0	0	0	0	0	1111111110
Inter_Patient230	2	41	999	25.8	0	0.3	10.32	162.8	43.5	21.1		0	0	0	0	0	0	0	0	0	0	0	0	0
Inter_Patient231	2	60	1	0	0	28.4	47.45	71.1	38.7	15.6		0	0	27	2	4	0	0	0	0	0	0	0	0	1000000000
Inter_Patient231	2	60	2	2.2	0	26.2	31.38	92.5	34.2	14.7	13.5	0	0	19	2	1	0	0	0	0	0	0	0	0	1100000000
Inter_Patient231	2	60	3	3.8	0	24.6	16.75	40.5	33.2	17.2		0	0	0	0	0	0	0	0	0	0	1	0	0	1110000000
Inter_Patient231	2	60	4	6.7	0	21.7						0	0	0	0	0	0	0	0	0	0	0	0	0	1111000000
Inter_Patient231	2	60	5	10.5	0	17.9	42.43	37.2	41.6	20.7		0	0	0	0	0	0	0	0	0	0	0	0	0	1111100000
Inter_Patient231	2	60	6	13.5	0	14.9	42.43	37.2	41.6	20.7		0	0	0	0	0	0	0	0	0	0	0	0	0	1111110000
Inter_Patient231	2	60	7	16	0	12.5	5.93	42	43.5	16.8	13	0	0	0	0	0	0	0	0	0	0	0	0	0	1111111000
Inter_Patient231	2	60	8	18.5	0	8.8	42.43	37.2	41.6	20.7		0	0	0	0	0	0	0	0	0	0	0	0	0	1111111100
Inter_Patient231	2	60	9	22.6	0	5.9	4.93	29.7	43.4	15	12.1	0	0	0	0	0	0	0	0	0	0	0	0	0	1111111110
Inter_Patient232	2	36	1	0	1	10.1		58.9	36.5	20.5	13.2	0	0	130	3	4	0	0	0	0	0	2	0	0	2000000000
Inter_Patient233	2	52	1	0	0	17.2	663	51.7	42.6	13.9	11.6	0	0	42	1	2	0	0	0	0	0	0	0	0	1000000000
Inter_Patient233	2	52	2	2.1	0	15.1	457.4	32	43.2	18.3	13	0	0	43	1	2	0	0	0	0	0	0	0	0	1200000000
Inter_Patient234	2	31	1	0	1	10		44.1	43.2	9.1		0	0	157	1	4	0	0	0	0	0	0	0	0	2000000000
Inter_Patient235	2	56	1	0	0	27.8	1.31	152	38.7	9.9		0	0	80	3	2	0	0	0	0	0	1	0	0	2000000000
Inter_Patient235	2	56	2	2.1	0	25.7	2.22	37.3	36.1	8.1	12.1	0	0	75	3	4	1	0	0	0	0	0	0	0	2200000000
Inter_Patient235	2	56	3	5.2	0	22.6	2.63	23.1	44	9.3		0	0	63	3	2	1	0	0	0	0	0	0	0	2210000000
Inter_Patient235	2	56	4	7.5	0	20.3	2.59	117.4	44.4	9.7	10.7	0	0	15	1	1	1	0	0	0	0	0	0	0	2211000000
Inter_Patient235	2	56	5	10.8	0	17	2.58	36	43.1	7.9	11.7	0	0	5	2	1	1	0	0	0	0	0	0	0	2211100000
Inter_Patient235	2	56	6	13.8	0	14	2.39	24.4	44.8	5.9	11.9	0	0	4	2	1	0	0	0	0	0	0	0	0	2211110000
Inter_Patient235	2	56	7	16.6	0	11.2	2.48	25.4	43	7.8	11.7	0	0	12	1	1	0	0	0	0	0	0	0	0	2211111000
Inter_Patient235	2	56	8	19.4	0	8.4	2.18	27.5	40.4	8.6	12.6	0	0	14	3	2	1	0	0	0	0	0	0	0	2211111100
Inter_Patient235	2	56	9	22.7	0	5.1	2.57	49.8	44.9	7.8	11	0	0	13	3	3	1	0	0	0	0	0	0	0	2211111110
Inter_Patient236	2	75	1	0	1	25.8	62.01	110.5	30.5	56.2	11.3	0	0	57	3	3	0	0	0	0	0	0	0	0	1000000000
Inter_Patient236	2	75	2	1	1	24.8	20	110.5	30.5	56.2	11.3	0	0	0	0	0	0	0	0	0	0	0	0	0	1100000000
Inter_Patient237	2	59	1	0	0	22	5.94	45.2	44	8.2	11.7	0	0	43	2	4	0	0	0	0	0	0	0	0	1000000000
Inter_Patient237	2	59	2	2.6	0	19.4	6.02	27.1	42.4	12.6	11.9	0	1	26	2	1	1	0	0	0	0	2	0	1	1100000000
Inter_Patient237	2	59	3	5.5	0	16.5	6.02	27.1	42.4	12.6	11.9	0	1	14	3	2	1	0	0	0	0	2	0	1	1110000000
Inter_Patient238	2	37	1	0	0	24.8	4.91	54.3	44.1	14.6	11.6	0	0	90	1	2	0	0	0	0	0	0	0	0	2000000000
Inter_Patient238	2	37	2	2.3	0	22.5	2.82	33.1	44.9	10.1	12.6	0	0	12	1	1	0	0	0	0	0	1	0	0	2100000000
Inter_Patient238	2	37	3	4.7	0	20	2.5	33.1	45.5	21.1	12	0	0	16	3	4	1	0	0	0	0	1	0	0	2120000000
Inter_Patient238	2	37	4	6.3	0	18.4	2.5	33.1	45.5	21.1	12	0	0	7	2	2	0	0	0	0	0	0	0	0	2121000000
Inter_Patient239	2	71	1	0	0	4.6	121000	249.9	38.3	19.1	10.5	0	0	84	2	2	0	0	0	0	0	0	0	0	2000000000
Inter_Patient239	2	71	2	1.1	0	3.5	121000	159.8	30.2	23.6	11.6	0	1	84	3	3	1	0	0	0	0	0	0	1	2200000000
Inter_Patient240	2	70	1	0	1	17.6	48.06	116.7	43.1	11.9		0	0	59	2	4	0	0	0	0	0	0	0	0	1000000000
Inter_Patient240	2	70	2	1.8	1	15.8	14.02	27.7	42.7	17.1	12.3	0	0	52	2	1	0	0	0	0	0	0	0	0	1100000000
Inter_Patient240	2	70	3	6.2	1	11.5	189.2	48.6	41.2	15.5		0	0	85	2	1	0	0	0	0	0	0	0	0	1110000000
Inter_Patient241	2	59	1	0	1	23.7	5.35	20	43.7	14.4	10.7	0	0	65	1	3	0	0	0	0	0	0	0	0	1000000000
Inter_Patient241	2	59	2	1.2	1	22.6		13.7	43.9	11.8		0	0	0	0	0	0	0	0	0	0	2	0	0	1100000000
Inter_Patient241	2	59	3	4.8	1	18.9	22.8	20.7	45.6	15.9		0	0	0	0	0	0	0	0	0	0	2	0	0	1110000000
Inter_Patient241	2	59	4	8.5	1	15.2	8.07	17.4	42.3	9		0	0	11	2	2	1	0	0	0	0	0	0	0	1112000000
Inter_Patient241	2	59	5	13.2	1	10.5	7.81	18.5	45.3	13.4		0	0	8	2	1	0	0	0	0	0	0	0	0	1112100000
Inter_Patient241	2	59	6	16	1	7.7	11.23	17	43.9	14.3		0	0	8	2	1	0	0	0	0	0	0	0	0	1112110000
Inter_Patient241	2	59	7	18.9	1	4.8	20.69	19.7	43.2	10.5		0	0	8	2	1	0	0	0	0	0	0	0	0	1112111000
Inter_Patient241	2	59	8	21.7	1	2.1	21.56	18.8	45	12.6		0	0	17	2	1	0	0	0	0	0	0	0	0	1112111100
Inter_Patient241	2	59	9	23.5	1	0.3	89.64	14.5	42.2	13.9	11.7	0	1	20	2	1	0	0	0	0	0	0	1	0	1112111110
Inter_Patient242	2	70	1	0	0	17.3		18	40	13.1	11.5	0	0	80	3	4	0	0	0	0	0	0	0	0	2000000000
Inter_Patient242	2	70	2	1.1	0	16.2	15846	22.3	37.8	8.6		0	0	76	3	4	0	0	0	0	0	0	0	0	2200000000
Inter_Patient243	2	78	1	0	0	26.8	1441	35.7	44.4	15.4		0	0	97	3	2	0	0	0	0	0	0	0	0	2000000000
Inter_Patient243	2	78	2	1.6	0	25.3	1467	17.8	41.7	9.6	11.1	0	0	103	3	2	0	0	0	0	0	0	0	0	2200000000
Inter_Patient243	2	78	3	5.5	0	21.3	19.45	9.5	41.7	8	11.1	0	0	53	2	2	0	0	0	0	0	2	0	0	2210000000
Inter_Patient243	2	78	4	8.8	0	18	450	13.6	42	7	11.1	0	1	46	2	2	1	0	0	0	0	2	1	0	2211000000
Inter_Patient243	2	78	5	11.7	0	15.2	11.38	19.1	41.2	11.7	10.7	0	1	40	2	1	0	0	0	0	0	0	1	0	2211100000
Inter_Patient243	2	78	6	13.5	0	13.3	4.89	23.5	43.5	12.6	11.7	0	1	0	0	0	0	0	0	0	0	0	1	0	2211110000
Inter_Patient243	2	78	7	17.4	0	9.4	8.56	14.6	43.2	12.4	10.3	0	1	0	0	0	0	0	0	0	0	0	1	0	2211111000
Inter_Patient243	2	78	8	20.5	0	6.4	11.5	14.1	40.1	7.1		0	1	0	0	0	0	0	0	0	0	0	1	0	2211111100
Inter_Patient243	2	78	9	23.5	0	3.3	15.51	13.8	35.4	6		0	1	0	0	0	0	0	0	0	0	0	1	0	2211111110
Inter_Patient244	2	37	1	0	0	19.6	277.4	25.4	48.7	22.4	11.5	0	0	55	2	3	0	0	0	0	0	0	0	0	1000000000
Inter_Patient244	2	37	2	2.2	0	17.4	4.46	25.8	46.4	21.8		0	0	0	0	0	0	0	0	0	0	0	0	0	1100000000
Inter_Patient244	2	37	3	6.4	0	13.2	5.61	31.7	50.2	21.6		0	0	10	2	1	1	0	0	0	0	0	0	0	1110000000
Inter_Patient244	2	37	4	7.1	0	12.5	9.63	34.8	47	25.4	12.2	0	0	0	0	0	0	0	0	0	0	0	0	0	1111000000
Inter_Patient244	2	37	5	12	0	7.6	16.86	28.4	47.8	19.5		0	0	13	2	1	1	0	0	0	0	0	0	0	1111200000
Inter_Patient245	2	64	1	0	0	17.5	57.5	46.6	45.5	11	12	0	0	68	3	4	0	0	0	0	0	0	0	0	1000000000
Inter_Patient246	2	60	1	0	0	7.7	7552	21.4	47	6	10.3	0	0	92	3	4	0	0	0	0	0	0	0	0	2000000000
Inter_Patient246	2	60	2	2.3	0	5.3	1114	49.4	42.1	12.2	11.9	0	0	75	3	4	0	0	0	0	0	1	0	0	2200000000
Inter_Patient246	2	60	3	5.8	0	1.8	6661	85	43.1	17.7		0	1	91	3	3	0	1	5	0	0	1	0	1	2220000000
Inter_Patient246	2	60	4	7.4	0	0.2	26858	85.6	39.5	27.5		0	1	128	3	3	4	1	2,3	0	0	1	1	1	2221000000
Inter_Patient247	2	41	1	0	0	8.6	315.8	30.9	47.2	18.4		0	0	83	2	4	0	0	0	0	0	1	0	0	2000000000
Inter_Patient247	2	41	2	2.5	0	6	290.4	24.2	42.1	11.9	12.2	0	0	80	2	4	0	0	0	0	0	1	0	0	2200000000
Inter_Patient248	2	62	1	0	0	12.1						0	0	31	3	3	0	0	0	0	0	0	0	0	1000000000
Inter_Patient248	2	62	2	2.5	0	9.5	40.48	16.2	44.4	18.1		0	0	34	3	2	0	0	0	0	0	0	0	0	1100000000
Inter_Patient248	2	62	3	4.4	0	7.7	6.81	22.2	46.5	14		0	0	20	2	1	1	0	0	0	0	2	0	0	1110000000
Inter_Patient248	2	62	4	8.6	0	3.4	11.89	15.9	43.5	20.2	13.3	0	1	17	3	2	1	0	0	3	0	2	0	0	1112000000
Inter_Patient248	2	62	5	11.6	0	0.4	16.49	19.9	45.4	23.3		0	1	31	3	3	1	0	0	3	0	2	0	0	1112200000
Inter_Patient249	2	39	1	0	0	27.2	1161	34.8	47.5	12.6	12.9	0	0	49	3	2	0	0	0	0	0	0	0	0	1000000000
Inter_Patient249	2	39	2	0.9	0	26.3	26.42	31.2	48	14.1		0	0	0	0	0	0	0	0	0	0	1	0	0	1100000000
Inter_Patient249	2	39	3	5.3	0	21.9	26.42	32.7	49.1	13.8		0	0	0	0	0	0	0	0	0	0	1	0	0	1110000000
Inter_Patient249	2		4	8.3	0	18.8	26.42	32.7	49.1	13.8		0	0	0	0	0	0	0	0	0	0	1	0	0	1111000000
Inter_Patient249	2		5	11.3	0	15.8	26.42	32.7	49.1	13.8		0	0	0	0	0	0	0	0	0	0	1	0	0	1111100000
Inter_Patient249	2	39	6	12.8	0	14.4	26.42	32.7	49.1	13.8		0	0	0	0	0	0	0	0	0	0	2	0	0	1111110000
Inter_Patient249	2	39	7	16.3	0	10.9	40.24	38.1	48.8	14.9	11.9	0	0	18	3	2	1	0	0	0	0	2	0	0	1111111000
Inter_Patient249	2	39	8	18.7	0	8.5	2.27	34.7	43.2	12.4		0	0	42	2	1	0	0	0	0	0	0	0	0	1111111100
Inter_Patient249	2	39	9	21.8	0	5.4	2.27	34.7	43.2	12.4		0	0	28	2	1	0	0	0	0	0	0	0	0	1111111110
Inter_Patient250	2	47	1	0	0	24.7	828.4	59	42.4	5.6		0	0	35	2	4	0	0	0	0	0	0	0	0	1000000000
Inter_Patient250	2	47	2	2.5	0	22.2	16.16	49.8	37.5	7.5	10.8	0	0	0	0	0	0	0	0	0	0	0	0	0	1100000000
Inter_Patient250	2	47	3	3.9	0	20.8						0	0	0	0	0	0	0	0	0	0	1	0	0	1110000000
Inter_Patient251	2	62	1	0	1	3.8	1810	43.7	38.5	12.1	12.4	0	0	95	3	2	0	0	0	0	0	0	0	0	2000000000
Inter_Patient251	2	62	2	2.5	1	1.3	3797	35	39.4	13.2	12	0	1	91	3	2	0	0	0	0	0	0	1	1	2200000000
Inter_Patient251	2	62	3	3.7	1	0.1	3839	53.5	36.5	13.6	12.6	0	1	91	3	3	1	0	0	3	2	0	1	1	2220000000
Inter_Patient252	2	55	1	0	0	13.5	7.28	16.2	39.9	14.5	11.9	0	0	65	2	2	0	0	0	0	0	2	0	0	1000000000
Inter_Patient253	2	76	1	0	0	10.3	5.25	28.5	42.8	13.2	12.1	0	0	40	3	2	0	0	0	0	0	2	0	0	1000000000
Inter_Patient253	2	76	2	2.2	0	8.1	6.42	25.6	39.5	13.6	11.7	0	0	17	1	1	0	0	0	0	0	2	0	0	1100000000
Inter_Patient253	2	76	3	4.8	0	5.4	4.88	24.7	43.2	9		0	0	17	1	1	0	0	0	0	0	2	0	0	1110000000
Inter_Patient253	2	76	4	6.7	0	3.5	3.97	21.3	45.7	17.9	13	0	0	21	3	4	1	0	0	0	0	2	0	0	1112000000
Inter_Patient253	2	76	5	10	0	0.3	12.78	124	42.7	10.4		0	1	26	3	4	0	0	0	0	0	2	1	0	1112200000
Inter_Patient254	2	39	1	0	1	16.5	13345	40.1	39.1	9.7	12.5	0	0	113	2	4	0	0	0	0	0	2	0	0	2000000000
Inter_Patient254	2	39	2	1.1	1	15.4	26797	11.8	43.3	14		0	1	109	2	4	0	1	3	0	0	0	0	0	2200000000
Inter_Patient255	2	39	1	0	0	25.1		70.6	43.7	5.7	11	0	0	39	3	4	0	0	0	0	0	0	0	0	1000000000
Inter_Patient255	2	39	2	2.2	0	22.9	6.54	35	42.6	7.8	11.4	0	0	39	3	4	0	0	0	0	0	0	0	0	1100000000
Inter_Patient255	2	39	3	5.1	0	20	7.17	30.9	41.4	4.9	10.3	0	0	0	0	0	0	0	0	0	0	0	0	0	1110000000
Inter_Patient255	2	39	4	8.3	0	16.8	7.17	30.9	41.4	4.9	10.3	0	0	0	0	0	0	0	0	0	0	0	0	0	1111000000
Inter_Patient255	2	39	5	11.5	0	13.6	7.17	30.9	41.4	4.9	10.3	0	0	0	0	0	0	0	0	0	0	2	0	0	1111100000
Inter_Patient255	2	39	6	15.6	0	9.5	7.17	30.9	41.4	4.9	10.3	0	0	0	0	0	0	0	0	0	0	2	0	0	1111110000
Inter_Patient256	2	56	1	0	0	3.1	658.5	25.5	41.2	18.3	11.8	0	0	121	3	4	0	0	0	0	0	0	0	0	2000000000
Inter_Patient256	2	56	2	2.9	0	0.3	1645	26.9	41.3	10.9		0	1	113	3	4	1	0	0	0	0	0	1	0	2200000000
Inter_Patient257	2	47	1	0	0	3.8	3479	181.6	34.3	32.1	11.5	0	0	64	3	4	0	0	0	0	0	0	0	0	1000000000
Inter_Patient257	2	47	2	2.3	0	1.5	5499	33.1	38.7	17.3	11.8	0	0	54	3	4	0	0	0	0	0	0	0	0	1200000000
Inter_Patient257	2	47	3	3.5	0	0.3	5564					0	1	54	3	4	1	0	0	0	0	0	1	0	1220000000
Inter_Patient258	2	63	1	0	0	24.9	10.99	64.4	41.4	19.8	11.6	0	0	30	2	4	0	0	0	0	0	0	0	0	1000000000
Inter_Patient258	2	63	2	1.8	0	23.1	10.99	64.4	41.4	19.8	11.6	0	0	35	2	2	0	0	0	0	0	0	0	0	1100000000
Inter_Patient258	2	63	3	3.9	0	21	11.71	57.9	41	11	11.1	0	0	9	2	1	0	0	0	0	0	0	0	0	1110000000
Inter_Patient258	2	63	4	8.1	0	16.8	6.29	37	41.1	6.9		0	0	43	2	3	1	0	0	0	0	0	0	0	1112000000
Inter_Patient258	2	63	5	11.4	0	13.5	4.73	32.5	42.5	8.9	11.7	0	0	36	2	4	1	0	0	0	0	0	0	0	1112200000
Inter_Patient258	2	63	6	15	0	9.9	7.67	25.6	42.4	8.1		0	0	40	2	4	0	0	0	0	0	0	0	0	1112210000
Inter_Patient258	2	63	7	15.8	0	9.1	9.84	36.7	44.6	14.5	11.1	0	0	17	2	1	1	0	0	0	0	0	0	0	1112211000
Inter_Patient258	2	63	8	20.1	0	4.8	9.84	36.7	44.6	14.5	11.1	0	0	17	2	1	1	0	0	0	0	0	0	0	1112211100
Inter_Patient259	2	70	1	0	1	8.5	5.02	242.1	35.3	41	13.3	0	0	32	3	4	0	0	0	0	0	0	0	0	1000000000
Inter_Patient260	2	56	1	0	1	8.4	39160	93.3	41.6	13.8	10.8	0	0	135	3	2	0	0	0	0	0	2	0	0	2000000000
Inter_Patient261	2	47	1	0	0	6	4.07	149.3	36.3	13.3	12.7	0	0	55	2	4	0	0	0	0	0	0	0	0	1000000000
Inter_Patient261	2	47	2	2.7	0	3.3	5.58	38.2	42.8	7.6	12.4	0	0	14	2	4	0	0	0	0	0	2	0	0	1100000000
Inter_Patient262	2	59	1	0	1	16.9	55.31	64.1	39.6	12.7	10.9	0	0	119	3	4	0	0	0	0	0	0	0	0	2000000000
Inter_Patient262	2	59	2	1	1	22.9	5.67	3.6	39	5.1		0	0	0	0	0	0	0	0	0	0	0	0	0	2100000000
Inter_Patient262	2	59	3	5.4	1	18.4	16.28	12.2	41.7	16.5		0	0	0	0	0	0	0	0	0	0	0	0	0	2110000000
Inter_Patient262	2	59	4	7.9	1	15.9	25.76	46.4	34.1	10		0	0	0	0	0	0	0	0	0	0	0	0	0	2111000000
Inter_Patient262	2	59	5	11.6	1	12.2	39.5	40.5	41.2	11.4		0	1	0	0	0	0	0	0	0	0	0	1	0	2111100000
Inter_Patient263	2	66	1	0	0	25.7	6709	17.5	42.8	8.6	10.4	0	0	30	1	4	0	0	0	0	0	0	0	0	1000000000
Inter_Patient263	2	66	2	1.2	0	24.5	40.38	23	41.5	8.9		0	0	0	0	0	0	0	0	0	0	0	0	0	1100000000
Inter_Patient263	2	66	3	4.1	0	21.6	3264	20.3	43	10.3	10.2	0	0	16	3	4	1	0	0	0	0	0	0	0	1120000000
Inter_Patient263	2	66	4	6.9	0	18.8	800					0	0	24	3	4	1	0	0	0	0	0	0	0	1121000000
Inter_Patient263	2	66	5	10.6	0	15.1	800	12.8	36.5	7.49	11.4	0	0	23	3	2	0	0	0	0	0	0	0	0	1121100000
Inter_Patient263	2	66	6	12.7	0	13	864.9	13.6	40.5	12.5		0	0	25	3	2	0	0	0	0	0	0	0	0	1121110000
Inter_Patient263	2	66	7	15.5	0	10.2	720.7	13.2	37.1	9.8		0	0	25	3	2	0	0	0	0	0	0	0	0	1121111000
Inter_Patient263	2	66	8	20.5	0	5.1	798	8.3	34.4	8.9	11.8	0	0	0	0	0	0	0	0	0	0	0	0	0	1121111100
Inter_Patient263	2	66	9	23.7	0	2	157.2	9.5	34.3	8.2		0	0	0	0	0	0	0	0	0	0	0	0	0	1121111110
Inter_Patient264	2	39	1	0	1	8.2	6.85	23.2	42.5	8.2	11.4	0	0	108	2	4	0	0	0	0	0	0	0	0	2000000000
Inter_Patient264	2	39	2	2.7	1	5.5	16.45	29.4	45.8	10.4		0	1	13	3	4	1	0	0	2	2	0	0	0	2200000000
Inter_Patient265	2	67	1	0	0	24	20.27	113.7	40.1	30.4	12.1	0	0	46	2	2	0	0	0	0	0	0	0	0	1000000000
Inter_Patient265	2	67	2	2.4	0	21.5	16.37	32.4	35.5	17.6	11.8	0	0	40	2	2	0	0	0	0	0	0	0	0	1100000000
Inter_Patient265	2	67	3	5.1	0	18.9	16.37					0	0	38	2	2	0	0	0	0	0	2	0	0	1120000000
Inter_Patient265	2	67	4	8.5	0	15.5	15.37	40.4	36.9	12	12	0	0	38	2	2	0	0	0	0	0	2	0	0	1121000000
Inter_Patient265	2	67	5	11.3	0	12.7	15.37					0	0	38	2	2	0	0	0	0	0	2	0	0	1121100000
Inter_Patient265	2	67	6	13.4	0	10.6	15.37					0	0	40	2	2	0	0	0	0	0	1	0	0	1121110000
Inter_Patient265	2	67	7	17.6	0	6.4	15.37					0	0	38	2	2	0	0	0	0	0	2	0	0	1121111000
Inter_Patient265	2	67	8	20.6	0	3.3	15.37					0	0	42	2	4	1	0	0	0	0	2	0	0	1121111100
Inter_Patient265	2	67	9	23.7	0	0.3	15.37					0	0	42	2	4	0	0	0	0	0	2	0	0	1121111110
Inter_Patient266	2	35	1	0	0	2.3	121000	26.2	37.5	11.9	11.1	0	0	129	3	4	0	0	0	0	0	0	0	0	2000000000
Inter_Patient266	2	35	2	1.1	0	1.2	121000	23.8	30.1	21.8	12.1	0	1	0									1	0	2100000000
Inter_Patient267	2	68	1	0	0	24.5	1.91	31.2	41.6	9	10.5	0	0	35	3	4	0	0	0	0	0	0	0	0	1000000000
Inter_Patient267	2	68	2	2.4	0	22.1	1.91	31.2	41.6	9	10.5	0	0	26	3	4	0	0	0	0	0	0	0	0	1100000000
Inter_Patient267	2	68	3	5	0	19.5	2.35	37.4	44	19.2		0	0	0	0	0	0	0	0	0	0	0	0	0	1110000000
Inter_Patient267	2	68	4	6.2	0	18.3	2.42	35.7	44.8	14.3		0	0	0	0	0	0	0	0	0	0	0	0	0	1111000000
Inter_Patient267	2	68	5	9	0	15.5	2.25	33.4	43.1	14.1		0	0	0	0	0	0	0	0	0	0	0	0	0	1111100000
Inter_Patient267	2	68	6	12.8	0	11.8	2.25	33.4	43.1	14.1		0	0	0	0	0	0	0	0	0	0	0	0	0	1111110000
Inter_Patient267	2	68	7	16.5	0	8	2.25	33.4	43.1	14.1		0	0	0	0	0	0	0	0	0	0	0	0	0	1111111000
Inter_Patient267	2	68	8	20.8	0	3.8	2.25	33.4	43.1	14.1		0	0	0	0	0	0	0	0	0	0	0	0	0	1111111100
Inter_Patient267	2	68	9	24.2	0	0.3	2.25	33.4	43.1	14.1		0	0	0	0	0	0	0	0	0	0	0	0	0	1111111110
Inter_Patient268	2	57	1	0	0	25.4		46.7	42.2	13.2		0	0	36	3	4	0	0	0	0	0	0	0	0	1000000000
Inter_Patient268	2	57	2	1.1	0	24.3	7.06	34.3	41.6	9.2	14.2	0	0	10	1	1	0	0	0	0	0	0	0	0	1100000000
Inter_Patient268	2	57	3	3.6	0	21.8	6.12	44.3	46	10.7		0	0	16	3	3	1	0	0	0	0	0	0	0	1110000000
Inter_Patient268	2	57	4	8.5	0	16.9	3.91	27.1	42.4	8.32		0	0	16	1	1	0	0	0	0	0	0	0	0	1112000000
Inter_Patient268	2	57	5	12	0	13.4	4.15	25.3	44.9	11.9	14.4	0	0	20	1	1	0	0	0	0	0	0	0	0	1112100000
Inter_Patient268	2	57	6	13.3	0	12.1	6.87	23.6	49.5	10.2		0	0	25	1	1	0	0	0	0	0	0	0	0	1112110000
Inter_Patient268	2	57	7	16.4	0	9	10.36	27.7	45.4	10.2		0	0	0	0	0	0	0	0	0	0	0	0	0	1112111000
Inter_Patient268	2	57	8	18.7	0	6.7	13.29	15.5	42.7	12.8	13.1	0	0	22	3	4	1	0	0	0	0	0	0	0	1112111100
Inter_Patient268	2	57	9	23.6	0	1.8	24.78	32.1	42.4	12.7		0	0	22	3	2	1	0	0	0	0	0	0	0	1112111110
Inter_Patient269	2	36	1	0	0	23.7	1.93	40.5	38.1	8.1	11.5	0	0	77	2	4	0	0	0	0	0	0	0	0	2000000000
Inter_Patient269	2	36	2	2.1	0	21.6	2.08	34.5	32.2	6.6	11.3	0	0	95	2	4	0	0	0	0	0	0	0	0	2200000000
Inter_Patient269	2	36	3	5.1	0	18.7	2.8	44	36.8	7.2	11.5	0	0	92	2	4	0	0	0	0	0	0	0	0	2210000000
Inter_Patient269	2	36	4	8.4	0	15.4	2.29	76.4	42.2	11.3	10.5	0	0	71	1	1	0	0	0	0	0	0	0	0	2211000000
Inter_Patient269	2	36	5	10.7	0	13.1	1.95	38.1	35.5	18.2	12.4	0	0	71	3	4	0	0	0	0	0	0	0	0	2211100000
Inter_Patient269	2	36	6	14.9	0	8.9	3.07	46.1	39.8	17.6	11.8	0	1	45	3	4	1	1	1	0	0	0	1	0	2211110000
Inter_Patient269	2	36	7	17.2	0	6.6		45.2	41	15.5	11.6	0	1	45	3	4	0	1	1	0	0	0	1	0	2211111000
Inter_Patient269	2	36	8	20.2	0	3.5	124.8	40.3	40.2	17.1	13.4	0	1	95	3	4	0	1	1	0	0	0	1	1	2211111100
Inter_Patient270	2	54	1	0	0	4.4	231.7	85.6	29	30.9	14.4	0	0	113	3	2	0	0	0	0	0	0	0	0	2000000000
Inter_Patient270	2	54	2	1.3	0	3	428.1	45.7	31.6	35.5		0	0	116	3	1	0	0	0	0	0	0	0	0	2100000000
Inter_Patient271	2	48	1	0	0	24.7	400	27	44.1	11.8	11.3	0	0	50	1	2	0	0	0	0	0	0	0	0	1000000000
Inter_Patient271	2	48	2	0.9	0	23.8	128.4	34.6	41	9.4		0	0	0	0	0	0	0	0	0	0	2	0	0	1100000000
Inter_Patient271	2	48	3	4.8	0	19.9	3.58	93.2	43.8	9.4	13.1	0	0	0	0	0	0	0	0	0	0	0	0	0	1110000000
Inter_Patient271	2	48	4	6.2	0	18.5	3.76	89.4	45.2	10.7		0	0	0	0	0	0	0	0	0	0	0	0	0	1111000000
Inter_Patient271	2	48	5	9.5	0	15.2	3.07	54.8	44.1	16.7		0	0	0	0	0	0	0	0	0	0	0	0	0	1111100000
Inter_Patient271	2	48	6	13.2	0	11.5	2.49	35.8	47.7	13.8		0	0	0	0	0	0	0	0	0	0	0	0	0	1111110000
Inter_Patient271	2		7	16.2	0	8.5	2.49	35.8	47.7	13.8		0	0	0	0	0	0	0	0	0	0	0	0	0	1111111000
Inter_Patient271	2	48	8	19.2	0	5.5	2.01	35.8	49.4	14.4		0	0	0	0	0	0	0	0	0	0	0	0	0	1111111100
Inter_Patient272	2	68	1	0	1	15.6	13.18	297.1	32.9	74.4		0	0	103	1	2	0	0	0	0	0	0	0	0	2000000000
Inter_Patient272	2	68	2	1.6	1	13.9						0	0	103	1	1	0	0	0	0	0	0	0	0	2100000000
Inter_Patient273	2	67	1	0	0	18.8	24.03	41.4	40.1	10.9	13.7	0	0	40	3	2	0	0	0	0	0	0	0	0	1000000000
Inter_Patient273	2	67	2	2.9	0	15.9	6.53	12.2	40.5	8.1	14.6	0	0	57	2	1	0	0	0	0	0	0	0	0	1100000000
Inter_Patient273	2	67	3	5.9	0	12.9	6.4	10	39.5	11.1		0	0	12	3	2	1	0	0	0	0	0	0	0	1110000000
Inter_Patient273	2	67	4	7.5	0	11.2	36.63	28.9	40	12.8		0	1	0	0	0	0	1	2	0	0	0	0	0	1112000000
Inter_Patient273	2	67	5	12	0	6.8	31.79	13.1	40.1	12.7		0	1	0	0	0	0	1	25	0	0	0	0	0	1112100000
Inter_Patient273	2	67	6	14.3	0	4.5		28.1	40.5	13.6		0	1	14	1	1	1	1	25	0	0	0	0	0	1112110000
Inter_Patient273	2	67	7	16.6	0	2.1	18.3	54.5	37.1	13.3	15.4	0	1	8	3	4	1	1	25	0	0	0	0	0	1112111000
Inter_Patient273	2	67	8	18.5	0	0.3	5.01	11.6	35.8	12.2	16.1	0	1	9	2	1	0	1	25	0	0	0	0	0	1112111100
Inter_Patient274	2	56	1	0	1	15.4		53.2	38	24	11.6	0	0	74	3	4	0	0	0	0	0	0	0	0	2000000000
Inter_Patient274	2	56	2	1.9	1	13.4						0	0	74	3	4	0	0	0	0	0	0	0	0	2200000000
Inter_Patient275	2	55	1	0	0	18.8	59.05	28.9	43	22.9	12.3	0	0	47	3	4	0	0	0	0	0	0	0	0	1000000000
Inter_Patient275	2	55	2	2.3	0	16.4	3	15.9	39.2	26.9	12.6	0	0	51	1	1	0	0	0	0	0	0	0	0	1100000000
Inter_Patient275	2	55	3	4.3	0	14.4	2.31	48.7	37.2	55.6		0	0	0	0	0	0	0	0	0	0	0	0	0	1110000000
Inter_Patient275	2	55	4	8.6	0	10.2	2.31	48.7	37.2	55.6	13.7	0	0	0	0	0	0	0	0	0	0	0	0	0	1111000000
Inter_Patient275	2	55	5	10.6	0	8.1	2.31	48.7	37.2	55.6	13.7	0	0	0	0	0	0	0	0	0	0	0	0	0	1111100000
Inter_Patient275	2	55	6	13.7	0	5.1	2.31	48.7	37.2	55.6	13.7	0	0	0	0	0	0	0	0	0	0	0	0	0	1111120000
Inter_Patient276	2	55	1	0	0	12.4	10.71	52.5	29.6	24.5	14.5	0	0	51	3	4	0	0	0	0	0	0	0	0	1000000000
Inter_Patient277	2	46	1	0	0	9.1	12.09	147	40.1	49.7	12.4	0	0	64	3	2	0	0	0	0	0	0	0	0	1000000000
Inter_Patient277	2	46	2	2.8	0	6.3	11.72	37.1	47	18		0	0	56	3	2	0	0	0	0	0	0	0	0	1100000000
Inter_Patient277	2	46	3	5.4	0	3.7	7.15	27	44.4	11.7	11.6	0	1	9	3	4	1	0	0	0	0	0	1	0	1120000000
Inter_Patient277	2	46	4	7.3	0	1.8	12.8	57.9	46.7	24.2	12.8	0	1	17	3	4	1	0	0	0	0	0	1	1	1121000000
Inter_Patient278	2	73	1	0	1	22.9	34.4	16.2	43.3	16.8	11.2	0	0	57	3	2	0	0	0	0	0	0	0	0	1000000000
Inter_Patient278	2	73	2	0.8	1	22.1	5	16.2	43.3	16.8	11.2	0	0	0	0	0	0	0	0	0	0	2	0	0	1100000000
Inter_Patient279	2	59	1	0	0	14.7	2.7	30.3	45.5	12.4	10.9	0	0	44	3	2	0	0	0	0	0	0	0	0	1000000000
Inter_Patient279	2	59	2	2.4	0	12.3	3.24	21	42.9	14.1	11.4	0	0	44	3	3	1	0	0	0	0	0	0	0	1100000000
Inter_Patient279	2	59	3	3.5	0	11.1	3.31	18.8	42.4	11.8	11.3	0	0	36	3	3	0	0	0	0	0	0	0	0	1120000000
Inter_Patient280	2	48	1	0	0	3.1	40	112	45.8	9.6	10.7	0	0	38	3	4	0	0	0	0	0	0	0	0	1000000000
Inter_Patient280	2	48	2	1.6	0	1.5	120.7	21.1	43.3	9.3	10.3	0	0	70	3	4	1	0	0	0	0	0	0	0	1100000000
Inter_Patient281	2	45	1	0	0	4.4	1003	98.8	41	12.7	13.2	0	0	60	3	4	0	0	0	0	0	0	0	0	1000000000
Inter_Patient281	2	45	2	0.9	0	3.5	1107	198.4	40.8	22		0	1	68	3	4	0	1	4	0	0	0	0	0	1200000000
Inter_Patient281	2	45	3	4.2	0	0.2	15777	60.3	33.7	14.9		0	1	173	3	4	1	1	45	0	0	2	0	1	1210000000
Inter_Patient282	2	58	1	0	0	4.4	3538	62.9	40.1	18.2	12.4	0	0	62	1	2	0	0	0	0	0	0	0	0	1000000000
Inter_Patient282	2	58	2	2.3	0	2.2	5334.5	68.05	37.7	22.65	12.7	0	1	85	3	4	0	1	2	0	0	2	0	0	1200000000
Inter_Patient282	2	58	3	3.9	0	0.6	7131	73.2	35.3	27.1	13	0	1	93	3	2	1	1	45	0	0	0	0	0	1210000000
Inter_Patient283	2	37	1	0	1	14.9	68163	61.7	37.2	30.6	11.2	0	0	110	1	2	0	0	0	0	0	0	0	0	2000000000
Inter_Patient283	2	37	2	1.3	1	13.5	80000					0	1	177	1	2	0	1	45	1	1	0	1	1	2200000000
Inter_Patient284	2	26	1	0	0	1.1	15				11.7	0	0	100	3	4	0	0	0	0	0	0	0	0	2000000000
Inter_Patient285	2	65	1	0	0	24.3	21.51	133.6	32.3	19.5	11.5	0	0	66	3	4	0	0	0	0	0	0	0	0	1000000000
Inter_Patient285	2	65	2	2.6	0	21.8	33.5	73.1	30.3	20.6	12.3	0	0	63	3	4	0	0	0	0	0	0	0	0	1100000000
Inter_Patient285	2	65	3	4	0	20.4	23.97	44.8	26.1	15.9	12.8	0	0	72	3	4	0	0	0	0	0	2	0	0	1120000000
Inter_Patient285	2	65	4	7.7	0	16.6	12.54	37.1	30.1	20.3		0	0	67	3	4	0	0	0	0	0	2	0	0	1121000000
Inter_Patient285	2	65	5	10.4	0	13.9						0	1	67	3	4	0	1	4	0	0	2	0	0	1121200000
Inter_Patient286	2	67	1	0	0	19.2	82.52	88.9	35.2	21	11.7	0	0	89	3	4	0	0	0	0	0	0	0	0	2000000000
Inter_Patient286	2	67	2	2.6	0	16.5	62.43	11.1	34	10.4	12.2	0	0	99	3	4	0	0	0	0	0	0	0	0	2200000000
Inter_Patient286	2	67	3	5.8	0	13.3	64.45	26	35.3	23.1	12.4	0	0	104	3	4	1	0	0	0	0	0	0	0	2210000000
Inter_Patient286	2	67	4	8	0	11.2	69.26	51.3	40.9	17.08	11.4	0	0	116	3	4	1	0	0	0	0	0	0	0	2212000000
Inter_Patient286	2	67	5	10.3	0	8.9	156.7	63.4	40.5	17.5	10.7	0	0	120	3	4	1	0	0	0	0	0	0	0	2212100000
Inter_Patient286	2	67	6	13.5	0	5.6	332.5	104.7	35.9	28.2	11.4	0	0	120	3	4	1	0	0	0	0	0	0	0	2212110000
Inter_Patient286	2	67	7	16.1	0	3	580.6	119.2	29.9	48.4	13	0	0	120	3	4	0	0	0	0	0	0	0	0	2212111000
Inter_Patient287	2	28	1	0	0	0.2						0	0	39	3	3	0	0	0	0	0	0	0	0	1000000000
Inter_Patient288	2	41	1	0	0	4.6	27911	32.6	33	22	10.5	0	0	114	2	4	0	0	0	0	0	0	0	0	2000000000
Inter_Patient288	2	41	2	2.4	0	2.2	5040	23.9	43.3	10.1		0	1	27	1	3	1	0	0	0	0	0	1	0	2100000000
Inter_Patient288	2	41	3	4.2	0	0.3	24797	29.2	42.5	12.8		0	1	50	1	4	1	0	0	0	0	0	1	0	2120000000
Inter_Patient289	2	68	1	0	0	24.8	186.3	105.6	38.9	16.3	11.7	0	0	122	2	4	0	0	0	0	0	0	0	0	2000000000
Inter_Patient289	2	68	2	2.8	0	22	10.47	33	37.1	12.3		0	0	126	2	4	0	0	0	0	0	0	0	0	2200000000
Inter_Patient289	2	68	3	4.1	0	20.7	3.56	57.5	33.1	11.4	11.4	0	0	132	2	4	0	0	0	0	0	0	0	0	2210000000
Inter_Patient289	2	68	4	8	0	16.8	3.6	11.9	31.5	10.7	12.7	0	1	128	3	4	0	0	0	0	0	0	1	1	2212000000
Inter_Patient289	2	68	5	10.1	0	14.7	3.24	27.2	35.8	11.4	12.2	0	1	128	3	4	0	0	0	0	0	0	1	1	2212100000
Inter_Patient289	2	68	6	13.2	0	11.6	3.13	41.5	33.4	9.1	13	0	1	128	3	4	0	0	0	0	1	0	1	1	2212110000
Inter_Patient289	2	68	7	16.2	0	8.6	6.16	28.9	37.2	13.8		0	1	128	3	4	0	0	0	0	1	0	1	1	2212111000
Inter_Patient289	2	68	8	19.2	0	5.6	32.7	31.6	33	10.9		0	1	130	3	4	1	0	0	0	1	0	1	1	2212111100
Inter_Patient290	2	54	1	0	1	22.5	1.97				13.3	0	0	119	2	4	0	0	0	0	0	0	0	0	2000000000
Inter_Patient291	2	58	1	0	0	7.5	1200	87.3	37	11.6	11.9	0	0	91	3	4	0	0	0	0	0	0	0	0	2000000000
Inter_Patient291	2	58	2	1.1	0	6.4	1361	17.7	40.2	11	11.7	0	0	95	3	4	0	0	0	0	0	0	0	0	2200000000
Inter_Patient291	2	58	3	3.9	0	3.6	2389	17.4	39.3	13.6	11.7	0	0	98	3	4	0	0	0	0	0	0	0	0	2220000000
Inter_Patient291	2	58	4	7.2	0	0.3	5000					0	1	95	3	4	1	0	0	0	0	0	0	1	2221000000
Inter_Patient292	2	52	1	0	0	6	1764	50.9	44.2	8.2	12.2	0	0	44	3	2	0	0	0	0	0	0	0	0	1000000000
Inter_Patient292	2	52	2	2.6	0	3.4	103.3	26.8	41.7	9.2	11.9	0	0	37	3	2	1	0	0	0	0	0	0	0	1100000000
Inter_Patient292	2	52	3	5.4	0	0.6						0	0	37	3	2	0	0	0	0	0	0	0	0	1120000000
Inter_Patient293	2	34	1	0	0	21.9		35.5	41.7	7	11.3	0	0	54	3	4	0	0	0	0	0	0	0	0	1000000000
Inter_Patient293	2	34	2	2.4	0	19.5	319.1	43.4	45.8	8	12.1	0	0	44	3	4	0	0	0	0	0	0	0	0	1200000000
Inter_Patient293	2	34	3	5.9	0	16	3099	28.4	43.9	15.1		0	1	21	1	3	1	0	0	0	0	0	1	1	1220000000
Inter_Patient293	2	34	4	8.6	0	13.3	3439	21.6	45.1	12.7	13.5	0	1	26	3	4	1	0	0	0	0	0	1	1	1221000000
Inter_Patient293	2	34	5	9.5	0	12.4	5000	21.6	45.1	12.7	13.5	0	1	13	3	4	1	0	0	0	0	0	1	1	1221100000
Inter_Patient294	2	64	1	0	0	24.5	4.32	28	35.8	22.1	11.8	0	0	26	3	4	0	0	0	0	0	0	0	0	1000000000
Inter_Patient294	2	64	2	2.7	0	21.8						0	0	0	0	0	0	0	0	0	0	0	0	0	1100000000
Inter_Patient294	2	64	3	5.5	0	19						0	0	0	0	0	0	0	0	0	0	0	0	0	1110000000
Inter_Patient294	2	64	4	8.5	0	15.9						0	0	0	0	0	0	0	0	0	0	0	0	0	1111000000
Inter_Patient294	2		5	11.5	0	12.9						0	0	0	0	0	0	0	0	0	0	0	0	0	1111100000
Inter_Patient294	2	64	6	15.3	0	9.2	6.84	25.3	44.8	20.1		0	0	0	0	0	0	0	0	0	0	0	0	0	1111110000
Inter_Patient295	2	34	1	0	0	14.5	9599	50.4	42.8	8.8	11.5	0	0	123	3	4	0	0	0	0	0	0	0	0	2000000000
Inter_Patient295	2	34	2	0.9	0	13.5	7108	47.3	38.7	12.2		0	0	123	3	4	1	0	0	0	0	0	0	0	2200000000
Inter_Patient296	2	31	1	0	0	10.5	250	35.3	38.2	17.2	12.1	0	0	33	2	4	0	0	0	0	0	0	0	0	1000000000
Inter_Patient296	2	31	2	3.5	0	7	496.6	35.3	38.2	17.2	12.1	0	0	41	3	4	1	0	0	0	0	0	0	0	1200000000
Inter_Patient296	2	31	3	6.4	0	4.1	3922	28.2	38.7	20.4	12.7	0	0	40	3	4	1	0	0	0	0	0	0	0	1210000000
Inter_Patient296	2	31	4	7.5	0	3	4882	32.1	36.6	15	11.5	0	0	40	3	4	0	0	0	0	0	0	0	0	1212000000
Inter_Patient296	2	31	5	10	0	0.5	5417	36.2	36.1	10.6	13.2	0	1	47	3	4	1	0	0	0	0	0	1	0	1212100000
Inter_Patient297	2	68	1	0	0	24	14695	73.3	45.6	14.5	12.3	0	0	53	3	4	0	0	0	0	0	0	0	0	1000000000
Inter_Patient297	2	68	2	2.1	0	21.9	52.7	36.5	44.4	11.9	13	0	0	47	3	4	0	0	0	0	0	0	0	0	1100000000
Inter_Patient297	2	68	3	5.6	0	18.4	5.73	35.8	46.9	10.8		0	0	14	2	1	0	0	0	0	0	0	0	0	1110000000
Inter_Patient297	2	68	4	7	0	17	5.39	35.9	43.6	14.6		0	0	14	2	1	0	0	0	0	0	0	0	0	1112000000
Inter_Patient297	2	68	5	9.1	0	14.9	5.05	38.6	46.3	15.3		0	0	14	2	1	0	0	0	0	0	0	0	0	1112100000
Inter_Patient297	2	68	6	12.6	0	11.5	6.24	29.6	46.6	14.3	12.9	0	0	17	2	1	0	0	0	0	0	0	0	0	1112110000
Inter_Patient297	2	68	7	16.7	0	7.3	58.74	24	46.6	15.7	13	0	0	0	0	0	0	0	0	0	0	0	0	0	1112111000
Inter_Patient297	2	68	8	20.2	0	3.8	6.03	25.7	45.3	17.7	12.7	0	0	0	0	0	0	0	0	0	0	0	0	0	1112111100
Inter_Patient298	2	61	1	0	1	6.6	15.59	188	35.9	17.1	12.4	0	0	155	3	4	0	0	0	0	0	0	0	0	2000000000
Inter_Patient299	2	64	1	0	0	13.2	8180	30.8	42.1	7.5	10.4	0	0	95	2	4	0	0	0	0	0	0	0	0	2000000000
Inter_Patient299	2	64	2	2	0	11.2	1159	11.9	42.2	8.4		0	0	79	2	4	0	0	0	0	0	0	0	0	2200000000
Inter_Patient300	2	63	1	0	1	13.2	22.86	70.7	37.6	10.9	11.8	0	0	64	3	3	0	0	0	0	0	0	0	0	1000000000
Inter_Patient300	2	63	2	3	1	10.3	10.84	29.6	40.4	8.8		0	0	70	3	3	0	0	0	0	0	0	0	0	1100000000
Inter_Patient301	2	70	1	0	0	6.3	7783	70.1	40	5	11	0	0	71	3	2	0	0	0	0	0	0	0	0	2000000000
Inter_Patient301	2	70	2	2.4	0	3.9	17513	25.9	41.8	7.4	11.6	0	0	54	3	2	0	0	0	0	0	0	0	0	2200000000
Inter_Patient301	2	70	3	5.4	0	0.9	20000	31.8	41.3	6.7	12	0	1	62	3	2	0	1	4	0	0	0	0	0	2220000000
Inter_Patient302	2	63	1	0	0	14.6	3.26	32	46.4	10.7	10.8	0	0	49	3	4	0	0	0	0	0	0	0	0	1000000000
Inter_Patient302	2	63	2	2	0	12.6	3.68	72.9	43.2	11	11.4	0	0	10	2	1	0	0	0	0	0	0	0	0	1100000000
Inter_Patient302	2	63	3	4.5	0	10.1	4.61	28.5	45.8	11.7	10.9	0	0	10	2	1	0	0	0	0	0	0	0	0	1110000000
Inter_Patient302	2	63	4	6	0	8.6	3.86	17.1	39	8.1		0	0	0	0	0	0	0	0	0	0	2	0	0	1111000000
Inter_Patient303	2	50	1	0	0	21.9	569.6	29.5	43.5	11	11	0	0	91	2	4	0	0	0	0	0	0	0	0	2000000000
Inter_Patient303	2	50	2	1.3	0	20.6	16.48	42.6	40.7	19.6		0	0	0	0	0	0	0	0	0	0	0	0	0	2100000000
Inter_Patient303	2	50	3	5.5	0	16.4	3.97	42.3	46.2	15.3		0	0	0	0	0	0	0	0	0	0	0	0	0	2110000000
Inter_Patient303	2		4	8.5	0	13.3	3.36	45.9	47.4	26.9		0	0	0	0	0	0	0	0	0	0	0	0	0	2111000000
Inter_Patient303	2	50	5	10.1	0	11.8	3.36	45.9	47.4	26.9		0	0	0	0	0	0	0	0	0	0	0	0	0	2111100000
Inter_Patient304	2	57	1	0	0	0.1	1.3	9.8	37.9	13.1	11.8	0	0	130	2	4	0	0	0	0	0	0	0	0	2000000000
Inter_Patient305	2	63	1	0	1	13.7	2000	53.6	42.5	14.8	10.6	0	0	105	1	4	0	0	0	0	0	0	0	0	2000000000
Inter_Patient305	2	63	2	1	1	12.6	2055	29.6	41.5	11.2		0	1	127	1	4	0	1	2	1	0	0	0	0	2200000000
Inter_Patient306	2	58	1	0	1	13.9	1532	14.1	37.4	5.9	12.1	0	0	169	3	4	0	0	0	0	0	0	0	0	2000000000
Inter_Patient307	2	53	1	0	0	23.1	4000					0	0	91	3	4	0	0	0	0	0	0	0	0	2000000000
Inter_Patient307	2	53	2	2.1	0	21	7343	73.5	31.1	9.6	17.8	0	0	109	3	4	0	0	0	0	0	0	0	0	2200000000
Inter_Patient307	2	53	3	5.7	0	17.4	15000	52.7	27.7	11.5	11	0	0	136	3	4	0	0	0	0	0	0	0	0	2220000000
Inter_Patient307	2	53	4	8.4	0	14.7	3.64	24.6	41.2	10	12	0	0	10	2	2	0	0	0	0	0	0	0	0	2221000000
Inter_Patient307	2	53	5	10.3	0	12.8	3.64	24.6	41.2	10	12	0	0	6	2	2	0	0	0	0	0	0	0	0	2221100000
Inter_Patient307	2	53	6	15	0	8.1	3.32	23	40	10	11.7	0	0	22	2	4	0	0	0	0	0	0	0	0	2221110000
Inter_Patient307	2	53	7	16.3	0	6.8	2.91	21.7	42.5	7.4	12	0	0	0	0	0	0	0	0	0	0	0	0	0	2221111000
Inter_Patient307	2	53	8	18.5	0	4.6	2.64	23.9	42.3	11.2	11.6	0	0	0	0	0	0	0	0	0	0	0	0	0	2221111100
Inter_Patient307	2	53	9	22.2	0	0.9	2.44	15.1	41.4	8.7	11.6	0	0	19	3	1	1	0	0	0	0	0	0	0	2221111110
Inter_Patient308	2	52	1	0	0	22.1	4.68	36.1	42.7	8.3	10.6	0	0	88	2	4	0	0	0	0	0	0	0	0	2000000000
Inter_Patient308	2	52	2	2.3	0	19.8	3.56	35.8	40.6	9.7	12.5	0	0	9	2	1	0	0	0	0	0	0	0	0	2100000000
Inter_Patient308	2	52	3	5.3	0	16.8	13.13	167.4	39.7	10.1	11.6	0	0	9	2	1	0	0	0	0	0	0	0	0	2120000000
Inter_Patient308	2	52	4	6.3	0	15.9	5	40	39.7	10.1	11.6	0	0	0	0	0	0	0	0	0	0	0	0	0	2121000000
Inter_Patient308	2	52	5	10	0	12.1	5	40	39.7	10.1	11.6	0	0	0	0	0	0	0	0	0	0	0	0	0	2121100000
Inter_Patient308	2	52	6	13.8	0	8.4	5	40	39.7	10.1	11.6	0	0	0	0	0	0	0	0	0	0	0	0	0	2121110000
Inter_Patient309	2	58	1	0	1	12.7	121000	68	32.7	34.7	13.4	0	0	138	2	4	0	0	0	0	0	0	0	0	2000000000
Inter_Patient309	2	58	2	2.7	1	10.1	121000	27.3	34.1	25		0	1	138	2	4	1	1	35	0	0	2	1	0	2200000000
Inter_Patient310	2	64	1	0	0	21.3	6415	84.3	38.3	24.1	10.1	0	0	72	3	2	0	0	0	0	0	0	0	0	2000000000
Inter_Patient310	2	64	2	2.2	0	19.1	2500	93.8	41	12.8		0	0	10	2	1	0	0	0	0	0	0	0	0	2100000000
Inter_Patient310	2	64	3	4.9	0	16.4	893.5	28.8	41.3	13.9	11.6	0	0	10	2	1	0	0	0	0	0	0	0	0	2120000000
Inter_Patient310	2	64	4	6.3	0	15	23.97	17.5	44.9	10.1		0	0	0	0	0	0	0	0	0	0	0	0	0	2121000000
Inter_Patient310	2	64	5	11.5	0	9.8	27.23	16	47.9	14.6		0	0	0	0	0	0	0	0	0	0	0	0	0	2121100000
Inter_Patient310	2		6	14.4	0	6.8	27.23	16	47.9	14.6		0	0	0	0	0	0	0	0	0	0	0	0	0	2121110000
Inter_Patient310	2		7	17.4	0	3.8	27.23	16	47.9	14.6		0	0	0	0	0	0	0	0	0	0	0	0	0	2121111000
Inter_Patient310	2	64	8	21.1	0	0.2	1618	18.3	49.6	15		0	0	0	0	0	0	0	0	0	0	0	0	0	2121111100
Inter_Patient311	2	32	1	0	0	0.3	121000	77.6	39	19.6	11.6	0	0	98	3	3	0	0	0	0	0	0	0	0	2000000000
Inter_Patient312	2	60	1	0	0	11.2	163.7	23.7	36.9	20.3	13.4	0	0	8	3	4	1	0	0	0	0	0	0	0	1000000000
Inter_Patient312	2	60	2	2	0	9.1	1184	28.3	40.3	23.2	12	0	0	10	3	4	0	0	0	0	0	0	0	0	1200000000
Inter_Patient312	2	60	3	3.8	0	7.3	2041	20.8	35.1	19	13.1	0	0	15	3	4	0	0	0	0	0	0	0	0	1210000000
Inter_Patient312	2	60	4	8.2	0	2.9	21645	38	35	32.6	13.1	0	0	28	3	4	1	0	0	0	0	0	0	0	1212000000
Inter_Patient313	2	31	1	0	0	11.6	4000				11.5	0	0	49	3	4	0	0	0	0	0	0	0	0	1000000000
Inter_Patient313	2	31	2	2	0	9.5	4000				11.3	0	0	44	3	4	0	0	0	0	0	0	0	0	1200000000
Inter_Patient313	2	31	3	5.7	0	5.8	4119	31.3	40.2	7.9	11.7	0	0	53	1	4	0	0	0	0	0	0	0	0	1210000000
Inter_Patient314	2	59	1	0	0	13.5	253.9	34.6	44.5	9.4	10.3	0	0	46	1	4	0	0	0	0	0	0	0	0	1000000000
Inter_Patient314	2	59	2	1.6	0	11.9	2.44	46.4	44.5	9.3		0	0	0	0	0	0	0	0	0	0	0	0	0	1100000000
Inter_Patient315	2	57	1	0	0	22.2	21.5	247.9	32.5	12.3	12.3	0	0	134	3	4	0	0	0	0	0	0	0	0	2000000000
Inter_Patient315	2	57	2	1.2	0	21	35.82	51.3	37.2	9.7		0	0	126	3	4	0	0	0	0	0	0	0	0	2200000000
Inter_Patient315	2	57	3	6.2	0	15.9		18.3	32.9	10.59	12.9	0	0	128	3	4	0	0	0	0	0	0	0	0	2210000000
Inter_Patient315	2	57	4	8.8	0	13.4	7.95	18.1	35.2	12.5	12.3	0	0	113	3	4	0	0	0	0	0	0	0	0	2212000000
Inter_Patient315	2	57	5	11.6	0	10.6	7.36	21.2	34.9	5.8	12.2	0	0	26	3	4	0	0	0	0	0	0	0	0	2212100000
Inter_Patient315	2	57	6	14.2	0	8	6.5	15.8	36.1	7.7	12.6	0	1	13	3	4	1	0	0	0	0	0	1	0	2212110000
Inter_Patient315	2	57	7	16.8	0	5.3						0	1	13	3	4	0	0	0	0	0	0	1	0	2212111000
Inter_Patient315	2	57	8	19.4	0	2.8	4.41	15.6	34.7	13.1		0	1	20	3	4	0	0	0	0	0	0	1	0	2212111100
Inter_Patient316	2	56	1	0	0	13.3	94.56	21	39.9	22.9	12.9	0	0	74	3	2	0	0	0	0	0	0	0	0	2000000000
Inter_Patient316	2	56	2	1.2	0	12.2	52.75	20.1	38.9	14.1		0	0	73	3	2	0	0	0	0	0	0	0	0	2200000000
Inter_Patient317	2	69	1	0	0	15.8	215.9	74.6	42.4	25.4	13.2	0	0	82	3	3	0	0	0	0	0	0	0	0	2000000000
Inter_Patient317	2	69	2	1.9	0	13.9	253.6	48.9	42.2	15	12.6	0	0	82	3	2	0	0	0	0	0	0	0	0	2200000000
Inter_Patient317	2	69	3	6	0	9.9	69.63	57.1	43	17.46		0	0	57	3	2	0	0	0	0	0	0	0	0	2210000000
Inter_Patient318	2	56	1	0	0	5.8	33238	60.8	46.4	13.3	10.2	0	0	106	3	4	0	0	0	0	0	2	0	0	2000000000
Inter_Patient318	2	56	2	2.2	0	3.6	30360	52.5	47.8	11.2	10.5	0	0	142	3	4	1	0	0	0	0	0	0	0	2200000000
Inter_Patient318	2	56	3	5.4	0	0.4	74399	145.5	36.7	7.2	12.1	0	1	130	3	4	0	0	0	0	0	2	1	1	2220000000
Inter_Patient319	2	52	1	0	0	6.4	300	114	36.3	14.7	9.9	0	0	21	3	4	0	0	0	0	0	0	0	0	1000000000
Inter_Patient319	2	52	2	2.4	0	4	327.2	128.2	39.7	21	10.2	0	0	25	2	4	0	0	0	0	0	0	0	0	1200000000
Inter_Patient319	2	52	3	3.7	0	2.7	400					0	0	24	3	4	1	0	0	0	0	0	0	0	1210000000
Inter_Patient319	2	52	4	6.3	0	0.1	435.9	174.7	38.2	40.99	11	0	0	25	3	4	0	0	0	0	0	0	0	0	1212000000
Inter_Patient320	2	77	1	0	0	23.3						0	0	34	2	2	0	0	0	0	0	0	0	0	1000000000
Inter_Patient320	2	77	2	0.9	0	22.4	3.38	19	38.8	9.7	10.9	0	0	0	0	0	0	0	0	0	0	0	0	0	1100000000
Inter_Patient321	2	69	1	0	1	12.1	34048	287.2	35.2	25.2	15.4	0	0	119	3	3	0	0	0	0	0	0	0	0	2000000000
Inter_Patient321	2	69	2	1.1	1	10.9	14550	30.3	34	16.7	13.3	0	0	132	3	3	0	0	0	0	0	0	0	0	2200000000
Inter_Patient322	2	70	1	0	0	3	20000					0	0	51	3	3	0	0	0	0	0	0	0	0	1000000000
Inter_Patient322	2	70	2	2.5	0	0.5	25523	57.9	38.7	25.8		0	0	10	2	1	0	0	0	0	0	0	0	0	1200000000
Inter_Patient323	2	67	1	0	0	20.2	3375	30	40.8	9.6	13.3	0	0	37	3	4	0	0	0	0	0	0	0	0	1000000000
Inter_Patient323	2	67	2	2.2	0	18	50	31.9	38.8	6.9	12	0	0	0	0	0	0	0	0	0	0	0	0	0	1100000000
Inter_Patient323	2	67	3	3.2	0	17	50	31.9	38.8	6.9	12	0	0	0	0	0	0	0	0	0	0	0	0	0	1110000000
Inter_Patient323	2	67	4	8.9	0	11.3	100.3	30.5	37.7	6.3	12.1	0	0	6	2	1	0	0	0	0	0	0	0	0	1112000000
Inter_Patient323	2	67	5	10.9	0	9.3	60					0	0	0	0	0	0	0	0	0	0	0	0	0	1112100000
Inter_Patient323	2	67	6	12.8	0	7.4	60					0	0	0	0	0	0	0	0	0	0	0	0	0	1112110000
Inter_Patient323	2	67	7	15.7	0	4.5	180.8	30.4	35.6	6.5	12.2	0	0	9	2	2	1	0	0	0	0	0	0	0	1112111000
Inter_Patient323	2	67	8	20	0	0.2	50	30.4	35.6	6.5	12.2	0	0	0	0	0	0	0	0	0	0	0	0	0	1112111100
Inter_Patient324	2	40	1	0	0	19.6	162.8	19.7	49.4	14	11.4	0	0	26	2	4	0	0	0	0	0	0	0	0	1000000000
Inter_Patient324	2	40	2	1.2	0	18.4	5.18	19.3	45.9	7.5	11.3	0	0	0	0	0	0	0	0	0	0	0	0	0	1100000000
Inter_Patient324	2	40	3	5.5	0	14.1	5.18					0	0	0	0	0	0	0	0	0	0	0	0	0	1110000000
Inter_Patient324	2	40	4	9	0	10.6	5.18					0	0	0	0	0	0	0	0	0	0	0	0	0	1111000000
Inter_Patient324	2	40	5	12.2	0	7.4	3.37	27.7	45.8	9.5		0	0	0	0	0	0	0	0	0	0	0	0	0	1111100000
Inter_Patient324	2	40	6	15.7	0	3.9	3.31					0	0	0	0	0	0	0	0	0	0	0	0	0	1111120000
Inter_Patient324	2	40	7	19.2	0	0.4	3.39	18.8	43.7	12.7		0	0	0	0	0	0	0	0	0	0	0	0	0	1111121000
Inter_Patient325	2	56	1	0	0	20.1	7.82	21.7	44.8	11.7	12.3	0	0	36	2	2	0	0	0	0	0	0	0	0	1000000000
Inter_Patient325	2	56	2	2.9	0	17.2	5.38	32	47.1	7.9		0	0	0	0	0	0	0	0	0	0	0	0	0	1100000000
Inter_Patient325	2	56	3	5.6	0	14.5	4.54	29.5	47.8	17.59		0	0	0	0	0	0	0	0	0	0	0	0	0	1110000000
Inter_Patient325	2		4	8.6	0	11.4	4.21	25.4	48.1	14.8		0	0	0	0	0	0	0	0	0	0	0	0	0	1111000000
Inter_Patient325	2	56	5	9.8	0	10.3	4.21	25.4	48.1	14.8		0	0	0	0	0	0	0	0	0	0	0	0	0	1111100000
Inter_Patient325	2	56	6	13	0	7.1	4.21	21.4	47.1	10		0	0	0	0	0	0	0	0	0	0	0	0	0	1111110000
Inter_Patient325	2		7	16	0	5	3.52	20.1	46.6	10		0	0	0	0	0	0	0	0	0	0	0	0	0	1111111000
Inter_Patient325	2	56	8	19.2	0	0.9	3.52	20.1	46.6	10		0	0	0	0	0	0	0	0	0	0	0	0	0	1111111100
Inter_Patient326	2	43	1	0	0	6.3	7.13	33.7	42.9	11.3	11.6	0	0	50	2	4	0	0	0	0	0	0	0	0	1000000000
Inter_Patient326	2	43	2	1.8	0	4.5	5.2	27.1	40.1	5.6	10.6	0	0	15	2	1	1	0	0	0	0	0	0	0	1100000000
Inter_Patient327	2	72	1	0	1	3.4	2572	34.2	39.6	22.4	12.2	0	0	95	2	4	0	0	0	0	0	0	0	0	2000000000
Inter_Patient327	2	72	2	2	1	1.4	32220	20.7	40.5	14.1	12.4	0	1	95	2	4	0	1	5	0	0	0	1	1	2200000000
Inter_Patient328	2	51	1	0	1	20	13028	106.6	32.5	12.6	16.2	0	0	154	3	4	0	0	0	0	0	0	0	0	2000000000
Inter_Patient329	2	56	1	0	0	17.5		25.4	46.4	9.8	11.9	0	0	38	2	2	0	0	0	0	0	0	0	0	1000000000
Inter_Patient329	2	56	2	0.9	0	16.6	7.43	23.7	44	11.9		0	0	0	0	0	0	0	0	0	0	0	0	0	1100000000
Inter_Patient329	2	56	3	5.4	0	12.2	6.06	20	46	9.5		0	0	0	0	0	0	0	0	0	0	0	0	0	1110000000
Inter_Patient329	2		4	8.3	0	9.1	6.3	26.2	45	8.3		0	0	0	0	0	0	0	0	0	0	0	0	0	1111000000
Inter_Patient329	2	56	5	9.6	0	8	6.3	26.2	45	8.3		0	0	0	0	0	0	0	0	0	0	0	0	0	1111100000
Inter_Patient329	2	56	6	12.8	0	4.7	6.55	23.9	47.9	10.8		0	0	0	0	0	0	0	0	0	0	0	0	0	1111110000
Inter_Patient329	2	56	7	16.8	0	0.7	5.86	18.5	47.7	8.3		0	0	0	0	0	0	0	0	0	0	0	0	0	1111111000
Inter_Patient330	2	34	1	0	1	11.4	121000	159.8	38.7	35.7		0	0	104	3	4	0	0	0	0	0	2	0	0	2000000000
Inter_Patient330	2	34	2	0.5	1	10.9	121000					0	1	194	3	4	0	0	0	0	0	2	1	0	2200000000
Inter_Patient331	2	38	1	0	1	15.9		516.8	37.8	19.6	12.4	0	0	80	2	4	0	0	0	0	0	0	0	0	2000000000
Inter_Patient331	2	38	2	2.4	1	13.5		28.1	40.8	7		0	0	5	2	1	1	0	0	0	0	0	0	0	2100000000
Inter_Patient331	2	38	3	5.8	1	10.1	8.11	54.8	42	11	11.7	0	0	25	3	4	0	0	0	0	0	0	0	0	2120000000
Inter_Patient331	2	38	4	8.6	1	7.3	11.7	45	33	12.5	16.1	0	1	18	3	4	1	1	2	0	0	2	0	0	2121000000
Inter_Patient331	2	38	5	9.5	1	6.4		104.5	36.5	62.3	15.2	0	1	88	3	4	1	1	2	0	0	3	0	0	2121100000
Inter_Patient332	2	72	1	0	0	21.4	74.5	37.5	34.5	11.3	12.8	0	0	54	2	3	0	0	0	0	0	0	0	0	1000000000
Inter_Patient332	2	72	2	2.9	0	18.5	18.93	34.5	32.5	13.8	12.5	0	0	9	2	1	0	0	0	0	0	0	0	0	1100000000
Inter_Patient332	2	72	3	5.8	0	15.6	18.29	23.3	40.7	11.3	13.1	0	0	28	2	2	0	0	0	0	0	0	0	0	1110000000
Inter_Patient332	2	72	4	8.5	0	12.9						0	0	0	0	0	0	0	0	0	0	0	0	0	1111000000
Inter_Patient332	2	72	5	11.9	0	9.5	2.66					0	0	9	2	1	0	0	0	0	0	0	0	0	1111100000
Inter_Patient332	2	72	6	15.3	0	6.1	2.76	27.9	40.4	9.2	12.2	0	0	14	2	1	0	0	0	0	0	0	0	0	1111110000
Inter_Patient332	2	72	7	18	0	3.4	5.5	21.4	42.4	13.6	12.7	0	0	12	2	2	1	0	0	0	0	0	0	0	1111111000
Inter_Patient333	2	54	1	0	0	21.9	1.95	18.4	35.1	10.9	12.4	0	0	25	2	4	0	0	0	0	0	0	0	0	1000000000
Inter_Patient333	2	54	2	1.2	0	20.7	1.71	19.6	42.7	19.1		0	0	18	2	4	0	0	0	0	0	0	0	0	1100000000
Inter_Patient333	2	54	3	4.5	0	17.4	2.06	36	33.6	20.6		0	0	0	0	0	0	0	0	0	0	0	0	0	1110000000
Inter_Patient333	2	54	4	7	0	14.9	1.23	46.4	38.2	21.6		0	0	0	0	0	0	0	0	0	0	0	0	0	1111000000
Inter_Patient333	2	54	5	11.6	0	10.3	1.48	42.8	36.5	27.2		0	0	0	0	0	0	0	0	0	0	0	0	0	1111100000
Inter_Patient333	2	54	6	13.6	0	8.3		46.9	35	28		0	0	9	2	1	1	0	0	0	0	0	0	0	1111110000
Inter_Patient333	2	54	7	17.2	0	4.7		46.9	35	30		0	1	0	0	0	0	1	3	0	0	0	0	0	1111111000
Inter_Patient333	2	54	8	20	0	1.9		42.2	36.1	36.9		0	1	0	0	0	0	1	3	0	0	2	0	0	1111111200
Inter_Patient334	2	27	1	0	0	19.8	419.2	102.7	39.1	22.8	14.2	0	0	11	2	4	0	0	0	0	0	0	0	0	1000000000
Inter_Patient334	2	27	2	1	0	18.8	82.53	73	44.2	15.5		0	0	10	2	2	0	0	0	0	0	0	0	0	1100000000
Inter_Patient335	2	58	1	0	0	16.3	443.5	42.2	39.8	17.7	11.6	0	0	50	2	2	2	0	0	0	0	0	0	0	1000000000
Inter_Patient335	2	58	2	2.8	0	13.5	1010	40.4	41.8	10.7	12.7	0	0	50	2	2	2	0	0	0	0	0	0	0	1200000000
Inter_Patient335	2	58	3	5.1	0	11.2	702.8	19.5	40.9	10.07	11.6	0	0	50	2	2	2	0	0	0	0	0	0	0	1210000000
Inter_Patient335	2	58	4	6.7	0	9.6	5.25	31.7	40.9	12		0	0	0	0	0	2	0	0	0	0	0	0	0	1211000000
Inter_Patient335	2	58	5	9.3	0	7	5.25	31.7	40.9	12		0	0	0	0	0	2	0	0	0	0	0	0	0	1211100000
Inter_Patient335	2	58	6	12.6	0	3.7	4.31	38.2	43.8	11.1	12.4	0	0	0	0	0	2	0	0	0	0	0	0	0	1211110000
Inter_Patient335	2	58	7	16.2	0	0.1	3.39	31.7	43.5	16.3		0	0	0	0	0	2	0	0	0	0	0	0	0	1211111000
Inter_Patient336	2	48	1	0	0	19.5	200	56.6	37.4	22	12.6	0	0	77	3	4	2	0	0	0	0	0	0	0	2000000000
Inter_Patient336	2	48	2	2	0	17.6	86.07	35.7	34.9	16.1	12.4	0	0	60	3	4	2	0	0	0	0	0	0	0	2200000000
Inter_Patient336	2	48	3	5.7	0	13.8	8.74	37	35.2	10.6	12.1	0	0	29	3	4	2	0	0	0	0	0	0	0	2210000000
Inter_Patient336	2	48	4	7.6	0	11.9	8.74	37	35.2	10.6	12.1	0	0	0	0	0	2	0	0	0	0	0	0	0	2211000000
Inter_Patient336	2	48	5	10.8	0	8.7	8.74	37	35.2	10.6	12.1	0	0	0	0	0	2	0	0	0	0	0	0	0	2211100000
Inter_Patient336	2	48	6	13.5	0	6.1	8.74	37	35.2	10.6	12.1	0	0	0	0	0	2	0	0	0	0	0	0	0	2211110000
Inter_Patient336	2	48	7	16.4	0	3.1	8.74	37	35.2	10.6	12.1	0	0	0	0	0	2	0	0	0	0	0	0	0	2211111000
Inter_Patient336	2	48	8	19.5	0	0	8.74	37	35.2	10.6	12.1	0	0	0			2	0	0	0	0	0	0	0	2211111100
Inter_Patient337	2	45	1	0	0	17.4	34.66	40.2	42.4	6.1	10.7	0	0	51	3	2	2	0	0	0	0	0	0	0	1000000000
Inter_Patient337	2	45	2	1	0	16.4	2.71	44.8	36	6.6		0	0	0			2	0	0	0	0	0	0	0	1100000000
Inter_Patient337	2	45	3	5.5	0	11.9	7.22	75.3	40.6	5.71		0	0	31	3	4	2	0	0	0	0	0	0	0	1120000000
Inter_Patient337	2	45	4	10.6	0	6.8	53.75	48.9	43.3	11.1	11.1	0	0	49	3	4	1	0	0	0	0	0	0	0	1121000000
Inter_Patient337	2	45	5	11.8	0	5.6	2.83	62.3	35.1	11.9		0	0	40	2	2	2	0	0	0	0	0	0	0	1121100000
Inter_Patient338	2	53	1	0	0	13.2	149	32.5	37.4	21.3	14.8	0	0	49	2	2	2	0	0	0	0	0	0	0	1000000000
Inter_Patient338	2	53	2	3	0	10.2	5.71	23.2	34.7	10.3	25.7	0	1	46	2	3	1	0	0	0	0	0	1	0	1100000000
Inter_Patient338	2	53	3	6	0	7.1	5.71	23.2	34.7	10.3	25.7	0	0	0	0	0	2	0	0	0	0	0	0	0	1110000000
Inter_Patient338	2	53	4	7.5	0	5.8	5.71	23.2	34.7	10.3	25.7	0	0	0	0	0	2	0	0	0	0	0	0	0	1111000000
Inter_Patient339	2	67	1	0	0	12.4	123.4	14.6	44.8	12.5	12.5	0	0	100	2	2	2	0	0	0	0	0	0	0	2000000000
Inter_Patient339	2	67	2	1.4	0	11.1	2.04	32.7	47.8	13		0	0	0			2	0	0	0	0	0	0	0	2100000000
Inter_Patient340	2	48	1	0	0	9.9	4.89	92.2	35.5	44.6	13	0	0	80	3	4	2	0	0	0	0	0	0	0	2000000000
Inter_Patient340	2	48	2	0.8	0	9.1	2.97	7.3	34.3	19.2		0	0	30	3	4	2	0	0	0	0	0	0	0	2200000000
Inter_Patient340	2	48	3	5.1	0	4.8		12.2	35.1	47.42		0	0	64	3	4	2	0	0	0	0	2	0	0	2210000000
Inter_Patient340	2	48	4	8.3	0	1.6		33.5	34	240.5		0	1	109	3	4	1	0	0	0	0	2	1	0	2212000000
Inter_Patient341	2	76	1	0	1	19.6	277.2	21.4	38	16.4	12.5	0	0	88	3	3	2	0	0	0	0	0	0	0	2000000000
Inter_Patient342	2	67	1	0	1	19.6	12572	46	42.2	11	12	0	0	59	1	4	2	0	0	0	0	0	0	0	1000000000
Inter_Patient342	2	67	2	2.8	1	16.8	37099	53.6	33.6	23.1		0	1	63	2	4	1	1	4	0	0	4	1	1	1200000000
Inter_Patient343	2	65	1	0	0	20.9	1.13	18	40.7	8.3	11.2	0	0	56	3	2	2	0	0	0	0	0	0	0	1000000000
Inter_Patient343	2	65	2	2.5	0	18.4	2.28	8.9	39.2	7.9	11.7	0	0	0			2	0	0	0	0	0	0	0	1100000000
Inter_Patient343	2	65	3	5.2	0	15.7	2.17	6.8	41.5	11.4	11.9	0	0	14	2	1	2	0	0	0	0	0	0	0	1110000000
Inter_Patient343	2	65	4	6.2	0	14.7	1.93	6	37	7.3	11.6	0	0	0	0	0	2	0	0	0	0	0	0	0	1111000000
Inter_Patient343	2	65	5	9.3	0	11.6	1.93	6	37	7.3	11.6	0	0	0	0	0	2	0	0	0	0	0	0	0	1111100000
Inter_Patient343	2	65	6	13.9	0	7	1.93	6	37	7.3	11.6	0	0	0	0	0	2	0	0	0	0	0	0	0	1111110000
Inter_Patient343	2	65	7	18	0	2.9	1.93	6	37	7.3	11.6	0	0	0	0	0	2	0	0	0	0	0	0	0	1111111000
Inter_Patient344	2	65	1	0	0	21.4	15.46	71.3	41	22.6	11.8	0	0	123	3	3	2	0	0	0	0	0	0	0	2000000000
Inter_Patient344	2	65	2	3.2	0	18.2		200.9	26	20.7		0	0	116	3	2	2	0	0	0	0	0	0	0	2200000000
Inter_Patient344	2	65	3	5.8	0	15.6	4.3	28.7	38.3	19.9		0	0	121	3	4	1	0	0	0	0	0	0	0	2210000000
Inter_Patient344	2	65	4	8.3	0	13	5.15	22	35.8	11.8	12	0	0	118	3	4	1	0	0	0	0	0	0	0	2212000000
Inter_Patient344	2	65	5	11.3	0	10	5.32	12.6	36.9	7.7	12.6	0	0	47	3	4	2	0	0	0	0	0	0	0	2212100000
Inter_Patient344	2	65	6	13.9	0	7.5	3.62	19.5	32.7	9	11.1	0	0	116	3	4	2	0	0	0	0	0	0	0	2212110000
Inter_Patient344	2	65	7	16.2	0	5.1	3.62	19.5	32.7	9	11.1	0	0	116	3	4	2	0	0	0	0	0	0	0	2212111000
Inter_Patient344	2	65	8	19.7	0	1.6	3.62	19.5	32.7	9	11.1	0	0	16	3	4	2	0	0	0	0	0	0	0	2212111100
Inter_Patient345	2	34	1	0	0	20.6	48026	20	36.9	8.7	11	0	0	73	1	2	2	0	0	0	0	0	0	0	2000000000
Inter_Patient345	2	34	2	2.4	0	18.1	16161	7.6	39.5	7.2	11.4	0	0	54	1	1	2	0	0	0	0	0	0	0	2100000000
Inter_Patient345	2	34	3	3.1	0	17.5	121000	10.8	40.2	7.4	9.8	0	0	71	1	1	2	0	0	0	0	0	0	0	2120000000
Inter_Patient346	2	44	1	0	0	7.7	794.2	162.8	35.3	9.8	12.5	0	0	45	2	4	2	0	0	0	0	0	0	0	1000000000
Inter_Patient346	2	44	2	2.7	0	5	110	46.2	43.1	7.4		0	1	45	2	4	2	0	0	0	0	0	1	0	1100000000
Inter_Patient346	2	44	3	4.1	0	3.6	25.74	60.5	46.5	8.3		0	1	39	2	4	2	0	0	0	0	0	1	0	1120000000
Inter_Patient346	2	44	4	7.5	0	0.2	62.91	79.3	46.4	15		0	1	36	2	4	2	0	0	0	0	0	1	0	1121000000
Inter_Patient347	2	60	1	0	1	11	7285	62.9	39.7	22.7	12.8	0	0	93	3	4	2	0	0	0	0	0	0	0	2000000000
Inter_Patient347	2	60	2	1	1	10	10409	21.8	43.3	9.4	12	0	0	106	3	4	2	0	0	0	0	0	0	0	2200000000
Inter_Patient347	2	60	3	5.5	1	5.5	25658	33.8	40.1	22.9		0	0	101	3	4	1	0	0	0	0	0	0	0	2220000000
Inter_Patient348	2	47	1	0	0	8.1	1000	166.7	31	21.4	11.3	0	0	129	3	4	2	0	0	0	0	0	0	0	2000000000
Inter_Patient348	2	47	2	3.1	0	5	1959	58	29.8	11.5	11.7	0	1	165	3	4	2	0	0	0	0	2	0	1	2200000000
Inter_Patient349	2	52	1	0	0	18.6	273.3	30.3	43	15.1	13.7	0	0	138	3	2	2	0	0	0	0	0	0	0	2000000000
Inter_Patient349	2	52	2	2.9	0	15.6	57.1	26.5	37.7	8.1	11.5	0	0	0									0	0	2100000000
Inter_Patient349	2	52	3	5.7	0	12.8	33.65	24.2	36.3	9.4	13.3	0	0	82	3	2	2	0	0	0	0	0	0	0	2120000000
Inter_Patient349	2	52	4	7.9	0	10.6	21.85	15.2	36	8.7	13.3	0	0	82	3	2	2	0	0	0	0	0	0	0	2121000000
Inter_Patient349	2	52	5	11.1	0	7.5	3.45	14.4	40.2	8.3	11.6	0	0	16	1	3	1	0	0	0	0	2	0	0	2121100000
Inter_Patient349	2	52	6	14.9	0	3.6	2.68	29.6	36.2	14.5	12.9	0	0	13	1	4	2	0	0	0	0	2	0	0	2121110000
Inter_Patient349	2	52	7	16.1	0	2.5						0	0	13	1	4	2	0	0	0	0	2	0	0	2121111000
Inter_Patient349	2	52	8	18.2	0	0.3						0	0	13	1	4	2	0	0	0	0	2	0	0	2121111100
Inter_Patient350	2	40	1	0	0	19.3		76.9	45	8.7	10	0	0	45	3	2	2	0	0	0	0	0	0	0	1000000000
Inter_Patient350	2	40	2	1	0	18.2	7.03	62	48.2	10.2		0	0	0	0	0	2	0	0	0	0	0	0	0	1100000000
Inter_Patient350	2	40	3	3.7	0	15.5	4.83	55.8	46.4	9		0	0	0	0	0	2	0	0	0	0	0	0	0	1110000000
Inter_Patient350	2	40	4	6.8	0	12.5	4.28	65.2	46	10.6		0	0	0	0	0	2	0	0	0	0	0	0	0	1111000000
Inter_Patient350	2	40	5	10	0	9.3	4.7	80	44.6	6.3		0	0	0	0	0	2	0	0	0	0	0	0	0	1111100000
Inter_Patient350	2	40	6	14.2	0	5	4.09	71.8				0	0	0	0	0	2	0	0	0	0	0	0	0	1111120000
Inter_Patient350	2		7	17.2	0	2.1	3.68	55.4	46	5.7		0	0	0	0	0	2	0	0	0	0	0	0	0	1111121000
Inter_Patient350	2	40	8	18.9	0	0.4	3.68	55.4	46	5.7		0	0	0	0	0	2	0	0	0	0	0	0	0	1111121100
Inter_Patient351	2	42	1	0	1	10.7	2189	54	44.7	21.4	11.9	0	0	98	2	4	2	0	0	0	0	0	0	0	2000000000
Inter_Patient351	2	42	2	1	1	9.7	7304	39.5	41.9	17.3	13.1	0	1	192	2	4	2	1	3	3	0	0	0	0	2200000000
Inter_Patient352	2	52	1	0	0	21.6		55.3	40.6	5.8		0	0	40	2	2	2	0	0	0	0	0	0	0	1000000000
Inter_Patient352	2	52	2	2.6	0	19	12.99	47.7	43	6.6	11.6	0	0	33	2	1	2	0	0	0	0	0	0	0	1100000000
Inter_Patient352	2	52	3	4.9	0	16.7	11.79	48.9	40.8	8	12.1	0	0	26	2	1	2	0	0	0	0	0	0	0	1110000000
Inter_Patient352	2	52	4	7.5	0	14.2	300					0	0	0	0	0	2	0	0	0	0	0	0	0	1111000000
Inter_Patient352	2	52	5	11.1	0	10.5	579.1	44.2	44.1	7.2	12.7	0	0	0	0	0	2	0	0	0	0	0	0	0	1111100000
Inter_Patient352	2	52	6	14.2	0	7.5	1208	50.5	44.2	7.3	11.4	0	1	20	2	1	1	0	0	0	0	0	0	1	1111110000
Inter_Patient352	2	52	7	15.6	0	6	2000				11.4	0	1	20	2	1	2	0	0	0	0	0	0	1	1111112000
Inter_Patient353	2	57	1	0	0	13.3	120.6	71.3	44.6	8.3	11.2	0	0	61	2	2	2	0	0	0	0	0	0	0	1000000000
Inter_Patient353	2	57	2	2.6	0	10.7	4.09	20	44.5	9.7	11.5	0	0	0	0	0							0	0	1100000000
Inter_Patient353	2	57	3	3.7	0	9.6	3.79	18	43.7	7.4		0	0	0	0	0	2	0	0	0	0	0	0	0	1110000000
Inter_Patient353	2		4	6.7	0	6.6	3.79	18	43.7	7.4		0	0	0	0	0							0	0	1111000000
Inter_Patient353	2		5	9.7	0	3.5	3.79	18	43.7	7.4		0	0	0	0	0	2	0	0	0	0	0	0	0	1111100000
Inter_Patient353	2	57	6	12.9	0	0.4	2.89	20.7				0	0	0	0	0	2	0	0	0	0	0	0	0	1111120000
Inter_Patient354	2	38	1	0	0	2.8		52.7	37.2	12	10.5	0	0	172	3	2	2	0	0	0	0	0	0	0	2000000000
Inter_Patient354	2	38	2	2.6	0	0.2	17.66	45.1	36.7	9.8	11.4	0	0	159	3	4	2	0	0	0	0	0	0	0	2200000000
Inter_Patient355	2	60	1	0	0	16.1	19.99	29.1	46.8	9.7	10.8	0	0	55	3	4	2	0	0	0	0	0	0	0	1000000000
Inter_Patient355	2	60	2	2	0	14.1	10.17	32.7	43.5	12.6	10.5	0	0	20	1	4	1	0	0	0	0	0	0	0	1100000000
Inter_Patient355	2	60	3	4.6	0	11.5	6.47	30.7	44.2	9.17		0	0	14	3	3	1	0	0	0	0	0	0	0	1110000000
Inter_Patient356	2	68	1	0	1	10.6	29636	56.3	36.8	19.9	14.2	0	0	49	3	3	2	0	0	0	0	0	0	0	1000000000
Inter_Patient356	2	68	2	2	1	8.7	54976	61.4	33.4	20.4	12.5	0	0	0			2	0	0	0	0	0	0	0	1200000000
Inter_Patient356	2	68	3	3.2	1	7.5	63535	67.7	30.4	14.9	13.3	0	0	57	3	4	1	0	0	0	0	2	0	0	1210000000
Inter_Patient357	2	57	1	0	0	3.2		54.8	42.9	19.7	12.1	0	0	93	2	3	2	0	0	0	0	0	0	0	2000000000
Inter_Patient357	2	57	2	2.8	0	0.4	3.6	56.3	42	13.9	12.4	0	0	104	3	4	1	0	0	0	0	0	0	0	2200000000
Inter_Patient358	2	46	1	0	0	5.9	121000	32.1	41.4	8.3	11.1	0	0	120	3	4	2	0	0	0	0	2	0	0	2000000000
Inter_Patient358	2	46	2	1.8	0	4	121000	45.1	43.8	12.2	11.4	0	0	128	3	4	2	0	0	0	0	2	0	0	2200000000
Inter_Patient358	2	46	3	5.6	0	0.2	121000	47.4	42.7	17.83	12.1	0	1	114	3	4	1	0	0	0	0	2	0	1	2220000000
Inter_Patient359	2	70	1	0	0	11.8		48.9	39.2	12	10.9	0	0	70	3	4	2	0	0	0	0	0	0	0	2000000000
Inter_Patient360	2	47	1	0	0	19.7						0	0	74	2	2	2	0	0	0	0	0	0	0	2000000000
Inter_Patient360	2	47	2	1.8	0	17.9	8.82	392.7	39.3	17.6	13.4	0	0	11	1	1	1	0	0	0	0	2	0	0	2100000000
Inter_Patient360	2	47	3	4.4	0	15.3	11.03	83.9	44.9	6.9		0	0	11	1	1	2	0	0	0	0	2	0	0	2120000000
Inter_Patient360	2	47	4	7.7	0	12	12.47	26.3	46.4	10.9	11.7	0	0	11	3	4	2	0	0	0	0	0	0	0	2121000000
Inter_Patient360	2	47	5	10.9	0	8.8	14.91	12	46.4	8.3	11.1	0	0	11	3	4	2	0	0	0	0	0	0	0	2121100000
Inter_Patient360	2	47	6	14.4	0	5.3	15.75	46.5	45.6	10.8		0	0	5	1	1	2	0	0	0	0	0	0	0	2121110000
Inter_Patient360	2	47	7	16.5	0	3.2	19.61	37.3	47.2	11.6	10.6	0	0	18	1	1	2	0	0	0	0	0	0	0	2121111000
Inter_Patient360	2	47	8	19.1	0	0.6	26.42	37.8	45.5	11.5	10.8	0	0	25	1	4	2	0	0	0	0	0	0	0	2121111100
Inter_Patient361	2	73	1	0	0	20.9		33.8	37.8	11.9	12.1	0	0	51	3	4	2	0	0	0	0	0	0	0	1000000000
Inter_Patient361	2	73	2	2.7	0	18.2	17.61	23.9	38.7	17.3	12.9	0	0	31	3	4	2	0	0	0	0	0	0	0	1100000000
Inter_Patient361	2	73	3	4.6	0	16.3						0	0	0			2	0	0	0	0	0	0	0	1110000000
Inter_Patient361	2	73	4	7.9	0	13		25.5	40.7	18.2	12.8	0	0	15	3	4	2	0	0	0	0	0	0	0	1112000000
Inter_Patient361	2	73	5	10.9	0	10	17.11	19.1	38	18.8	12.2	0	0	0	0	0	2	0	0	0	0	0	0	0	1112100000
Inter_Patient361	2	73	6	13.9	0	7	78.97	39.7	34.9	14.8	12.9	0	0	0	0	0	2	0	0	0	0	0	0	0	1112110000
Inter_Patient361	2	73	7	17	0	4		20.1	31.5	14.4	13	0	0	21	2	1	1	0	0	0	0	0	0	0	1112111000
Inter_Patient362	2	39	1	0	1	15.4	30000	36.5	44.6	10.9	12.2	0	0	61	2	2	2	0	0	0	0	0	0	0	1000000000
Inter_Patient362	2	39	2	2.7	1	12.8	243.2	36.1	36.5	10.4		0	0	0	0	0	2	0	0	0	0	0	0	0	1200000000
Inter_Patient362	2	39	3	4.8	1	10.7	27195	34.4	35.5	21.02	13	0	1	131	2	1	1	0	0	0	0	0	1	0	1220000000
Inter_Patient363	2	30	1	0	0	18	762.9	27.8	45.9	16.5	11.8	0	0	54	2	4	2	0	0	0	0	0	0	0	1000000000
Inter_Patient363	2	30	2	1.2	0	16.9	10.3	32.9	43.2	12.6		0	0	0	0	0	2	0	0	0	0	0	0	0	1100000000
Inter_Patient363	2	30	3	4.3	0	13.7	2.92	23.6	43.7	21.07		0	0	0	0	0	2	0	0	0	0	0	0	0	1110000000
Inter_Patient363	2	30	4	6.2	0	11.9	3.13	30.3	46.1	17.7		0	0	0	0	0	2	0	0	0	0	0	0	0	1111000000
Inter_Patient363	2	30	5	11.4	0	6.7	3.2	23.9	47.5	20.6		0	0	13	2	1	1	0	0	0	0	0	0	0	1111200000
Inter_Patient363	2	30	6	13.9	0	4.2	2.35	23.6	46.4	15.3		0	0	7	3	3	1	0	0	0	0	0	0	0	1111210000
Inter_Patient363	2	30	7	18	0	0.1	2.49	19.5	46.4	21.7		0	0	20	3	3	2	0	0	0	0	0	0	0	1111211000
Inter_Patient364	2	49	1	0	0	18.7		180.9	21.9	6.7		0	0	115	3	4	2	0	0	0	0	0	0	0	2000000000
Inter_Patient365	2	82	1	0	0	2.1	38.79	53.2	29.5	16.1	13.4	0	0	107	3	2	2	0	0	0	0	0	0	0	2000000000
Inter_Patient365	2	82	2	2.1	0	0	25.05	47.8	32.2	14.2	13.6	0	0	117	3	2	2	0	0	0	0	0	0	0	2200000000
Inter_Patient366	2	40	1	0	1	14.3		31.5	41.2	12.2	12	0	0	128	1	2	2	0	0	0	0	0	0	0	2000000000
Inter_Patient366	2	40	2	1.4	1	13	6.5	39.7	42.8	12.6		0	0	0	0	0	2	0	0	0	0	2	0	0	2100000000
Inter_Patient367	2	62	1	0	0	18.3	75.13	861.7	29.6	43.8	12.9	0	0	160	3	4	2	0	0	0	0	0	0	0	2000000000
Inter_Patient367	2	62	2	1.9	0	16.4	6.68	57.8	36.4	15.9	12.1	0	0	129	3	2	2	0	0	0	0	0	0	0	2200000000
Inter_Patient367	2	62	3	4.6	0	13.7	16.02	45	38.3	16.72		0	0	120	3	4	2	0	0	0	0	0	0	0	2210000000
Inter_Patient368	2	51	1	0	0	3.2	20821	43.8	47	10.3	11.9	0	0	130	3	2	2	0	0	0	0	0	0	0	2000000000
Inter_Patient368	2	51	2	2.9	0	0.3	1542	8	39	11.5	11.2	0	1	115	3	4	1	1	5	0	0	0	0	0	2200000000
Inter_Patient369	2	20	1	0	0	17.3	25816	24.2	46.6	19.9	11.2	0	0	66	1	4	2	0	0	0	0	0	0	0	1000000000
Inter_Patient369	2	20	2	1.1	0	16.1	262	28.3	45.4	12.5		0	0	0	0	0		0	0	0	0	0	0	0	1200000000
Inter_Patient369	2	20	3	4.6	0	12.7	16.2	25.2	46.6	17.5		0	0	0	0	0		0	0	0	0	0	0	0	1210000000
Inter_Patient369	2	20	4	8.8	0	8.5	19.28	25.4	48.1	35.3		0	0	0	0	0		0	0	0	0	0	0	0	1211000000
Inter_Patient369	2		5	11.7	0	5.4	18.16	35.8	46	11.1		0	0	0	0	0		0	0	0	0	0	0	0	1211100000
Inter_Patient369	2	20	6	13	0	4.3	18.16	35.8	46	11.1		0	0	0	0	0		0	0	0	0	0	0	0	1211110000
Inter_Patient369	2	20	7	16.9	0	0.3	17.98	27.5	45.7	18.8		0	0	0	0	0		0	0	0	0	0	0	0	1211111000
Inter_Patient370	2	49	1	0	1	9.6	156.1	48.1	40.6	35	12.5	0	0	52	2	4	2	0	0	0	0	0	0	0	1000000000
Inter_Patient370	2	49	2	2.6	1	7	666.5	51.1	41	12.2		0	0	16	2	4	1	0	0	0	0	0	0	0	1200000000
Inter_Patient371	2	52	1	0	0	2.1	3.52	28.4	42.3	10.3	11.8	0	0	95	3	4	2	0	0	0	0	0	0	0	2000000000
Inter_Patient371	2	52	2	1	0	1.1	4.56	21	39.5	7.2	11.1	0	0	95	3	4	2	0	0	0	0	0	0	0	2200000000
Inter_Patient372	2	46	1	0	0	8.9	19.55	23.9	40.1	7.5	12.4	0	0	129	2	4	2	0	0	0	0	0	0	0	2000000000
Inter_Patient372	2	46	2	2	0	6.9		19.1	41.5	16.8	12.2	0	0	0									0	0	2100000000
Inter_Patient373	2	67	1	0	0	5.9	5.34	450.1	40.9	26.2	10.9	0	0	79	2	2	2	0	0	0	0	0	0	0	2000000000
Inter_Patient373	2	67	2	1.6	0	4.4	109.6	19.8	38	10.4	11.2	0	0	77	2	2	2	0	0	0	0	0	0	0	2200000000
Inter_Patient374	2	48	1	0	1	10.8	3591	17.1	33.2	8.2	13.5	0	0	92	3	4	2	0	0	0	0	0	0	0	2000000000
Inter_Patient375	2	61	1	0	1	12.6	121000	34.9	32.9	18.2	16.2	0	0	109	3	4	2	0	0	0	0	0	0	0	2000000000
Inter_Patient375	2	61	2	1.2	1	11.4	121000	23.6	37.5	14.9	11.8	0	0	85	3	4	2	0	0	0	0	0	0	0	2200000000
Inter_Patient375	2	61	3	4.4	1	8.2	12836	33.1	38.8	8.3	12.4	0	0	65	3	4	2	0	0	0	0	0	0	0	2220000000
Inter_Patient375	2	61	4	6.8	1	5.8	62174	35.1	41.9	18		0	1	65	3	4	2	0	0	0	0	0	1	0	2221000000
Inter_Patient376	2	61	1	0	0	11.1	1689	31.3	45	12.4	11.4	0	0	76	2	4	2	0	0	0	0	0	0	0	2000000000
Inter_Patient376	2	61	2	1.7	0	9.4	2746	49.3	43	11.2	12.7	0	0	75	2	4	2	0	0	0	0	0	0	0	2200000000
Inter_Patient376	2	61	3	4.8	0	6.3	4793	62.8	42.7	11.4	12.3	0	0	72	2	4	2	0	0	0	0	0	0	0	2220000000
Inter_Patient376	2	61	4	9	0	2.1	7791	25.4	39.5	14.5	12.5	0	1	45	3	4	2	0	0	0	0	2	0	1	2221000000
Inter_Patient376	2	61	5	11	0	0.1	24541	16.8	35.4	11.7	12.8	0	1	49	3	4	1	0	0	0	0	0	0	1	2221100000
Inter_Patient377	2	30	1	0	0	16.4	1.87	24	49.7	40.6	11.7	0	0	34	2	2	2	0	0	0	0	0	0	0	1000000000
Inter_Patient377	2	30	2	1.3	0	15.2	2.62	32.6	48.5	16.9		0	0	0	0	0	2	0	0	0	0	0	0	0	1100000000
Inter_Patient377	2	30	3	5.4	0	11	3.31	43.4	47.2	18	12.2	0	0	13	3	4	1	0	0	0	0	0	0	0	1120000000
Inter_Patient377	2	30	4	8.7	0	7.7	2.31	33.3	54.2		12	0	1	8	3	4	2	0	0	0	0	0	1	0	1121000000
Inter_Patient378	2	46	1	0	0	17.4	4622	61.8	44.6	13.6	10.8	0	0	54	3	4	2	0	0	0	0	0	0	0	1000000000
Inter_Patient378	2	46	2	1.3	0	16.1	59.18	86.6	47	12.3		0	0	0	0	0	2	0	0	0	0	0	0	0	1100000000
Inter_Patient378	2	46	3	6.6	0	10.9	534.6	49.3	46.4	7.7	11.4	0	0	27	2	1	1	0	0	0	0	0	0	0	1110000000
Inter_Patient378	2	46	4	8.8	0	8.6	87.22	9.3	42.4	6.4	12	0	0	0	0	0	2	0	0	0	0	0	0	0	1111000000
Inter_Patient378	2	46	5	10	0	7.4	197	30.5	46.5	8.5	11.6	0	0	9	1	1	1	0	0	0	0	0	0	0	1111100000
Inter_Patient378	2	46	6	13.6	0	3.8	10					0	0	0	0	0	2	0	0	0	0	0	0	0	1111120000
Inter_Patient378	2	46	7	17.1	0	0.3	10.44	43.1	42.6	8.9	11.1	0	0	52	2	1	2	0	0	0	0	0	0	0	1111121000
Inter_Patient379	2	51	1	0	0	1.9	6757	161.7	37.1	15.1	13	0	0	77	3	4	2	0	0	0	0	0	0	0	2000000000
Inter_Patient379	2	51	2	1.8	0	0.1	9016	185	29.6	9.7	13.4	0	0	84	3	4	1	0	0	0	0	0	0	0	2200000000
Inter_Patient380	2	58	1	0	0	10.2	121000	32.1	38.5	15.4	12.4	0	0	86	3	4	2	0	0	0	0	2	0	0	2000000000
Inter_Patient380	2	58	2	1	0	9.3	121000	13	38.5	8.6		0	0	87	3	4	2	0	0	0	0	2	0	0	2200000000
Inter_Patient381	2	48	1	0	0	18.8	60605	30.5	44.8	13.9	10.6	0	0	70	2	2	2	0	0	0	0	0	0	0	2000000000
Inter_Patient381	2	48	2	1.3	0	17.5	154	22.6	39.7	11.9	11.9	0	0	0	0	0	2	0	0	0	0	2	0	0	2100000000
Inter_Patient381	2	48	3	4.9	0	13.9	3462	13.2	44.2	15	11.4	0	1	0	0	0	2	0	0	0	0	2	1	0	2120000000
Inter_Patient381	2	48	4	7.8	0	11	3.59					0	1	0	0	0	2	0	0	0	0	0	1	0	2121000000
Inter_Patient381	2	48	5	9.7	0	9.1	3.59					0	1	0	0	0	2	0	0	0	0	0	1	0	2121100000
Inter_Patient381	2	48	6	12.5	0	6.3	3.59					0	1	0	0	0	2	0	0	0	0	0	1	0	2121110000
Inter_Patient381	2	48	7	17.4	0	1.4	3.59					0	1	0	0	0	2	0	0	0	0	0	1	0	2121111000
Inter_Patient382	2	51	1	0	1	10.1		90.8	43.5	13.1	10.4	0	0	84	3	4	2	0	0	0	0	0	0	0	2000000000
Inter_Patient382	2	51	2	1.7	1	8.4						0	0	91	3	4	2	0	0	0	0	0	0	0	2200000000
Inter_Patient383	2	44	1	0	1	8.6	16897	29.2	243.9	10.5	13.4	0	0	68	2	2	2	0	0	0	0	0	0	0	1000000000
Inter_Patient383	2	44	2	2.8	1	5.8	34604	22.7	43.7	11.3	12	0	0	78	2	3	1	0	0	0	0	0	0	0	1200000000
Inter_Patient384	2	48	1	0	0	15.3	81768	55	37.9	10	11.9	0	0	81	3	4	2	0	0	0	0	0	0	0	2000000000
Inter_Patient384	2	48	2	1.2	0	14.1	10224	49.9	42.5	12.3	10.8	0	0	62	3	4	2	0	0	0	0	0	0	0	2200000000
Inter_Patient385	2	45	1	0	0	2.6	20928	26.2	46.5	18.3	12.7	0	0	48	3	2	2	0	0	0	0	0	0	0	1000000000
Inter_Patient385	2	45	2	2.3	0	0.2	24.43	46.2	40.4	12.4		0	1	0	0	0	2	1	2	0	0	2	0	0	1100000000
Inter_Patient386	2	48	1	0	0	19	23.4	105.8	41.6	30.6	11.7	0	0	39	3	4	2	0	0	0	0	0	0	0	1000000000
Inter_Patient386	2	48	2	2.7	0	16.3	19.44	104.9	41.8	20.8	12.1	0	0	0	0	0	2	0	0	0	0	0	0	0	1100000000
Inter_Patient386	2	48	3	5.7	0	13.3		61.3	44	9.6		0	0	0	0	0	2	0	0	0	0	0	0	0	1110000000
Inter_Patient386	2	48	4	9.7	0	9.3	8.79	60	41	22.4		0	0	13	2	1	1	0	0	0	0	0	0	0	1112000000
Inter_Patient386	2	48	5	12.4	0	6.7	7.82	61.3	42.6	23	12.2	0	0	13	2	1	1	0	0	0	0	0	0	0	1112100000
Inter_Patient386	2	48	6	14.1	0	4.9	5.98	47.6	43.1	16.4		0	0	13	2	1	1	0	0	0	0	0	0	0	1112110000
Inter_Patient386	2	48	7	15.8	0	3.2	5.32	55.2	42.6	12.1		0	0	0	0	0	2	0	0	0	0	0	0	0	1112111000
Inter_Patient387	2	58	1	0	0	1.2	2438	22	42.1	14.9	13	0	0	30	3	4	2	0	0	0	0	0	0	0	1000000000
Inter_Patient387	2	58	2	0	0	1.1	4671	40.2	40.4	12.8	11.9	0	0	0	2	4	2	0	0	0	0	0	0	0	1200000000
Inter_Patient388	2	43	1	0	0	15.9	8.79	39.1	45.5	7.8	11.8	0	0	74	1	2	2	0	0	0	0	0	0	0	2000000000
Inter_Patient388	2	43	2	1	0	14.9	3.31	36.8	44.3	7.2		0	0	0	0	0	2	0	0	0	0	0	0	0	2100000000
Inter_Patient388	2	43	3	4.2	0	11.7	2.82	32.7	45.8	9.3		0	0	0	0	0	2	0	0	0	0	0	0	0	2110000000
Inter_Patient388	2	43	4	7.7	0	8.2	2.88	28.8	44.3	10		0	0	0	0	0	2	0	0	0	0	0	0	0	2111000000
Inter_Patient388	2	43	5	11.6	0	4.3	2.31	32.1	44.2	10.6		0	0	0	0	0	2	0	0	0	0	0	0	0	2111100000
Inter_Patient388	2		6	14.6	0	1.3	1.79	34	46.3	13.9		0	0	0	0	0	2	0	0	0	0	0	0	0	2111110000
Inter_Patient388	2	43	7	15.6	0	0.3	1.79	34	46.3	13.9		0	0	0	0	0	2	0	0	0	0	0	0	0	2111111000
Inter_Patient389	2	66	1	0	0	18.9	22.97	29.6	45.3	13	12.1	0	0	104	2	4	2	0	0	0	0	0	0	0	#VALUE!
Inter_Patient389	2	66	2	1.8	0	17.1	2.8	37.7	35.7	11.7	12	0	0	34	2	4	2	0	0	0	0	0	0	0	2200000000
Inter_Patient389	2	66	3	5.1	0	13.8	3.45	26.7	36.8	34.2	11.8	0	0	0	0	0	2	0	0	0	0	0	0	0	2210000000
Inter_Patient389	2	66	4	8.9	0	10	3.56	71.5	44.3	28	12.7	0	0	0	0	0	2	0	0	0	0	0	0	0	2211000000
Inter_Patient389	2	66	5	12	0	6.9	2.48	68.8	39.3	22.2	12.5	0	0	15	3	4	1	0	0	0	0	0	0	0	2211100000
Inter_Patient389	2	66	6	13.9	0	5	2.38	49.1	39	23.3	12.9	0	0	19	1	1	2	0	0	0	0	0	0	0	2211110000
Inter_Patient389	2	66	7	16.8	0	2.1	1.75	42.1	37.5	16	12.7	0	0	7	2	1	2	0	0	0	0	0	0	0	2211111000
Inter_Patient390	2	34	1	0	0	8.3	121000	42.4	42	15.2	11.4	0	0	167	3	4	2	0	0	0	0	0	0	0	2000000000
Inter_Patient390	2	34	2	1.3	0	7	121000	42.4	42	15.2	11.4	0	0	145	3	4	1	0	0	0	0	0	0	0	2200000000
Inter_Patient391	2	60	1	0	0	17.2	1985	38.5	41.2	6.6	11.1	0	0	49	2	2	2	0	0	0	0	0	0	0	1000000000
Inter_Patient391	2	60	2	1.1	0	16.2	15.54	34.4	39.9	6.1		0	0	0	0	0	2	0	0	0	0	0	0	0	1100000000
Inter_Patient391	2	60	3	4.3	0	12.9	2.94	40	41.4	8.9		0	0	0	0	0	2	0	0	0	0	0	0	0	1110000000
Inter_Patient391	2	60	4	7.6	0	9.6	2.94	38.5	42.8	7.6		0	0	0	0	0	2	0	0	0	0	0	0	0	1111000000
Inter_Patient391	2	60	5	11.8	0	5.4	2.34	44	44.1	10.2		0	0	0	0	0	2	0	0	0	0	0	0	0	1111100000
Inter_Patient391	2		6	14.8	0	2.5	2.34	44	44.1	10.2		0	0	0	0	0	2	0	0	0	0	0	0	0	1111110000
Inter_Patient391	2	60	7	16.9	0	0.3	2.15					0	0	0	0	0	2	0	0	0	0	0	0	0	1111111000
Inter_Patient392	2	54	1	0	0	15.4	33.58	63.9	33.5	10.5	11.5	0	0	48	3	4	2	0	0	0	0	0	0	0	1000000000
Inter_Patient392	2	54	2	2.3	0	13.1	217.6	78.1	35.4	13.34	12.8	0	0	48	3	4	2	0	0	0	0	0	0	0	1200000000
Inter_Patient392	2	54	3	5.8	0	9.6	77.97	131	34.9	13.5	12.7	0	0	13	3	4	1	0	0	0	0	0	0	0	1210000000
Inter_Patient393	2	76	1	0	1	9.4	478	19.4	32.9	11.7	11.9	0	0	70	3	2	2	0	0	0	0	0	0	0	2000000000
Inter_Patient394	2	59	1	0	1	7.7	4949	68.2	37.2	13.4	11.4	0	0	89	3	3	2	0	0	0	0	0	0	0	2000000000
Inter_Patient394	2	59	2	1	1	6.7	13246	48	34.3	13.39		0	0	106	3	4	1	0	0	0	0	0	0	0	2200000000
Inter_Patient395	2	72	1	0	0	18.1	806.7	24.6	46.5	29.9	12.1	0	0	41	2	2	2	0	0	0	0	0	0	0	1000000000
Inter_Patient395	2	72	2	2.8	0	15.3	196.7	31.4	41.8	18.9		0	0	14	2	1	2	0	0	0	0	0	0	0	1100000000
Inter_Patient395	2	72	3	4.9	0	13.2	50	31.4	41.8	18.9		0	0	0	0	0	2	0	0	0	0	0	0	0	1110000000
Inter_Patient395	2	72	4	8.1	0	10	50	31.4	41.8	18.9		0	0	0	0	0	2	0	0	0	0	0	0	0	1111000000
Inter_Patient395	2	72	5	11.9	0	6.2	50	31.4	41.8	18.9		0	0	0	0	0	2	0	0	0	0	0	0	0	1111100000
Inter_Patient396	2	47	1	0	0	9.9	3436	67.5	41.6	18.2	15.8	0	0	72	1	2	2	0	0	0	0	0	0	0	2000000000
Inter_Patient396	2	47	2	2.8	0	7.1	2499	29.8	42.9	13.6	12.2	0	0	21	3	4	1	0	0	0	0	0	0	0	2200000000
Inter_Patient396	2	47	3	5.5	0	4.4	5728	33.6	48.7	17.4	12	0	0	34	1	1	2	0	0	0	0	0	0	0	2220000000
Inter_Patient396	2	47	4	7.2	0	2.7	8191	23.7	43	24.1	13.9	0	1	22	3	4	1	1	4,5	0	0	0	0	1	2221000000
Inter_Patient397	2	55	1	0	0	16.5	6.45	20.8	41.8	16.5	12.2	0	0	44	2	4	2	0	0	0	0	0	0	0	1000000000
Inter_Patient397	2	55	2	2.7	0	13.9	7.66	27.5	42.4	9.1		0	0	60	2	1	2	0	0	0	0	0	0	0	1100000000
Inter_Patient397	2	55	3	5.5	0	11	7.6	26.8	47.5	8.7		0	0	54	2	1	2	0	0	0	0	0	0	0	1110000000
Inter_Patient397	2	55	4	9.3	0	7.2	6.81	32.6	44.9	9.2		0	0	54	2	1	2	0	0	0	0	0	0	0	1112000000
Inter_Patient397	2	55	5	10.6	0	5.9	7.47	32	44.6	13.3		0	0	54	2	1	2	0	0	0	0	0	0	0	1112100000
Inter_Patient397	2	55	6	14.8	0	1.7	5.35	57.4	44.8	14.4	11.2	0	0	54	2	1	2	0	0	0	0	0	0	0	1112110000
Inter_Patient397	2	55	7	16.2	0	0.3	5.68	50.1	46.7	14.4	12.4	0	0	54	2	1	2	0	0	0	0	0	0	0	1112111000
Inter_Patient398	2	48	1	0	0	11.4	76.73	49.6	46.5	13.5	11.6	0	0	108	3	4	2	0	0	0	0	0	0	0	2000000000
Inter_Patient398	2	48	2	2.2	0	9.2	66.52	21	37.4	12.6		0	0	154	3	4	2	0	0	0	0	0	0	0	2200000000
Inter_Patient398	2	48	3	5	0	6.4	32.53	23.1	39	7.6	12.4	0	0	147	3	4	2	0	0	0	0	0	0	0	2210000000
Inter_Patient398	2	48	4	7.8	0	3.7	36.74	23.3	38.2	10.8	13.2	0	0	149	3	4	2	0	0	0	0	0	0	0	2212000000
Inter_Patient398	2	48	5	9.9	0	1.5	51.24	20.6	28.9	8.1	14.5	0	0	144	3	4	1	0	0	0	0	0	0	0	2212100000
Inter_Patient399	2	66	1	0	0	1	6.95	22.4	38.5	13.7	15.6	0	0	55	3	4	2	0	0	0	0	0	0	0	1000000000
Inter_Patient399	2	66	2	0.9	0	0.1	7.01	98.1	35.1	15.1	16	0	1	63	3	4	2	0	0	0	0	0	0	1	1100000000
Inter_Patient400	2	66	1	0	1	8.8	3000	36.7	39.6	15.3	13.1	0	0	67	3	4	2	0	0	0	0	0	0	0	1000000000
Inter_Patient400	2	66	2	1	1	7.8	10376	57.6	39.4	20.15		0	1	19	3	4	1	0	0	0	0	0	1	0	1200000000
Inter_Patient401	2	53	1	0	0	16.4	1514	42.4	42.8	12.8	11.9	0	0	32	3	4	2	0	0	0	0	0	0	0	1000000000
Inter_Patient401	2	53	2	0.8	0	15.6	10	30.9	42.5	12.08		0	0	0			2	0	0	0	0	0	0	0	1100000000
Inter_Patient401	2	53	3	4	0	12.4	3.11				13.1	0	0	0			2	0	0	0	0	0	0	0	1110000000
Inter_Patient401	2	53	4	6.9	0	9.3	0.986	36.4	43.6	13.2		0	0	0			2	0	0	0	0	0	0	0	1111000000
Inter_Patient401	2	53	5	11.1	0	5.3	0.986	36.4	43.6	13.2		0	0	0			2	0	0	0	0	0	0	0	1111100000
Inter_Patient401	2	53	6	14	0	2.4	1.49	32.7	44.6	17.7	12	0	0	0			2	0	0	0	0	0	0	0	1111110000
Inter_Patient401	2	53	7	15.5	0	0.9	1.07	24.8	45.2	13.7		0	0	0			2	0	0	0	0	0	0	0	1111111000
Inter_Patient402	2	58	1	0	0	14	5127	116.6	32	72.3	13	0	0	45	3	4	0	0	0	0	0	0	0	0	1000000000
Inter_Patient402	2	58	2	3.2	0	10.8	302	30.6	29.5	25.3		0	0	45	3	4	0	0	0	0	0	0	0	0	1200000000
Inter_Patient402	2	58	3	5.6	0	8.4						0	0	0	0	0	0	0	0	0	0	0	0	0	1210000000
Inter_Patient403	2	79	1	0	0	58.6	56.23	87.6	35.4	19.6	13.3	0	0	33	3	4	0	0	0	0	0	0	0	0	1000000000
Inter_Patient403	2	79	2	1.7	0	56.9	7.7	49	37.4	11.7	11.9	0	1	0	0	0	0	0	0	0	0	0	0	1	1100000000
Inter_Patient403	2	79	3	5.3	0	53.4	3.62	40.6	40.5	11.4		0	1	0	0	0	0	0	0	0	0	0	0	1	1110000000
Inter_Patient403	2	79	4	8.1	0	50.5	3.26	18	40.5	10.8		0	0	0	0	0	0	0	0	0	0	0	0	0	1111000000
Inter_Patient403	2	79	5	11.7	0	46.9	3.68	19.4	42.8	11.8		0	0	0	0	0	0	0	0	0	0	0	0	0	1111100000
Inter_Patient403	2	79	6	14.7	0	43.9	3.52	18.9	42.3	14.1		0	0	0	0	0	0	0	0	0	0	0	0	0	1111110000
Inter_Patient403	2	79	7	15.7	0	42.9	3.52	18.9	42.3	14.1		0	0	0	0	0	0	0	0	0	0	0	0	0	1111111000
Inter_Patient403	2	79	8	18.7	0	39.9	3.34	17.2	45.4	9.6		0	0	0	0	0	0	0	0	0	0	0	0	0	1111111100
Inter_Patient403	2	79	9	23.2	0	35.5	3.34	17.2	45.4	9.6		0	0	0	0	0	0	0	0	0	0	0	0	0	1111111110
Inter_Patient404	2	41	1	0	0	1.7		64.2	44.8	12.8		0	0	58	2	2	0	0	0	0	0	0	0	0	1000000000
Inter_Patient404	2	41	2	1.2	0	0.4	5.69	118.1	41.8	6.9		0	0	0	0	0	0	0	0	0	0	0	0	0	1100000000
Inter_Patient405	2	50	1	0	0	63		225.6	34.8	12.7	12.5	0	0	31	2	2	0	0	0	0	0	0	0	0	1000000000
Inter_Patient406	2	62	1	0	1	20.8	128.5	194	42.1	30.3	12.8	0	0	34	3	4	0	0	0	0	0	0	0	0	1000000000
[truncated: 955 more rows]

## Sheet: multicentric testing cohort
ID_No	Hospital	Gender	Age (years)	Time slice No.	Cummulated Time since first admission (months)	Death	Overall Survival Time (months)	AFP (ng/ml)	AST (U/L)	ALB (g/L)	TBLT(umol/L)	PT (seconds)	hepatic encephalopathy？	PS score	Diameter of main tumor（mm）	Location of Lesions	No. of intrahepatic lesions	New lesions?	Portal Vein invation?	Branch of invaded portal vein	Invasion of hepatic veins	Invasion of Vena Canva or Atrium	Ascites	Distant Metastasis	Lymph node metastasis	Groups in survival Path system
[truncated: 1,742 more rows]
